# Supplementary material for: GPER1 as a therapeutic target in MASLD: evidence for steatosis attenuation by agonist G1 in preclinical models
Source: Front Pharmacol. 2026 Mar 18;17:1764287. doi: 10.3389/fphar.2026.1764287 (PMC13038608; doi:10.3389/fphar.2026.1764287)
Supplement: Supplementary file 1 [file Table3.xlsx]

## Sheet: all identified protein
Gene_ID	Gene_symbol	Description	NC_1	NC_2	NC_3	FFA_1	FFA_2	FFA_3	FFA+G1_1	FFA+G1_2	FFA+G1_3
2	A2M	alpha-2-macroglobulin	0.1149	0.1127	0	0.0574	0.0895	0	0.0707	0.0694	0.0715
9	NAT1	N-acetyltransferase 1	0.132	0.1847	0.3199	0.1311	0	0.1994	0	0	0.0923
16	AARS1	alanyl-tRNA synthetase 1	7.9257	9.742	17.507	10.6677	11.0398	12.1936	15.9117	13.9654	10.4391
18	ABAT	4-aminobutyrate aminotransferase	0.8542	0.7947	0	0.7348	0	0	0.7811	0	0
21	ABCA3	ATP binding cassette subfamily A member 3	0	5.5661	7.8825	0.0106	6.3887	6.8105	7.6873	0	7.8969
23	ABCF1	ATP binding cassette subfamily F member 1	4.1861	5.0829	4.4461	4.2676	4.8492	6.6249	3.9257	7.4263	6.1128
27	ABL2	ABL proto-oncogene 2, non-receptor tyrosine kinase	0.0894	0.0185	0.0804	0.0853	0.084	0.0591	0.0897	0.0973	0.0551
30	ACAA1	acetyl-CoA acyltransferase 1	3.6857	3.5513	4.9994	3.3287	4.6996	6.6852	3.0311	1.9306	5.1458
31	ACACA	acetyl-CoA carboxylase alpha	2.236	1.6296	1.9503	1.6565	1.3794	1.5247	2.1333	1.5081	1.3199
32	ACACB	acetyl-CoA carboxylase beta	0.4395	0.4269	0.4732	0.3178	0.395	0.3428	0.5763	0.3632	0.4458
34	ACADM	acyl-CoA dehydrogenase medium chain	23.4736	27.613	32.1129	25.8185	31.4957	31.9429	31.4801	17.2113	28.0402
35	ACADS	acyl-CoA dehydrogenase short chain	0.2646	0.2549	0.3874	0.2481	0.3937	0.4973	0.4291	0.1972	0
36	ACADSB	acyl-CoA dehydrogenase short/branched chain	0.0462	0	0	0	0	0	0	0	0
37	ACADVL	acyl-CoA dehydrogenase very long chain	21.0878	31.0215	25.1305	33.2832	24.3682	35.8601	34.0848	35.3829	48.1022
38	ACAT1	acetyl-CoA acetyltransferase 1	15.2376	11.7349	17.8532	11.3933	27.1226	11.2074	17.7926	9.5264	10.7912
39	ACAT2	acetyl-CoA acetyltransferase 2	9.302	9.8158	8.8418	5.9207	2.7054	4.7606	5.8175	4.7033	7.9963
47	ACLY	ATP citrate lyase	26.0316	25.6188	24.8156	21.4466	25.151	23.5692	27.2046	28.5474	22.1668
48	ACO1	aconitase 1	3.3945	3.708	4.5175	3.0469	5.0849	4.0484	4.7819	4.4076	4.1093
50	ACO2	aconitase 2	40.1058	51.8716	38.598	41.0661	33.7025	47.4138	29.1896	33.924	36.9109
51	ACOX1	acyl-CoA oxidase 1	2.6142	3.2032	2.4142	1.974	2.7638	3.1124	2.3817	3.7173	2.957
52	ACP1	acid phosphatase 1	19.5248	15.8795	19.2369	23.8981	25.2076	20.434	23.917	14.7397	16.0285
53	ACP2	acid phosphatase 2, lysosomal	3.5304	1.8226	3.7714	3.7936	1.6213	1.009	1.4788	2.8029	3.5828
58	ACTA1	actin alpha 1, skeletal muscle	829.226	803.116	899.885	641.231	700.663	661.156	852.541	624.228	764.948
59	ACTA2	actin alpha 2, smooth muscle	828.404	802.35	900.011	640.152	700.351	661.279	852.207	623.707	764.824
60	ACTB	actin beta	1179.98	1150.85	1343.2	1000.87	1200.64	1167.97	1371.48	1055.26	1236.01
70	ACTC1	actin alpha cardiac muscle 1	829.501	803.116	900.517	641.638	700.847	661.699	852.821	624.281	764.863
71	ACTG1	actin gamma 1	1179.85	1150.67	1342.98	1000.72	1200.38	1167.84	1371.34	1055.08	1235.9
72	ACTG2	actin gamma 2, smooth muscle	869	841.379	947.745	673.175	737.695	691.772	897.826	654.365	806.038
81	ACTN4	actinin alpha 4	102.897	120.995	108.049	84.1242	104.568	86.6208	87.6302	90.2514	85.7203
86	ACTL6A	actin like 6A	14.6037	15.953	25.2083	19.9701	20.0425	19.2481	22.2473	20.3578	25.0278
87	ACTN1	actinin alpha 1	50.4447	54.078	56.937	43.9241	55.1791	42.3935	45.555	44.4852	40.589
88	ACTN2	actinin alpha 2	12.0516	10.4755	11.7546	9.5004	9.5352	7.9401	10.3812	8.1981	9.4821
89	ACTN3	actinin alpha 3	7.3504	6.326	8.3097	5.0344	5.8516	4.2135	5.7658	5.0438	6.1476
102	ADAM10	ADAM metallopeptidase domain 10	1.0714	0.6664	0.7765	0.686	0.7435	0.7056	0.4548	0.8584	0.8169
103	ADAR	adenosine deaminase RNA specific	3.7746	4.2148	4.8312	4.5888	5.1042	4.6824	5.2914	3.8017	5.4138
104	ADARB1	adenosine deaminase RNA specific B1	0.1048	4.6732	3.1362	1.9065	2.4144	3.3113	2.0248	2.5548	1.3439
113	ADCY7	adenylate cyclase 7	0.8985	0	0	0	0	0.9057	0	0	0
115	ADCY9	adenylate cyclase 9	0.1682	0.0617	0	0.17	0.0908	0.1415	0.1785	0	0.12
128	ADH5	alcohol dehydrogenase 5 (class III), chi polypeptide	15.5344	15.4484	18.9696	11.4074	15.7085	11.1176	16.888	14.2027	14.5971
132	ADK	adenosine kinase	1.3619	2.1391	3.2356	2.2081	2.0968	2.8577	4.5734	2.6842	3.2778
142	PARP1	poly(ADP-ribose) polymerase 1	38.6187	45.0508	40.7404	47.3691	47.0419	38.983	41.6576	48.8388	55.8714
158	ADSL	adenylosuccinate lyase	4.0874	2.7021	2.6277	2.6588	3.0797	2.4508	4.8064	4.8286	3.4552
159	ADSS2	adenylosuccinate synthase 2	10.6201	2.3567	4.0204	8.1304	8.8273	5.7569	9.256	13.7547	7.7211
160	AP2A1	adaptor related protein complex 2 subunit alpha 1	3.0336	3.0678	3.6199	3.6797	4.0405	4.8547	3.7252	2.9571	3.5578
161	AP2A2	adaptor related protein complex 2 subunit alpha 2	2.984	1.7766	3.4916	3.3216	3.436	4.0315	4.303	3.5071	2.6149
162	AP1B1	adaptor related protein complex 1 subunit beta 1	13.2251	11.054	13.263	12.3403	11.2962	10.2001	13.3395	13.3679	11.6924
163	AP2B1	adaptor related protein complex 2 subunit beta 1	15.6731	13.541	15.0695	10.9058	12.96	13.6516	13.8142	11.6099	10.9101
164	AP1G1	adaptor related protein complex 1 subunit gamma 1	2.3551	1.3187	2.9475	2.9489	2.4008	2.6162	2.6159	3.3083	2.1531
178	AGL	amylo-alpha-1, 6-glucosidase, 4-alpha-glucanotransferase	2.4373	3.2957	3.0207	2.6027	1.6976	2.7168	1.7706	2.8661	3.7155
191	AHCY	adenosylhomocysteinase	50.7008	41.8963	49.4347	34.8649	43.5015	35.3076	42.2527	46.4941	32.8497
197	AHSG	alpha 2-HS glycoprotein	0.0302	0	0	0	0	0	0	0	0
203	AK1	adenylate kinase 1	8.1179	7.7154	9.5939	12.9915	8.3037	9.181	14.0488	13.2922	11.2861
204	AK2	adenylate kinase 2	57.9075	90.9647	65.9498	47.5435	72.7899	67.0876	29.3699	33.5188	48.2121
205	AK4	adenylate kinase 4	0.8057	2.1024	1.9781	0.5767	2.1039	2.3933	0.472	1.6483	2.697
208	AKT2	AKT serine/threonine kinase 2	0.0936	0	0	0.0875	0	0	0	0.1013	0
211	ALAS1	5'-aminolevulinate synthase 1	0.5182	0.0624	0.2333	0.0339	0.2337	0.2508	0.1747	0.2042	0.2866
212	ALAS2	5'-aminolevulinate synthase 2	0.74	0.1436	1.6629	2.2885	1.5193	3.4421	1.6953	1.1943	2.6607
213	ALB	albumin	27.9197	40.4305	19.6852	23.7037	14.9865	21.4626	31.4593	9.5342	47.5471
214	ALCAM	activated leukocyte cell adhesion molecule	34.2496	29.6816	32.341	28.6301	32.2332	31.9548	28.1975	26.9521	19.3676
215	ABCD1	ATP binding cassette subfamily D member 1	2.9278	1.9676	2.6433	1.8206	1.9243	1.9045	1.9568	2.2367	1.9594
217	ALDH2	aldehyde dehydrogenase 2 family member	24.1683	28.3878	22.0734	18.0082	23.5635	25.361	17.9122	16.4565	25.1809
218	ALDH3A1	aldehyde dehydrogenase 3 family member A1	2.3217	1.3218	1.585	2.5493	2.8836	1.6199	1.7345	1.8506	2.4269
219	ALDH1B1	aldehyde dehydrogenase 1 family member B1	10.3217	14.6146	15.5368	14.2611	16.7737	14.4878	13.4097	13.2871	16.6492
221	ALDH3B1	aldehyde dehydrogenase 3 family member B1	3.7215	2.6121	2.5803	4.1339	4.5319	3.4234	2.6876	2.7601	3.6103
222	ALDH3B2	aldehyde dehydrogenase 3 family member B2	2.8114	1.9454	1.8418	3.1176	4.0724	2.2362	2.0953	2.2691	2.9474
223	ALDH9A1	aldehyde dehydrogenase 9 family member A1	6.6847	6.0698	3.9971	5.7123	3.0331	2.7171	3.46	6.1033	5.5813
224	ALDH3A2	aldehyde dehydrogenase 3 family member A2	13.802	11.1735	14.3795	14.1255	15.6889	17.7752	14.6526	14.4783	18.9194
225	ABCD2	ATP binding cassette subfamily D member 2	0.2473	0.2081	0.245	0.1407	0.1327	0.1539	0.1469	0.0996	0
226	ALDOA	aldolase, fructose-bisphosphate A	159.292	121.927	132.283	149.875	131.169	110.984	167.465	149.973	153.727
230	ALDOC	aldolase, fructose-bisphosphate C	18.2508	29.8809	17.4176	12.7828	18.1715	21.1344	31.5898	30.883	27.3192
231	AKR1B1	aldo-keto reductase family 1 member B	211.693	245.27	300.498	315.018	289.815	275.819	421.227	255.146	346.687
248	ALPI	alkaline phosphatase, intestinal	32.1121	31.954	23.947	35.4769	38.5411	34.6593	34.3527	42.8137	45.2918
249	ALPL	alkaline phosphatase, biomineralization associated	45.7976	53.4202	46.4586	17.7929	52.9254	45.4114	38.4177	19.8251	28.365
250	ALPP	alkaline phosphatase, placental	251.036	263.911	226.433	183.825	213.129	234.998	189.352	184.899	237.418
251	ALPG	alkaline phosphatase, germ cell	137.758	140.378	113.729	108.482	113.514	121.188	118.271	109.698	130.514
267	AMFR	autocrine motility factor receptor	0.5176	0.4348	0.898	0.5077	1.0662	0.6444	0.5564	0.5397	0.724
271	AMPD2	adenosine monophosphate deaminase 2	5.0008	3.6119	4.2537	3.1519	4.0328	3.2009	3.7199	3.0023	3.0402
274	BIN1	bridging integrator 1	7.3109	3.5764	5.6174	4.2128	5.156	4.3367	7.649	5.2646	5.21
291	SLC25A4	solute carrier family 25 member 4	32.3763	32.4614	28.7979	32.0963	32.8485	23.1117	33.9431	22.031	32.2417
292	SLC25A5	solute carrier family 25 member 5	211.073	218.965	191.509	207.317	191.987	244.472	237.14	230.777	270.925
293	SLC25A6	solute carrier family 25 member 6	182.231	175.456	155.283	164.26	142.691	202.228	184.038	183.356	181.921
301	ANXA1	annexin A1	69.7108	46.6759	67.8397	69.6367	59.727	35.6104	91.4243	68.2561	81.1888
302	ANXA2	annexin A2	524.895	517.907	455.381	540.701	417.239	422.744	451.61	541.061	709.464
306	ANXA3	annexin A3	26.6863	24.9796	27.5252	32.5366	29.4329	26.8419	31.7922	36.965	21.3738
307	ANXA4	annexin A4	8.0059	6.9619	12.0975	12.8463	9.2569	6.1365	10.0251	8.2527	14.7189
308	ANXA5	annexin A5	64.6041	49.7559	46.4298	65.8861	54.1758	48.3897	65.6112	68.2744	68.7617
309	ANXA6	annexin A6	4.2181	5.1777	3.4261	8.9467	4.6435	5.032	4.9601	4.5608	8.5693
310	ANXA7	annexin A7	2.1017	1.7175	2.4879	3.7759	3.0797	3.2691	3.9323	2.6104	6.837
311	ANXA11	annexin A11	16.9279	15.7057	12.6363	23.4953	11.0682	19.0181	35.8872	22.0909	32.6621
318	NUDT2	nudix hydrolase 2	2.158	2.1413	3.2045	0.7949	0.8261	2.3859	1.14	4.4449	3.8746
324	APC	APC regulator of WNT signaling pathway	0.0284	0.0533	0.3545	0.2306	0	0.0131	0	0.0536	0
327	APEH	acylaminoacyl-peptide hydrolase	0.8352	0.6604	0.8557	0.3433	0.7024	0.6777	1.58	0.7433	0.2625
328	APEX1	apurinic/apyrimidinic endodeoxyribonuclease 1	33.1336	39.6345	34.5219	40.5592	35.2792	32.1282	43.802	38.6255	45.765
332	BIRC5	baculoviral IAP repeat containing 5	1.0768	1.0502	1.2151	1.0414	1.1369	1.218	1.3783	0.956	1.3159
334	APLP2	amyloid beta precursor like protein 2	0.1892	0.1656	0	0	0.1092	0.4375	0.1776	0.2624	0
338	APOB	apolipoprotein B	0.0141	0	0.0384	0.0175	0.0038	0	0.0171	0.0187	0.0378
351	APP	amyloid beta precursor protein	1.1214	0.6421	0.8425	0.3455	0.5823	1.1962	0.279	0.6062	0.589
353	APRT	adenine phosphoribosyltransferase	12.6202	14.2163	10.1709	10.5074	9.8595	6.5783	18.1552	14.1146	15.9888
355	FAS	Fas cell surface death receptor	0	0	0	0	0	0	0	0	0
369	ARAF	A-Raf proto-oncogene, serine/threonine kinase	0.1758	0.2871	0.3264	0.1582	0.7677	0.2865	0.4563	0.3631	1.5613
372	ARCN1	archain 1	23.6147	22.5941	23.1471	22.8418	26.0155	22.2578	25.7367	23.5405	25.4348
373	TRIM23	tripartite motif containing 23	0.077	0	0	0	0	0	0	0	0
375	ARF1	ADP ribosylation factor 1	30.9659	24.6889	27.2686	35.0322	33.1239	34.5108	42.6291	44.1932	17.1488
377	ARF3	ADP ribosylation factor 3	30.9659	24.6889	27.2686	35.0322	33.1239	34.5108	42.6291	44.1932	17.1488
378	ARF4	ADP ribosylation factor 4	23.9474	20.9533	14.9558	29.5394	24.9577	21.2968	33.7409	33.4683	16.5477
381	ARF5	ADP ribosylation factor 5	24.0993	17.7958	21.126	27.4261	25.6532	24.8113	33.0662	34.0193	9.6639
382	ARF6	ADP ribosylation factor 6	4.3189	1.4268	4.874	4.0026	2.0932	4.6903	3.4672	3.5602	2.0374
384	ARG2	arginase 2	1.3747	0.7952	1.2984	0.9912	0.6326	0.7232	0.5774	0.6722	1.6649
387	RHOA	ras homolog family member A	3.7226	4.6424	3.9181	6.8599	4.8026	4.9292	2.9744	4.4764	4.9837
388	RHOB	ras homolog family member B	1.2658	1.2755	1.2874	1.1078	1.5586	1.5458	1.0939	1.4112	1.2535
389	RHOC	ras homolog family member C	1.424	2.3014	1.9101	5.1712	2.4654	2.1503	1.9028	2.4515	3.313
391	RHOG	ras homolog family member G	112.882	93.1148	115.745	87.8271	117.651	90.3348	100.494	103.854	95.3853
392	ARHGAP1	Rho GTPase activating protein 1	6.5001	13.1859	5.9077	11.4173	5.8972	7.0239	13.2493	12.6721	3.7802
396	ARHGDIA	Rho GDP dissociation inhibitor alpha	69.3105	59.3858	69.7985	63.7583	90.2719	53.8963	59.5367	71.9743	64.3792
398	ARHGDIG	Rho GDP dissociation inhibitor gamma	0.553	0	0	0	0	0	0	0	0
400	ARL1	ADP ribosylation factor like GTPase 1	4.1215	4.6872	4.1897	6.9548	4.1325	6.7564	3.9608	3.3323	3.7779
402	ARL2	ADP ribosylation factor like GTPase 2	2.8497	2.3849	4.848	2.2433	2.7027	2.4113	4.9942	2.8071	4.9295
403	ARL3	ADP ribosylation factor like GTPase 3	0.6168	0.5549	2.5514	0.4916	0.5527	0.4637	0.7322	0.7142	1.0433
408	ARRB1	arrestin beta 1	5.2341	5.1993	5.121	5.305	4.7846	6.0145	5.5372	4.9691	4.1955
411	ARSB	arylsulfatase B	0.076	0.0778	0	0.083	0.1027	0.0908	0.076	0.0633	0.3651
427	ASAH1	N-acylsphingosine amidohydrolase 1	0.9724	0.8641	1.0504	0.8472	1.5202	0.897	1.7258	0.4109	1.4421
435	ASL	argininosuccinate lyase	0.6781	0.6191	0.189	0.3496	0.1755	0.3463	0.6295	0.7028	0.6593
439	GET3	guided entry of tail-anchored proteins factor 3, ATPase	36.3206	48.9506	46.3397	20.4938	43.5989	46.5774	41.5594	45.2885	44.3322
440	ASNS	asparagine synthetase (glutamine-hydrolyzing)	21.968	21.4881	18.2917	21.7029	15.8202	23.237	26.0885	23.7259	18.4602
444	ASPH	aspartate beta-hydroxylase	3.3882	2.2999	2.6107	3.6944	1.5659	3.1191	4.3549	3.1896	20.1802
445	ASS1	argininosuccinate synthase 1	78.2951	70.9043	80.8994	44.8137	59.2025	58.9078	93.8274	64.4242	41.5888
471	ATIC	5-aminoimidazole-4-carboxamide ribonucleotide formyltransferase/IMP cyclohydrolase	14.5292	15.1143	16.5465	12.0408	18.0685	13.5569	20.6753	18.2222	16.9417
472	ATM	ATM serine/threonine kinase	0.26	0.0797	0.0665	0.0228	0.0099	0.0224	0.1084	0.0481	0.0468
475	ATOX1	antioxidant 1 copper chaperone	4.1947	0	0	2.5301	2.3925	0	3.8265	2.9664	0
476	ATP1A1	ATPase Na+/K+ transporting subunit alpha 1	24.4628	27.897	29.248	21.3843	33.5473	34.901	23.2488	18.18	23.9311
477	ATP1A2	ATPase Na+/K+ transporting subunit alpha 2	1.066	0.3434	0.4812	1.1721	1.0813	1.4418	0.4916	0.9976	1.694
478	ATP1A3	ATPase Na+/K+ transporting subunit alpha 3	1.1316	0.3646	0.5605	1.2442	1.218	1.5305	0.5865	1.2166	1.7982
479	ATP12A	ATPase H+/K+ transporting non-gastric alpha2 subunit	0.0186	0.0652	0.0087	0.1186	0.0093	0.1082	0.0403	0.0723	0.1195
480	ATP1A4	ATPase Na+/K+ transporting subunit alpha 4	0.162	0.1284	0.0707	0.1279	0.01	0.1933	0.0435	0.078	0.2464
481	ATP1B1	ATPase Na+/K+ transporting subunit beta 1	4.1139	4.4682	3.183	1.4128	0.1227	15.6691	12.0877	0	3.4541
483	ATP1B3	ATPase Na+/K+ transporting subunit beta 3	10.0506	14.2827	14.8967	14.7471	23.2771	4.1645	17.5043	13.4156	22.3025
487	ATP2A1	ATPase sarcoplasmic/endoplasmic reticulum Ca2+ transporting 1	3.7153	2.9885	2.8845	3.2414	3.1593	3.8158	4.1309	2.8495	3.3528
488	ATP2A2	ATPase sarcoplasmic/endoplasmic reticulum Ca2+ transporting 2	24.8192	22.0403	20.7242	19.5453	16.8233	26.7977	19.9482	22.9038	31.008
489	ATP2A3	ATPase sarcoplasmic/endoplasmic reticulum Ca2+ transporting 3	2.4475	1.6555	0.9756	1.3597	3.628	4.0402	2.8883	2.8211	1.2709
490	ATP2B1	ATPase plasma membrane Ca2+ transporting 1	8.0538	9.3117	6.5261	6.3667	4.5266	14.2137	7.9514	13.6436	8.9417
491	ATP2B2	ATPase plasma membrane Ca2+ transporting 2	0.076	0.1623	0	0.0494	0.1533	0.0796	0.1113	0.1089	0.2316
492	ATP2B3	ATPase plasma membrane Ca2+ transporting 3	0.0238	0.1755	0	0.0534	0.1657	0.0148	0.1203	0.1177	0.167
493	ATP2B4	ATPase plasma membrane Ca2+ transporting 4	6.5446	7.4708	4.9469	4.6701	3.0626	11.3037	6.7906	11.547	7.7253
495	ATP4A	ATPase H+/K+ transporting subunit alpha	0.0473	0.1001	0.0445	0.1451	0.0253	0.0963	0.0136	0.0737	0.1445
498	ATP5F1A	ATP synthase F1 subunit alpha	327.315	292.705	257.073	282.613	287.454	310.014	258.002	273.651	308.614
501	ALDH7A1	aldehyde dehydrogenase 7 family member A1	21.326	23.3836	28.1152	29.5486	28.7328	24.6748	18.8017	28.0755	28.7888
506	ATP5F1B	ATP synthase F1 subunit beta	325.166	318.712	310.335	336.115	307.854	359.193	299.885	281.848	365.553
509	ATP5F1C	ATP synthase F1 subunit gamma	41.1039	34.3196	23.3096	31.4323	37.591	41.0182	36.9114	37.4797	37.9275
513	ATP5F1D	ATP synthase F1 subunit delta	14.705	13.4931	10.3374	13.4268	13.2603	17.7319	9.6602	13.2739	10.1174
514	ATP5F1E	ATP synthase F1 subunit epsilon	0.9759	0.5416	0.3974	0.7077	0	0.5126	0	0	1.1362
515	ATP5PB	ATP synthase peripheral stalk-membrane subunit b	6.5543	6.5052	5.9369	6.4435	6.2869	7.9921	5.7437	7.2793	7.1337
521	ATP5ME	ATP synthase membrane subunit e	172.395	176.53	183.954	185.422	228.482	166.739	146.859	123.564	165.676
522	ATP5PF	ATP synthase peripheral stalk subunit F6	58.5221	73.9482	68.6979	62.9338	42.7878	79.2657	35.3644	32.5498	36.8011
523	ATP6V1A	ATPase H+ transporting V1 subunit A	1.3605	0.7066	0.8024	1.2522	0.5197	0.7876	1.1419	1.824	0.7452
525	ATP6V1B1	ATPase H+ transporting V1 subunit B1	0.5032	0.6797	0.6029	0.31	0.7201	0	0.1846	0.1843	0.1865
526	ATP6V1B2	ATPase H+ transporting V1 subunit B2	5.2459	4.4718	5.4703	6.0299	6.9707	4.9775	8.1382	6.502	4.7698
528	ATP6V1C1	ATPase H+ transporting V1 subunit C1	1.2045	2.021	1.9417	2.1313	2.0853	1.9155	2.0652	2.0914	1.4599
535	ATP6V0A1	ATPase H+ transporting V0 subunit a1	0.8939	2.3299	2.7875	0.9488	1.1759	0.7259	2.3173	1.113	2.6855
537	ATP6AP1	ATPase H+ transporting accessory protein 1	0.8362	0.5752	0.7331	0.6485	2.4516	0	0.3039	0.2902	0.5948
539	ATP5PO	ATP synthase peripheral stalk subunit OSCP	26.6205	22.5559	24.0235	21.213	28.5162	34.5986	27.6917	29.3988	40.3926
545	ATR	ATR serine/threonine kinase	0.224	0.2513	0.2543	0.2275	0.1757	0.1694	0.1934	0.0723	0.3225
546	ATRX	ATRX chromatin remodeler	0.5157	0.4405	0.5786	0.685	0.6022	0.4382	0.6074	0.6927	0.4175
549	AUH	AU RNA binding methylglutaconyl-CoA hydratase	0.9077	0	0.7469	0.7161	0.8244	0	0	0.3568	0.8087
550	AUP1	AUP1 lipid droplet regulating VLDL assembly factor	9.0812	10.7869	9.4719	9.2988	10.7431	11.4845	8.5667	8.1826	7.255
558	AXL	AXL receptor tyrosine kinase	9.7839	5.8475	2.0527	2.3993	2.4145	0.284	8.1793	0.2814	2.8288
567	B2M	beta-2-microglobulin	110.838	127.376	65.0153	103.108	111.926	124.891	84.4391	54.7133	68.6035
571	BACH1	BTB domain and CNC homolog 1	0.0891	0	0.078	0.0783	0.0847	0	0.2441	0.298	0.3396
572	BAD	BCL2 associated agonist of cell death	0.6427	0.3872	1.5072	0.7541	1.6849	0.7901	0.439	0.6292	1.4541
573	BAG1	BAG cochaperone 1	1.3905	1.2334	0.5486	0	0.7216	1.0195	2.8375	0.8944	2.2199
578	BAK1	BCL2 antagonist/killer 1	0	0	0	0	0	0	0	0	0.3937
580	BARD1	BRCA1 associated RING domain 1	0.1288	0.0519	0.0627	0.0448	0	0	0	0	0
587	BCAT2	branched chain amino acid transaminase 2	9.859	10.2485	10.1703	8.9817	6.0118	14.8079	9.149	11.2404	8.1474
593	BCKDHA	branched chain keto acid dehydrogenase E1 subunit alpha	3.2253	1.2859	2.9903	1.5293	3.6176	2.4521	3.2496	1.6618	2.457
594	BCKDHB	branched chain keto acid dehydrogenase E1 subunit beta	1.8677	1.2443	1.2426	1.4697	1.8351	2.0671	1.5848	0.8485	1.8235
598	BCL2L1	BCL2 like 1	2.165	2.2117	4.5744	3.4659	3.2099	2.1924	5.5412	2.6624	0.9472
617	BCS1L	BCS1 homolog, ubiquinol-cytochrome c reductase complex chaperone	2.1773	1.8946	2.3962	2.1243	2.8145	1.3325	2.0886	2.2206	1.8874
622	BDH1	3-hydroxybutyrate dehydrogenase 1	0.1275	0.0987	0.0837	0	0.1004	0.0451	0	0	0
636	BICD1	BICD cargo adaptor 1	0.1701	0	0.1713	0.1329	0.6617	0.1792	0	0	0.4549
637	BID	BH3 interacting domain death agonist	0.9265	0.8003	1.8358	1.6812	2.1857	2.5426	0.3228	0.8517	0.7722
640	BLK	BLK proto-oncogene, Src family tyrosine kinase	0.0195	0.0195	0.0094	0	0	0	0	0.0399	0
642	BLMH	bleomycin hydrolase	8.1772	6.3603	10.4446	6.619	7.011	5.2854	6.8332	6.6992	7.7366
644	BLVRA	biliverdin reductase A	9.93	5.8111	9.3439	10.8829	9.7937	3.5156	10.5947	6.1521	9.4938
645	BLVRB	biliverdin reductase B	32.026	23.1112	23.881	29.396	26.2092	17.4553	41.292	39.2366	34.3088
648	BMI1	BMI1 proto-oncogene, polycomb ring finger	0.3406	0.2002	0.4121	0.1792	0.2509	0	0.3168	0	0.243
649	BMP1	bone morphogenetic protein 1	0.0633	0	0	0	0	0	0	0	0
659	BMPR2	bone morphogenetic protein receptor type 2	0	0.0112	0	0.1282	0	0	0	0	0.1018
661	POLR3D	RNA polymerase III subunit D	0.8953	0.4413	1.1262	2.3863	1.3109	0.4725	1.1115	1.3893	2.2804
662	BNIP1	BCL2 interacting protein 1	9.0635	1.7431	43.9918	41.7776	27.8987	0.2342	2.9963	3.9032	1.897
667	DST	dystonin	0.7738	0.4994	0.5079	0.5012	0.4922	0.3932	0.3117	0.3629	0.3443
670	BPHL	biphenyl hydrolase like	0.9122	0.4126	0.5893	0.4002	0.9813	1.3159	0.5325	0.3417	1.3624
672	BRCA1	BRCA1 DNA repair associated	0.0311	0.046	0.0438	0	0.0598	0	0.041	0	0.2987
682	BSG	basigin (Ok blood group)	163.171	200.382	145.084	157.29	132.973	166.544	136.085	110.879	177.171
684	BST2	bone marrow stromal cell antigen 2	6.857	7.0596	7.5022	6.4132	9.5553	7.3716	7.3712	7.1736	8.7114
688	KLF5	KLF transcription factor 5	1.3609	1.352	1.3612	1.4239	1.3184	1.1707	0.3493	0.8984	1.6888
689	BTF3	basic transcription factor 3	18.4735	20.5212	5.763	11.5877	48.2516	6.8665	32.5275	13.1132	10.1781
699	BUB1	BUB1 mitotic checkpoint serine/threonine kinase	0.0926	0.0934	0.1148	0.1093	0	0.1036	0.0797	0.0919	0
701	BUB1B	BUB1 mitotic checkpoint serine/threonine kinase B	0.1528	0.0638	0	0.1793	0.1597	0.0601	0.0597	0.1008	0.0559
705	BYSL	bystin like	2.3187	2.625	2.2815	2.6038	2.4603	3.3476	2.3201	2.4994	1.7784
706	TSPO	translocator protein	0.7331	1.7939	0	1.5054	0.8583	0.5476	0.56	1.1111	0.575
708	C1QBP	complement C1q binding protein	319.289	301.513	360.159	281.578	338.825	426.159	339.253	296.663	307.732
718	C3	complement C3	0.4976	2.9369	0.0702	0.0708	2.8855	3.1472	2.2267	2.0882	0.1496
738	VPS51	VPS51 subunit of GARP complex	0.5271	0.4307	0.3995	0.3868	0.3741	0.2025	0.2761	0.2941	0.419
740	MRPL49	mitochondrial ribosomal protein L49	19.2923	24.8796	17.68	12.957	12.4065	13.7895	12.1034	11.3373	12.2443
741	ZNHIT2	zinc finger HIT-type containing 2	0.9424	1.1042	1.2999	0.9624	0.2978	0.9269	1.1858	1.1422	0.9404
746	TMEM258	transmembrane protein 258	4.4214	4.521	6.0525	0	7.5406	7.5204	5.1551	0	6.5892
788	SLC25A20	solute carrier family 25 member 20	1.6211	0	0.7677	0.6752	1.8904	1.9642	0.3486	1.5285	2.5808
790	CAD	carbamoyl-phosphate synthetase 2, aspartate transcarbamylase, and dihydroorotase	9.0695	8.4865	9.2988	7.3077	8.666	8.0245	10.8539	10.2161	7.0389
800	CALD1	caldesmon 1	16.0762	20.9812	11.6361	8.6219	6.8529	9.2691	12.3098	8.4905	12.8655
801	CALM1	calmodulin 1	44.9458	53.4763	53.3861	47.7835	46.5625	40.3426	56.5861	53.3433	44.9588
805	CALM2	calmodulin 2	44.9458	53.4763	53.3861	47.7835	46.5625	40.3426	56.5861	53.3433	44.9588
808	CALM3	calmodulin 3	44.9458	53.4763	53.3861	47.7835	46.5625	40.3426	56.5861	53.3433	44.9588
810	CALML3	calmodulin like 3	3.9128	9.5535	2.9939	13.1131	6.9891	3.2734	4.2589	16.4281	7.8092
811	CALR	calreticulin	198.894	202.89	173.532	168.797	183.973	184.132	166.969	177.751	172.8
813	CALU	calumenin	280.566	280.762	261.277	245.29	266.603	294.758	155.314	217.295	160.205
818	CAMK2G	calcium/calmodulin dependent protein kinase II gamma	0.695	1.0801	1.1164	0.7754	0.9728	1.1291	0.9662	0.6214	1.2637
819	CAMLG	calcium modulating ligand	1.2173	0	1.276	3.0072	1.2146	2.059	2.4926	1.1457	2.1754
821	CANX	calnexin	82.812	72.3337	82.2008	95.2788	101.48	133.455	113.538	105.102	115.547
822	CAPG	capping actin protein, gelsolin like	0.8625	0.0335	0.6505	0.8104	0.2919	0.071	0.5485	0.6748	0.6839
823	CAPN1	calpain 1	1.1712	1.2924	1.4539	1.1339	1.7131	0.9382	2.1197	2.1286	2.0873
824	CAPN2	calpain 2	4.0562	2.7776	2.2638	3.6077	3.6234	3.0296	4.3947	5.9311	3.9011
826	CAPNS1	calpain small subunit 1	1.6437	2.299	1.8127	0.87	1.5221	1.1922	3.1357	2.3619	1.7592
829	CAPZA1	capping actin protein of muscle Z-line subunit alpha 1	52.7635	50.5867	61.4422	49.0037	51.8775	46.7796	54.7436	44.807	49.18
830	CAPZA2	capping actin protein of muscle Z-line subunit alpha 2	36.0803	41.1663	39.2374	33.9903	35.4234	34.9657	39.6764	39.1832	35.1301
831	CAST	calpastatin	3.9963	5.3821	2.5726	4.2472	1.1147	2.1774	0.982	4.5293	3.3399
832	CAPZB	capping actin protein of muscle Z-line subunit beta	17.753	34.2929	24.7194	23.0557	29.3029	16.1901	10.7233	27.5998	18.12
833	CARS1	cysteinyl-tRNA synthetase 1	5.1092	2.3701	3.4328	2.5815	2.8704	2.2125	1.4774	2.864	4.2398
835	CASP2	caspase 2	0.5224	0.4845	0.6106	0.0756	0.1615	0.088	0.2191	0.2912	0
837	CASP4	caspase 4	0.1741	0.2112	0.1662	0.176	0	0	0	0.1665	0.1853
840	CASP7	caspase 7	0.0611	0	0	0.037	0	0	0	0	0
847	CAT	catalase	21.606	22.1788	22.648	27.0827	27.2093	33.1415	29.0153	21.891	30.0832
857	CAV1	caveolin 1	16.0509	7.3353	9.9607	5.2129	5.1932	11.3415	9.655	9.3858	10.6761
859	CAV3	caveolin 3	0.1119	0.0737	0.0779	0	0.0738	0.3004	0	0	0
865	CBFB	core-binding factor subunit beta	0.8677	0.9902	2.3392	0.9668	2.5558	2.1063	1.16	2.5081	1.4411
867	CBL	Cbl proto-oncogene	0.176	0.182	0.1821	0.4736	0.208	0.3046	0.4977	0.8638	0.1909
871	SERPINH1	serpin family H member 1	50.4464	55.2819	60.3843	44.7384	56.9049	61.994	57.3386	45.2949	58.9095
873	CBR1	carbonyl reductase 1	17.492	17.761	19.406	15.9082	16.0413	13.8181	18.2943	19.3782	12.2627
874	CBR3	carbonyl reductase 3	4.4851	3.8054	3.372	4.2395	2.8713	9.5283	14.4361	6.1214	3.6446
875	CBS	cystathionine beta-synthase	0.3162	0.306	1.1294	0.5617	0.6638	0.3267	0.7517	0.6468	0.2243
890	CCNA2	cyclin A2	1.3863	0.3385	2.5042	0.8849	0.3273	2.1495	0.4524	0.6773	0.4146
891	CCNB1	cyclin B1	3.3744	3.9098	5.3964	2.2861	5.9473	4.0592	4.8532	3.3595	2.6643
904	CCNT1	cyclin T1	0.3464	0.311	0.3573	0.188	0.3531	0.3576	0.4204	0.1261	0.4305
908	CCT6A	chaperonin containing TCP1 subunit 6A	30.6197	36.9074	21.8668	29.5872	30.8972	28.5046	35.2941	30.1915	38.4723
928	CD9	CD9 molecule	12.6626	9.0763	12.4066	6.8183	0	13.2989	12.0101	0	11.1416
949	SCARB1	scavenger receptor class B member 1	9.7434	11.7091	11.8842	11.8809	9.0087	10.5125	10.4004	9.2761	13.6444
950	SCARB2	scavenger receptor class B member 2	8.8557	8.8095	8.4633	6.5662	7.6824	8.0606	8.9642	8.3794	6.2533
960	CD44	CD44 molecule (Indian blood group)	4.6614	5.3742	5.4305	10.5415	4.8985	4.6716	2.3628	7.0538	10.2852
961	CD47	CD47 molecule	39.7571	35.0396	7.1148	23.8003	26.0718	33.8038	6.844	13.8673	8.6467
966	CD59	CD59 molecule (CD59 blood group)	6.2599	7.1631	4.8754	4.1342	1.9058	7.1238	2.6383	5.6522	4.5113
975	CD81	CD81 molecule	6.1072	3.7384	4.6228	8.0386	6.7282	7.8471	5.6576	5.8717	5.0013
976	ADGRE5	adhesion G protein-coupled receptor E5	4.2663	3.8222	4.8375	4.6113	3.4154	3.646	2.7971	2.4569	3.5695
977	CD151	CD151 molecule (Raph blood group)	3.6067	0.1316	0	0.1201	1.2053	3.7985	2.8791	0.24	1.381
978	CDA	cytidine deaminase	12.1893	18.5289	20.1148	12.4096	12.6135	12.6326	21.7905	18.1635	13.2412
983	CDK1	cyclin dependent kinase 1	37.7048	34.9209	48.0123	54.548	45.8006	32.4138	32.3676	41.5404	48.9769
984	CDK11B	cyclin dependent kinase 11B	3.9754	3.2439	3.5986	0.9809	1.555	2.5326	2.5437	1.4304	1.7683
987	LRBA	LPS responsive beige-like anchor protein	0.4068	0.9873	0.3476	0.7425	0.7401	0.9625	0.3517	0.4905	0.258
988	CDC5L	cell division cycle 5 like	12.8009	10.1251	11.0124	11.0277	13.4692	11.5897	11.0253	8.2955	13.4716
989	SEPTIN7	septin 7	9.5567	10.4886	11.2698	10.6444	9.3486	14.3746	15.6065	13.3156	12.3373
996	CDC27	cell division cycle 27	0.5943	0.7129	0.9869	0.9517	0.4155	0.7873	1.4709	2.0465	0.4371
998	CDC42	cell division cycle 42	7.6183	7.9563	7.9388	7.4305	7.6518	8.7745	7.5339	7.2598	8.3099
1000	CDH2	cadherin 2	3.7264	3.656	2.4883	3.0546	5.5241	2.653	3.611	1.3384	4.2788
1003	CDH5	cadherin 5	0.0496	0.0607	0.072	0.06	0	0.068	0.0637	0.0812	0
1017	CDK2	cyclin dependent kinase 2	8.1287	7.3868	9.9484	5.308	5.4661	4.0811	4.158	4.7985	6.367
1018	CDK3	cyclin dependent kinase 3	3.7752	3.1464	4.1922	1.4705	1.942	0	0	0	2.0905
1019	CDK4	cyclin dependent kinase 4	3.9582	1.8414	3.9385	5.1162	1.9838	2.0287	6.2585	5.6513	4.8554
1020	CDK5	cyclin dependent kinase 5	0.6955	0	0	0.1025	0	0	0.1443	0.1136	0.0855
1022	CDK7	cyclin dependent kinase 7	0.8321	2.0128	0.8865	0.7349	0	1.1904	1.4483	1.7928	1.9269
1025	CDK9	cyclin dependent kinase 9	1.959	1.9788	0.8044	2.2157	1.1902	2.0037	1.8699	1.2202	2.507
1029	CDKN2A	cyclin dependent kinase inhibitor 2A	9.0503	23.3439	9.8952	20.9655	21.0003	17.6688	23.2262	30.7449	19.8366
1030	CDKN2B	cyclin dependent kinase inhibitor 2B	2.553	2.3194	0.5118	2.0397	1.9584	0.653	2.1123	1.6674	0.44
1039	CDR2	cerebellar degeneration related protein 2	0.0501	0.1121	0	0	0	0	0	0	0
1051	CEBPB	CCAAT enhancer binding protein beta	4.1927	2.3575	4.3792	2.7836	3.9933	5.6751	4.459	4.1296	3.3372
1059	CENPB	centromere protein B	0.0637	2.2338	1.1774	1.9275	2.1295	3.6245	0.4714	0.3858	0.8492
1060	CENPC	centromere protein C	0.2238	0.3842	0.2284	0.1745	0.2503	0.2589	0.0968	0.3504	0.2652
1063	CENPF	centromere protein F	1.0899	1.2544	1.3007	0.8511	1.1785	1.5442	1.4187	1.0453	1.1396
1068	CETN1	centrin 1	0.0621	0.1381	0	0	0	0	0	0	0
1069	CETN2	centrin 2	1.7099	2.1654	1.4229	1.7944	0	1.7654	0.6011	1.628	0
1072	CFL1	cofilin 1	116.411	106.327	104.804	205.581	96.0437	119.595	113.007	165.701	97.4668
1073	CFL2	cofilin 2	18.386	15.0313	8.3689	23.3643	16.6835	14.2119	21.8748	22.6984	20.5219
1075	CTSC	cathepsin C	4.1247	2.4839	3.6581	2.5697	2.8154	2.6207	3.8216	3.3442	1.2017
1104	RCC1	regulator of chromosome condensation 1	53.2731	51.793	39.186	38.3432	49.8549	62.7872	50.8176	47.0561	62.6112
1105	CHD1	chromodomain helicase DNA binding protein 1	0.5852	0.5674	0.5889	0.6468	0.4797	0.3907	0.1727	0.7931	0.7332
1107	CHD3	chromodomain helicase DNA binding protein 3	0.9978	0.9381	1.1483	1.0775	1.0034	1.2084	0.8543	0.869	1.0078
1108	CHD4	chromodomain helicase DNA binding protein 4	3.2878	3.9005	3.9917	3.7079	4.2413	4.4564	2.7226	3.3527	6.5749
1111	CHEK1	checkpoint kinase 1	0.3347	0.2972	0.413	0.23	0.3415	0	0.4807	0.4774	0.3592
1119	CHKA	choline kinase alpha	0.4545	0.477	0	0	0	0	0.3961	0	0.2086
1152	CKB	creatine kinase B	27.1513	31.8342	32.365	21.9317	29.9199	23.683	38.1727	42.2856	34.1453
1153	CIRBP	cold inducible RNA binding protein	5.7	5.4099	7.7205	4.7552	2.8048	4.757	7.1537	4.1068	2.8963
1163	CKS1B	CDC28 protein kinase regulatory subunit 1B	17.603	9.2286	17.8789	8.2952	15.7395	15.5257	14.3072	17.5307	1.9592
1173	AP2M1	adaptor related protein complex 2 subunit mu 1	2.1582	1.116	1.5972	2.6834	1.7312	2.5096	1.1942	2.4766	2.401
1174	AP1S1	adaptor related protein complex 1 subunit sigma 1	2.4075	2.5338	2.37	3.6547	2.6971	2.3615	2.3626	2.8794	1.8811
1175	AP2S1	adaptor related protein complex 2 subunit sigma 1	21.8892	23.2115	24.0385	20.1761	21.3807	26.9205	23.0633	19.0496	12.7095
1186	CLCN7	chloride voltage-gated channel 7	1.0836	1.0363	1.4956	2.0131	1.387	1.5812	1.3203	0.8156	0.0815
1191	CLU	clusterin	0.2876	0.185	0.3233	0.4476	0	0.4047	0.4577	0.3774	0.406
1192	CLIC1	chloride intracellular channel 1	39.9283	45.7066	45.6002	50.3208	41.7804	44.4217	72.9504	62.488	61.4602
1195	CLK1	CDC like kinase 1	0.017	0.2071	0.0509	0.0325	0.2637	0.0334	0.0091	0.2833	0
1196	CLK2	CDC like kinase 2	0.1919	0	0.4377	0.2619	0.5129	0.3238	0	0	0.3996
1198	CLK3	CDC like kinase 3	0.5342	0.9389	0.7474	0.5159	0.7067	0.4294	0.682	1.0742	0.7418
1200	TPP1	tripeptidyl peptidase 1	0.3857	0	0	0.9546	0	0.3129	0.3326	0.2983	0
1201	CLN3	CLN3 lysosomal/endosomal transmembrane protein, battenin	0.0978	0.151	0	0.0862	0.281	0	0	0.0632	0.1344
1207	CLNS1A	chloride nucleotide-sensitive channel 1A	12.6231	6.8771	18.1912	20.374	13.2204	11.4639	24.5342	26.9515	10.4912
1209	CLPTM1	CLPTM1 regulator of GABA type A receptor forward trafficking	1.7133	1.2646	1.2165	1.647	1.284	1.4114	1.7131	1.9536	3.3404
1211	CLTA	clathrin light chain A	5.3211	3.4644	7.0721	2.3469	5.3299	5.1563	4.6376	7.7808	2.5819
1212	CLTB	clathrin light chain B	1.9762	3.5376	2.6578	3.2536	1.9659	0.5777	1.8446	2.6125	0
1213	CLTC	clathrin heavy chain	27.4198	26.082	25.8073	27.167	28.2669	29.5596	33.5463	29.0515	25.6079
1244	ABCC2	ATP binding cassette subfamily C member 2	0.1689	0	0	0	0	0	0	0	0
1267	CNP	2',3'-cyclic nucleotide 3' phosphodiesterase	5.7852	7.0674	5.7914	6.751	7.1588	8.0302	6.8748	8.1132	9.5281
1289	COL5A1	collagen type V alpha 1 chain	0.0228	0.0044	0.0044	0.0125	0.0049	0.0309	0	0.0062	0.0119
1294	COL7A1	collagen type VII alpha 1 chain	0.1332	0.2174	0.1799	0.2051	0.231	0.019	0.1936	0.0152	0.2272
1303	COL12A1	collagen type XII alpha 1 chain	0.2828	0.4199	0.5424	0.2669	0.579	0.1849	0.5906	0.3959	0.4073
1312	COMT	catechol-O-methyltransferase	28.4564	25.2664	24.011	31.7208	28.9797	35.2476	22.9441	26.8841	24.8086
1314	COPA	COPI coat complex subunit alpha	14.7009	14.0409	10.9917	10.096	12.1072	11.6124	12.6044	11.9239	13.0755
1315	COPB1	COPI coat complex subunit beta 1	17.6078	61.3362	65.2112	74.6082	77.7413	77.8741	25.7856	75.2416	73.2272
1317	SLC31A1	solute carrier family 31 member 1	2.2911	2.5337	0	2.6163	0	2.3895	0	0	2.6278
1327	COX4I1	cytochrome c oxidase subunit 4I1	63.2754	46.6055	67.0833	61.9089	72.2545	82.749	84.5828	92.5324	106.288
1329	COX5B	cytochrome c oxidase subunit 5B	149.415	292.487	236.354	252.275	151.739	228.807	250.636	233.336	314.744
1337	COX6A1	cytochrome c oxidase subunit 6A1	69.7162	64.3505	78.8636	80.4577	95.5809	86.7183	27.1461	52.7139	0
1340	COX6B1	cytochrome c oxidase subunit 6B1	60.7302	61.8031	65.5872	48.864	58.3947	50.5312	39.833	37.4666	61.3633
1347	COX7A2	cytochrome c oxidase subunit 7A2	2.9813	0.4413	0.591	1.0052	0.9233	0	0	1.8371	3.3641
1349	COX7B	cytochrome c oxidase subunit 7B	1.3639	0	0	0	1.2505	0	0	0	0
1350	COX7C	cytochrome c oxidase subunit 7C	51.9174	46.3276	42.7691	16.9329	18.7566	49.6671	19.4945	16.1426	50.5426
1353	COX11	cytochrome c oxidase copper chaperone COX11	0.3751	0.3416	0.3391	0.4019	0.149	0.2155	0.1264	0.2226	0.3891
1355	COX15	cytochrome c oxidase assembly homolog COX15	1.9489	0.8107	0.9534	2.0856	2.5314	1.5044	1.6004	1.5481	2.5496
1362	CPD	carboxypeptidase D	1.042	0.5775	0.9528	0.7622	0.9174	2.0384	0.6272	1.0382	1.5921
1371	CPOX	coproporphyrinogen oxidase	13.5096	11.8166	16.2828	10.2168	11.4403	13.4759	13.8253	11.8984	10.9121
1373	CPS1	carbamoyl-phosphate synthase 1	252.729	230.389	211.682	201.654	220.737	242.314	195.605	178.791	225.928
1374	CPT1A	carnitine palmitoyltransferase 1A	13.8387	11.7229	13.4714	11.8211	12.0142	21.6588	15.6962	16.451	20.0225
1376	CPT2	carnitine palmitoyltransferase 2	3.6591	3.8237	5.5261	6.3941	3.9646	2.8943	5.1293	3.868	4.5319
1384	CRAT	carnitine O-acetyltransferase	1.2778	0.6484	0.7456	0.5985	0.4298	1.2164	0.656	0.1278	0.1411
1385	CREB1	cAMP responsive element binding protein 1	0.4146	1.8445	2.115	1.8614	0	0	1.29	1.7897	0.7392
1387	CREBBP	CREB binding protein	0.2893	0.5169	0.4827	0.2842	0.2945	0.6215	0.2706	0.3801	0.242
1398	CRK	CRK proto-oncogene, adaptor protein	0.0967	0.726	0	0	0.6492	0	0.6112	0	0.571
1399	CRKL	CRK like proto-oncogene, adaptor protein	0.9042	0.9187	3.4431	1.3567	1.5946	0.4307	3.3435	3.0678	2.0317
1429	CRYZ	crystallin zeta	0.6008	0.8197	0.7304	0.7064	0.6886	0.8425	0.8269	0.7503	4.3568
1431	CS	citrate synthase	45.5885	46.3518	46.6864	37.5349	40.8137	40.9261	35.0734	39.1786	50.1944
1432	MAPK14	mitogen-activated protein kinase 14	1.8345	2.7413	0.4067	1.7481	2.3707	2.2196	0	3.0343	0.2917
1434	CSE1L	chromosome segregation 1 like	25.5711	17.8557	18.5714	22.6451	25.1407	14.6863	24.9582	23.8752	26.9986
1438	CSF2RA	colony stimulating factor 2 receptor subunit alpha	1.6682	1.8523	1.7564	1.3773	1.7194	0.8546	1.5545	1.5115	2.026
1452	CSNK1A1	casein kinase 1 alpha 1	0.4685	0	1.1024	0.4762	0.6887	0.5626	0.224	0	0
1453	CSNK1D	casein kinase 1 delta	0.774	0.8148	0.7213	0.9666	0.7747	1.1122	0.7303	0.6064	0.9415
1454	CSNK1E	casein kinase 1 epsilon	0.5151	0.3731	0.3258	0.5326	0.1928	0.5896	0.4494	0.213	0.5449
1455	CSNK1G2	casein kinase 1 gamma 2	0.0906	0.0612	0.0286	0.038	0	0.0909	0.0431	0.0721	0.0442
1456	CSNK1G3	casein kinase 1 gamma 3	0.0859	0.058	0.0271	0.036	0	0.0861	0.0408	0.0683	0.0419
1457	CSNK2A1	casein kinase 2 alpha 1	25.3452	27.6493	25.7856	24.3897	29.0353	27.0445	19.7627	22.4586	16.7332
1459	CSNK2A2	casein kinase 2 alpha 2	11.6467	9.5202	10.3164	14.1317	12.8187	11.9726	11.1109	12.8348	6.4519
1460	CSNK2B	casein kinase 2 beta	8.3624	8.9915	10.3974	6.2797	7.3122	7.0288	6.1192	6.4191	5.7611
1464	CSPG4	chondroitin sulfate proteoglycan 4	2.6625	2.7166	2.2414	2.3433	2.5936	2.861	3.0099	1.6991	2.024
1465	CSRP1	cysteine and glycine rich protein 1	36.419	33.4987	36.2952	33.0382	39.7129	38.2769	38.401	36.6778	37.8031
1468	SLC25A10	solute carrier family 25 member 10	0.1119	2.4049	0	0.4351	4.106	1.8409	0.5601	1.8076	1.1952
1471	CST3	cystatin C	2.5509	2.3175	2.8174	2.0408	1.6206	0.3543	1.5959	1.8296	4.4625
1476	CSTB	cystatin B	48.133	41.3761	29.3536	76.3808	56.2908	28.4522	86.3746	75.6595	29.0044
1477	CSTF1	cleavage stimulation factor subunit 1	20.5027	19.441	11.3707	10.9154	16.5601	10.328	11.9816	10.6519	8.7758
1478	CSTF2	cleavage stimulation factor subunit 2	7.3983	12.052	9.378	10.2055	6.5489	9.1097	10.0802	6.0899	8.2353
1479	CSTF3	cleavage stimulation factor subunit 3	3.9277	4.5231	4.476	2.9296	2.8272	1.9698	2.4337	3.0728	5.6949
1486	CTBS	chitobiase	0.0603	0	0.3145	0	0	0.1102	0	0.0482	0.0857
1487	CTBP1	C-terminal binding protein 1	3.4043	5.8005	6.4217	4.6919	4.5008	3.6833	5.0282	6.9441	7.2589
1488	CTBP2	C-terminal binding protein 2	1.9456	5.0825	3.8398	3.1587	3.5995	3.4736	2.8287	3.1236	4.0018
1491	CTH	cystathionine gamma-lyase	2.2348	2.1804	2.7308	1.897	2.3194	1.6717	4.5306	3.3694	3.1323
1495	CTNNA1	catenin alpha 1	5.9838	7.0284	3.3627	5.2945	5.7872	6.9609	8.5561	6.7001	9.6716
1496	CTNNA2	catenin alpha 2	1.7373	1.7438	0.7791	0.7316	1.1841	1.8202	1.7109	1.2368	2.455
1499	CTNNB1	catenin beta 1	1.9224	1.4806	1.0848	1.4509	1.4962	1.5518	1.3383	1.7771	1.2796
1500	CTNND1	catenin delta 1	5.0967	4.417	5.6696	4.3782	8.893	5.6513	5.1546	5.07	5.234
1503	CTPS1	CTP synthase 1	13.9621	13.9797	15.8129	12.4173	13.0512	12.8011	18.472	18.599	12.3641
1508	CTSB	cathepsin B	0.7473	0.7199	0.2619	1.146	0.8728	0.3491	0.357	0.317	0.4077
1509	CTSD	cathepsin D	48.8903	39.3958	58.2795	56.6424	66.4162	64.3966	66.2746	39.6243	54.3462
1522	CTSZ	cathepsin Z	3.7202	2.8241	0.1716	3.1774	0.4207	3.5913	3.5735	3.1	0.8138
1523	CUX1	cut like homeobox 1	0.7484	1.7532	1.1975	1.0385	0.6316	0.9771	1.0722	1.4577	1.5537
1525	CXADR	CXADR Ig-like cell adhesion molecule	1.6154	1.9504	0.5065	2.8746	2.7825	2.088	0.4903	1.2465	1.5752
1528	CYB5A	cytochrome b5 type A	9.5404	7.3589	14.1421	0	1.2706	12.1307	2.765	2.5291	8.8082
1534	CYB561	cytochrome b561	0.8022	0.1957	0.2976	0.7722	0.9757	0.9557	0.3943	0.7464	0.6019
1537	CYC1	cytochrome c1	7.2881	5.5479	5.7779	6.4463	6.859	5.6048	6.1567	5.1915	9.8076
1588	CYP19A1	cytochrome P450 family 19 subfamily A member 1	0.2328	0	0	0	0	0	0	0	0
1595	CYP51A1	cytochrome P450 family 51 subfamily A member 1	8.1587	8.3194	8.1833	10.9111	14.606	23.0069	20.1989	16.2422	18.5067
1601	DAB2	DAB adaptor protein 2	1.5959	1.7485	2.0401	1.4261	1.9459	1.8112	1.3546	1.8123	1.5094
1603	DAD1	defender against cell death 1	36.9943	36.0623	30.4591	59.6332	42.663	70.99	47.6716	59.7339	62.4394
1604	CD55	CD55 molecule (Cromer blood group)	6.9981	8.283	4.0757	12.4186	7.2514	10.812	4.2817	6.8718	7.9342
1605	DAG1	dystroglycan 1	4.1561	3.2296	3.4585	2.4927	3.601	2.8235	1.6425	2.0679	2.4337
1611	DAP	death associated protein	0.3798	0	0	0.0856	0	0	0	0.0541	0
1612	DAPK1	death associated protein kinase 1	0.1043	0.1211	0.0561	0.1094	0.1	0.1303	0.1012	0.1089	0.1415
1613	DAPK3	death associated protein kinase 3	0.6052	1.7473	0.8477	1.1583	1.9428	0.7385	1.6834	1.5592	1.8892
1615	DARS1	aspartyl-tRNA synthetase 1	11.1718	11.7147	8.3885	10.298	10.2168	9.9902	9.1865	9.769	20.1053
1616	DAXX	death domain associated protein	1.9718	1.1631	1.8045	1.2481	1.9302	0.6063	1.3882	1.4868	0.8759
1622	DBI	diazepam binding inhibitor, acyl-CoA binding protein	131.818	130.741	149.245	105.341	141.189	154.795	158.733	121.745	118.547
1627	DBN1	drebrin 1	32.0118	29.0977	27.4726	18.0387	21.9271	26.1083	24.6823	22.5522	25.614
1629	DBT	dihydrolipoamide branched chain transacylase E2	1.5855	0.4562	1.8001	0.2845	1.2467	1.1017	1.1272	0.2341	0.3785
1632	ECI1	enoyl-CoA delta isomerase 1	39.0428	43.0236	59.8748	38.9245	54.1054	29.6949	51.3918	29.7042	46.4517
1639	DCTN1	dynactin subunit 1	4.0719	2.0423	3.4854	3.6962	3.1139	3.0092	4.7046	3.6018	4.6585
1642	DDB1	damage specific DNA binding protein 1	14.0908	12.0396	13.13	11.4658	11.9639	10.7371	11.1844	11.401	10.4932
1645	AKR1C1	aldo-keto reductase family 1 member C1	3.1722	1.6908	4.3222	4.9281	6.0638	4.0874	5.8965	5.2964	3.1222
1646	AKR1C2	aldo-keto reductase family 1 member C2	0.6137	1.3357	1.5052	0.9219	3.3101	1.7285	2.1635	1.3351	1.0731
1650	DDOST	dolichyl-diphosphooligosaccharide--protein glycosyltransferase non-catalytic subunit	60.3875	48.7457	43.2388	68.2253	50.9661	62.8819	63.8517	51.2688	68.1428
1652	DDT	D-dopachrome tautomerase	15.9726	18.8518	11.3608	13.8538	10.0111	7.5516	20.7546	8.5204	16.4335
1653	DDX1	DEAD-box helicase 1	25.2837	29.4541	27.6027	21.9681	22.9179	26.2693	24.498	20.4624	24.7775
1654	DDX3X	DEAD-box helicase 3 X-linked	34.3381	34.0337	32.1804	28.2599	28.2401	29.9439	32.9757	30.3288	25.0395
1655	DDX5	DEAD-box helicase 5	176.466	206.143	209.961	174.116	180.402	177.078	169.524	166.051	207.537
1656	DDX6	DEAD-box helicase 6	11.4025	12.0241	11.2072	9.1548	11.4966	9.1341	11.9763	10.5586	8.445
1659	DHX8	DEAH-box helicase 8	1.143	0.8979	0.9837	0.2391	0.8072	0.6372	0.4149	0.9436	0.7365
1660	DHX9	DExH-box helicase 9	59.1262	52.0033	54.7705	50.3681	63.5784	63.6141	44.6314	47.2417	61.8055
1662	DDX10	DEAD-box helicase 10	3.4468	3.8623	2.1527	3.1124	4.3126	5.0634	4.3984	3.85	3.9261
1665	DHX15	DEAH-box helicase 15	31.1281	30.1909	29.6677	31.2211	30.4626	34.8681	31.6629	35.3791	31.3981
1666	DECR1	2,4-dienoyl-CoA reductase 1	4.1537	7.3874	4.663	3.939	3.4475	10.4039	7.531	7.3454	11.8234
1674	DES	desmin	24.6072	22.6615	21.7411	22.7514	15.0418	30.8875	24.1088	27.8088	26.3787
1676	DFFA	DNA fragmentation factor subunit alpha	3.0214	3.0365	3.2682	2.7591	1.9841	2.0715	3.5851	4.2687	1.3985
1678	TIMM8A	translocase of inner mitochondrial membrane 8A	27.3882	20.8429	16.3836	11.7655	12.5143	19.0162	10.6238	10.9463	16.5683
1687	GSDME	gasdermin E	1.8995	1.3784	2.2681	2.0771	2.3631	1.9634	1.0419	6.103	0.8422
1716	DGUOK	deoxyguanosine kinase	0	0.1596	0.1376	0.2741	0.1445	0.3275	0.1912	0.248	0.2659
1717	DHCR7	7-dehydrocholesterol reductase	2.5798	3.8625	4.1436	6.8114	5.2383	5.7626	7.3244	4.6232	8.0622
1718	DHCR24	24-dehydrocholesterol reductase	3.9188	7.8363	3.8718	8.1855	9.477	9.5477	10.6059	9.8084	8.9434
1723	DHODH	dihydroorotate dehydrogenase (quinone)	4.877	6.6222	7.3035	3.4838	5.9823	7.582	6.4649	4.0258	5.5913
1725	DHPS	deoxyhypusine synthase	0.2517	0.0186	0.3569	0.0765	0.2782	0.2249	0.181	0.1309	0.1522
1727	CYB5R3	cytochrome b5 reductase 3	74.3364	54.9138	54.7151	54.4063	67.2148	71.9037	59.9332	58.537	67.4712
1728	NQO1	NAD(P)H quinone dehydrogenase 1	59.8528	58.3039	70.0137	74.3852	56.1816	59.0148	72.1032	64.4025	54.9515
1729	DIAPH1	diaphanous related formin 1	3.3315	2.27	2.3492	3.2242	3.297	2.5434	4.318	3.9379	1.9114
1736	DKC1	dyskerin pseudouridine synthase 1	7.033	7.1922	8.3983	11.9533	9.6983	14.4959	9.2783	11.3043	11.901
1737	DLAT	dihydrolipoamide S-acetyltransferase	12.6441	13.1993	11.5353	10.1686	15.0067	15.8191	12.3441	10.6559	10.9489
1738	DLD	dihydrolipoamide dehydrogenase	11.8558	15.0994	17.0771	28.916	13.8755	48.9872	30.2147	14.9753	12.5363
1739	DLG1	discs large MAGUK scaffold protein 1	2.4425	3.4767	3.2759	1.4458	2.2428	3.0716	2.3561	1.8214	3.1882
1740	DLG2	discs large MAGUK scaffold protein 2	0.685	0.7044	0.3819	0.0864	0.8087	0.6693	0.2966	0.3456	0.8035
1742	DLG4	discs large MAGUK scaffold protein 4	0.2267	0.1442	0.0946	0.1113	0.2307	0.1138	0.1167	0.1118	0.1176
1743	DLST	dihydrolipoamide S-succinyltransferase	20.3523	17.4362	28.6397	12.071	20.2775	22.1676	13.5609	14.0136	28.6633
1756	DMD	dystrophin	1.883	2.0375	1.9139	2.3399	1.9015	2.5321	2.5067	0.5764	1.5186
1759	DNM1	dynamin 1	4.4268	4.1901	4.7907	2.5042	3.9322	3.7784	0.1736	2.1267	2.6077
1767	DNAH5	dynein axonemal heavy chain 5	0.0429	0.0186	0.0231	0.0132	0.0146	0.0476	0	0.0314	0.042
1774	DNASE1L1	deoxyribonuclease 1 like 1	1.0317	1.0907	2.0263	2.1052	1.0174	1.059	0.9774	0.9991	1.2196
1777	DNASE2	deoxyribonuclease 2, lysosomal	1.1338	2.2085	1.4183	2.7847	0	1.0207	0.8266	0.8083	1.3343
1778	DYNC1H1	dynein cytoplasmic 1 heavy chain 1	5.194	4.999	5.3028	5.0603	5.3049	4.2306	6.1971	5.3863	4.2105
1781	DYNC1I2	dynein cytoplasmic 1 intermediate chain 2	4.0537	3.2162	2.7683	3.0897	3.8927	2.5017	3.7573	4.861	2.0779
1785	DNM2	dynamin 2	5.3877	5.3905	5.5674	3.8184	4.6179	4.6188	1.5529	3.1073	4.2302
1786	DNMT1	DNA methyltransferase 1	1.163	0.9108	0.9813	1.2324	1.1892	1.6671	1.1477	1.6651	1.4119
1788	DNMT3A	DNA methyltransferase 3 alpha	0.2181	0.2235	0.2139	0.1708	0.1889	0.1727	0.0799	0.1874	0.2189
1801	DPH1	diphthamide biosynthesis 1	0.1087	0.0878	0.9917	0.3951	0.711	0	0.6667	0.7004	0.1235
1802	DPH2	diphthamide biosynthesis 2	0.3018	0.2525	2.8319	0	0.2975	0.074	0.4391	0.3581	0.1097
1806	DPYD	dihydropyrimidine dehydrogenase	0.2981	0	0	0	0.266	0	0.1842	0	0
1808	DPYSL2	dihydropyrimidinase like 2	11.7603	12.7445	16.0307	13.0285	14.3193	11.825	19.1284	17.9224	19.1985
1810	DR1	down-regulator of transcription 1	2.951	2.3589	2.4544	2.3461	2.5205	2.5589	2.5451	3.2338	0
1819	DRG2	developmentally regulated GTP binding protein 2	0.43	0.1065	0.536	0.0816	0	0	0	0.3658	0.0806
1822	ATN1	atrophin 1	0.0599	0	0	0.4417	0.0644	0	0.2923	0	0
1823	DSC1	desmocollin 1	0.0944	0	0	0	0	0	0	0	0
1829	DSG2	desmoglein 2	5.4042	4.0391	4.5467	5.8074	4.7566	5.499	5.0661	6.7176	7.121
1832	DSP	desmoplakin	2.4392	2.7118	2.403	2.7289	2.8623	3.6092	2.9395	2.6705	2.247
1838	DTNB	dystrobrevin beta	0.3116	0.4372	0.4777	0.3064	0.5911	0.64	0.5178	0.4504	0.4706
1841	DTYMK	deoxythymidylate kinase	1.4584	0.2692	3.236	1.4371	2.936	0	1.6733	0.2817	0.347
1845	DUSP3	dual specificity phosphatase 3	1.6961	1.6092	1.6384	2.0068	1.5304	1.6242	1.2475	1.6715	1.6247
1854	DUT	deoxyuridine triphosphatase	19.2412	15.1057	23.9075	14.6481	23.1011	21.0921	24.3522	25.9715	19.7365
1861	TOR1A	torsin family 1 member A	10.3969	3.2078	13.7446	2.8432	11.9566	8.5631	2.6703	9.0116	3.2383
1889	ECE1	endothelin converting enzyme 1	0.9456	1.9717	1.6507	1.4394	1.1997	2.3121	0.9832	1.4748	0.6016
1891	ECH1	enoyl-CoA hydratase 1	32.694	37.204	28.5946	22.1051	34.1974	24.6605	21.4486	29.9579	16.3022
1892	ECHS1	enoyl-CoA hydratase, short chain 1	26.5384	36.2101	36.8451	31.5134	32.4442	39.5901	24.443	26.9958	39.051
1894	ECT2	epithelial cell transforming 2	0.1401	0.142	0.1416	0.1851	0.1548	0.0533	0.1322	0.0276	0.2452
1912	PHC2	polyhomeotic homolog 2	3.4875	3.2299	2.9739	3.3294	3.9556	6.9087	3.6563	4.7332	3.0426
1915	EEF1A1	eukaryotic translation elongation factor 1 alpha 1	534.39	448.466	424.748	506.778	488.633	383.051	501.079	535.394	481.739
1917	EEF1A2	eukaryotic translation elongation factor 1 alpha 2	285.321	249.992	216.858	321.71	285.743	190.847	236.346	315.708	280.081
1933	EEF1B2	eukaryotic translation elongation factor 1 beta 2	203.382	193.923	209.571	176.585	162.054	166.967	208.678	196.181	135.511
1936	EEF1D	eukaryotic translation elongation factor 1 delta	203.585	236.016	169.733	181.472	202.177	121.505	207.011	233.742	210.403
1937	EEF1G	eukaryotic translation elongation factor 1 gamma	39.415	38.8307	51.8941	30.5569	27.534	37.0249	34.8366	49.23	45.0885
1938	EEF2	eukaryotic translation elongation factor 2	64.2717	51.4794	63.7636	49.5646	63.966	48.1066	62.7625	72.1203	66.8191
1939	EIF2D	eukaryotic translation initiation factor 2D	2.0071	2.2402	2.0378	1.1871	2.4644	2.0739	3.1814	2.6133	2.9878
1956	EGFR	epidermal growth factor receptor	17.238	13.7481	18.0157	17.082	18.5249	16.316	14.9193	12.7849	15.9165
1964	EIF1AX	eukaryotic translation initiation factor 1A X-linked	3.3365	3.3129	3.3709	2.9149	2.8572	3.0161	2.6852	2.7745	2.5907
1965	EIF2S1	eukaryotic translation initiation factor 2 subunit alpha	22.8824	14.8791	20.2049	19.3118	19.8	13.1618	22.7041	21.6756	13.6052
1967	EIF2B1	eukaryotic translation initiation factor 2B subunit alpha	3.7804	3.592	1.4943	3.652	5.3998	3.2169	5.231	2.4811	2.4992
1968	EIF2S3	eukaryotic translation initiation factor 2 subunit gamma	25.876	25.4476	25.0877	29.5218	25.9065	29.9266	33.2234	30.3602	29.2453
1969	EPHA2	EPH receptor A2	0.7539	0.4347	0.257	0.7437	0.4558	0.6042	0.2582	0.4475	0.8187
1973	EIF4A1	eukaryotic translation initiation factor 4A1	108.302	116.974	101.394	128.857	99.9193	91.303	121.408	134.911	130.332
1974	EIF4A2	eukaryotic translation initiation factor 4A2	43.8821	38.699	36.9845	44.2443	30.579	36.4576	46.3271	50.5822	40.7695
1975	EIF4B	eukaryotic translation initiation factor 4B	1.3829	1.9986	1.3807	2.1987	1.4211	1.6743	2.4054	1.5507	0.6474
1977	EIF4E	eukaryotic translation initiation factor 4E	1.4314	1.4575	1.9419	1.0569	1.1037	0.8483	0.7051	1.4994	1.812
1978	EIF4EBP1	eukaryotic translation initiation factor 4E binding protein 1	4.5933	3.4468	62.1027	5.0213	3.2628	0	0.0862	3.2423	5.4527
1981	EIF4G1	eukaryotic translation initiation factor 4 gamma 1	10.6333	11.2045	8.9689	9.2321	10.4362	9.0198	12.601	13.7157	8.0548
1982	EIF4G2	eukaryotic translation initiation factor 4 gamma 2	5.0759	5.2877	5.3102	4.0401	3.982	4.8275	6.3518	5.3188	3.9954
1983	EIF5	eukaryotic translation initiation factor 5	1.7045	4.4455	4.5723	5.3877	3.393	4.4644	4.9692	1.5413	5.0628
1984	EIF5A	eukaryotic translation initiation factor 5A	84.2616	68.0463	99.2989	65.9414	77.7721	64.492	105.115	78.7678	58.7374
1992	SERPINB1	serpin family B member 1	4.7921	3.9814	5.0525	3.7006	3.0654	3.7339	5.7103	4.5558	4.6512
1994	ELAVL1	ELAV like RNA binding protein 1	66.3054	68.6265	56.7181	39.6483	41.9659	39.1923	65.3916	37.496	60.5546
2010	EMD	emerin	27.428	18.8925	16.8709	21.8638	23.4626	21.6847	12.7541	22.1982	24.6873
2011	MARK2	microtubule affinity regulating kinase 2	0.4062	0.2339	0.4943	0.3034	0.4258	0.3128	5.1228	0.2598	0.3311
2017	CTTN	cortactin	8.7049	9.0273	10.6493	4.3848	9.7363	11.2728	9.3445	12.1037	6.5534
2023	ENO1	enolase 1	534.514	527.731	537.216	609.784	596.935	461.976	697.852	653.666	527.188
2026	ENO2	enolase 2	12.3977	8.2203	8.6022	13.9799	9.3015	5.0434	9.2534	11.3424	7.0483
2027	ENO3	enolase 3	25.7725	18.0912	20.3884	42.7875	25.104	18.8583	29.897	54.3214	27.2866
2029	ENSA	endosulfine alpha	0.8584	0.1826	1.1122	1.7101	0.1941	0.755	0.6044	1.7787	0.8211
2030	SLC29A1	solute carrier family 29 member 1 (Augustine blood group)	0.4685	0.2681	0.0922	1.0866	0.1865	0.2117	0.0826	0.1609	0.165
2033	EP300	E1A binding protein p300	0.0394	0	0.0854	0.0883	0.1099	0.0201	0.009	0.075	0.0267
2036	EPB41L1	erythrocyte membrane protein band 4.1 like 1	0.184	1.1615	0.6729	0.1891	0.8933	0.1327	1.9101	2.01	0.8
2037	EPB41L2	erythrocyte membrane protein band 4.1 like 2	4.6883	2.8203	3.5198	2.419	2.3181	2.6264	0.8354	3.5623	2.2417
2040	STOM	stomatin	30.1724	19.1178	15.4993	24.9518	40.8876	29.6513	27.2871	26.0116	31.2126
2050	EPHB4	EPH receptor B4	1.6876	1.2239	0.6368	0.8598	1.0347	1.3443	1.056	1.2264	1.5808
2052	EPHX1	epoxide hydrolase 1	55.653	40.7588	50.9852	57.1341	68.7545	78.5988	61.6427	57.0641	64.9417
2058	EPRS1	glutamyl-prolyl-tRNA synthetase 1	23.4178	20.7081	23.4493	19.7663	19.321	21.3335	27.3451	26.7766	21.9394
2060	EPS15	epidermal growth factor receptor pathway substrate 15	0.2361	0.2539	0.1836	0.3442	0.4462	0.6084	0.5639	0.6038	0.2713
2064	ERBB2	erb-b2 receptor tyrosine kinase 2	0.0503	0	0.2616	0	0.7008	0.3447	0.349	0.0053	0.022
2067	ERCC1	ERCC excision repair 1, endonuclease non-catalytic subunit	0.1635	0	0	0.4168	0	0	0.4449	0.1717	0
2068	ERCC2	ERCC excision repair 2, TFIIH core complex helicase subunit	0.8651	0.4507	0.7162	0.7596	0.5654	0.6498	0.3695	0.6331	0.9501
2071	ERCC3	ERCC excision repair 3, TFIIH core complex helicase subunit	0.1017	0.0823	0	0.2319	0.1559	0.1941	0.2719	0.145	0.1042
2072	ERCC4	ERCC excision repair 4, endonuclease catalytic subunit	0.0516	0.3398	0.3362	0.275	0	0.0487	0.0298	0.0379	0.0262
2073	ERCC5	ERCC excision repair 5, endonuclease	0.0956	0.0204	0.2373	0.0823	0.0124	0.0122	0.0931	0.0787	0.1436
2074	ERCC6	ERCC excision repair 6, chromatin remodeling factor	0.4693	0.132	0.1013	0.085	0.3491	0.0746	0.1162	0.4823	0.2161
2077	ERF	ETS2 repressor factor	0.5108	0.0485	0.6469	0.3464	0.1627	0.523	0.3126	0.7922	0.8318
2079	ERH	ERH mRNA splicing and mitosis factor	186.655	322.033	322.721	266.61	298.08	323.505	143.905	258.817	296.706
2091	FBL	fibrillarin	75.6044	63.3711	56.7923	53.4044	60.7592	54.868	47.6221	48.3552	56.0536
2098	ESD	esterase D	1.0994	1.2005	2.1066	1.1411	2.0186	2.3235	3.6985	2.4469	3.9501
2101	ESRRA	estrogen related receptor alpha	0	0	0	0	0	0	0	0	0.0542
2107	ETF1	eukaryotic translation termination factor 1	12.3487	9.328	13.6778	10.982	10.2282	12.8655	15.4011	14.7728	9.6086
2108	ETFA	electron transfer flavoprotein subunit alpha	18.0189	20.7724	21.4907	17.8401	18.7837	23.5095	20.5597	11.8621	31.5348
2109	ETFB	electron transfer flavoprotein subunit beta	214.939	199.285	255.321	193.346	241.974	245.234	227.986	153.533	246.3
2110	ETFDH	electron transfer flavoprotein dehydrogenase	0.2894	0.4296	0.3785	0.5129	0.2494	1.0772	0.4007	0.1729	1.1336
2125	EVPL	envoplakin	0.3718	0.5436	0.3205	0.2665	0.286	0.2497	0.1466	0.2994	0.3954
2130	EWSR1	EWS RNA binding protein 1	26.0418	33.4353	34.4083	26.1804	25.8181	19.2227	19.7463	19.9221	17.216
2132	EXT2	exostosin glycosyltransferase 2	0.6491	0	0.0545	0	0	0.0525	0.0312	0.6476	0.0428
2135	EXTL2	exostosin like glycosyltransferase 2	0.7717	1.147	0.5207	0	1.5185	1.5063	1.5573	0.8743	1.3069
2146	EZH2	enhancer of zeste 2 polycomb repressive complex 2 subunit	6.6445	6.1414	3.3757	8.7921	4.2378	4.9634	3.3284	3.9334	4.3575
2152	F3	coagulation factor III, tissue factor	0.1355	0	0	0	0	0	0	0	0
2160	F11	coagulation factor XI	0.0713	0	0.0639	0	0	0	0	0.0481	0
2175	FANCA	FA complementation group A	0.2878	0	0	0.2235	0	0	0	0.2222	0
2177	FANCD2	FA complementation group D2	0.6997	0.341	0.4489	0.0836	0.8972	0.19	0.1438	0.6611	0.1278
2181	ACSL3	acyl-CoA synthetase long chain family member 3	8.4409	6.832	6.9182	5.5033	7.5777	8.819	7.5032	7.3606	8.6221
2182	ACSL4	acyl-CoA synthetase long chain family member 4	3.7071	3.1136	3.261	3.1528	4.1261	5.4704	4.7107	3.527	4.6189
2186	BPTF	bromodomain PHD finger transcription factor	0.2603	0.1389	0.3431	0.1508	0.1643	0.5047	0.1031	0.1582	0.1776
2193	FARSA	phenylalanyl-tRNA synthetase subunit alpha	8.8655	5.63	6.4832	4.6872	6.5004	7.4212	5.7262	8.9122	5.9163
2194	FASN	fatty acid synthase	29.2775	25.7269	35.3494	22.6858	24.884	23.6113	35.6684	31.7068	21.2566
2197	FAU	FAU ubiquitin like and ribosomal protein S30 fusion	282.409	239.594	253.913	389.615	240.83	221.766	240.395	267.486	305.962
2201	FBN2	fibrillin 2	0.1939	0.1008	0.0745	0.1226	0.2548	0.155	0.2255	0.2303	0.3355
2202	EFEMP1	EGF containing fibulin extracellular matrix protein 1	0.1206	0	0.067	0.051	0.0881	0	0	0.0935	0.0963
2222	FDFT1	farnesyl-diphosphate farnesyltransferase 1	1.1109	0.3235	0.6437	3.1626	3.0622	4.6994	4.5711	3.9756	5.6576
2224	FDPS	farnesyl diphosphate synthase	21.8518	16.2241	18.6183	22.6167	17.5859	18.2244	25.057	16.3348	12.2083
2230	FDX1	ferredoxin 1	0.4291	0	0	0	1.343	1.5148	0	0	0
2232	FDXR	ferredoxin reductase	0.8702	1.604	1.3298	0.9622	2.3737	2.0255	0.7615	0.5694	1.092
2235	FECH	ferrochelatase	3.8403	3.5948	2.2688	1.6747	3.1163	2.3063	2.285	2.2728	3.0408
2237	FEN1	flap structure-specific endonuclease 1	37.5976	40.6848	40.0615	28.866	33.3976	38.0039	39.6742	36.8174	35.208
2260	FGFR1	fibroblast growth factor receptor 1	0.0157	0.0157	0.0076	0	0	0	0	0.0321	0
2261	FGFR3	fibroblast growth factor receptor 3	0.0159	0.0158	0.0077	0	0	0	0	0.0324	0
2263	FGFR2	fibroblast growth factor receptor 2	0.0167	0.0167	0.0081	0	0	0	0	0.0342	0
2264	FGFR4	fibroblast growth factor receptor 4	0.0159	0.0159	0.0077	0	0	0	0	0.0326	0
2268	FGR	FGR proto-oncogene, Src family tyrosine kinase	0.0202	0.0201	0.0098	0	0	0	0	0.0412	0
2271	FH	fumarate hydratase	113.922	102.361	96.1708	104.514	99.5647	106.51	99.5755	97.8171	97.7475
2274	FHL2	four and a half LIM domains 2	0.5187	0.6146	0.2446	0.6376	0.6002	0.378	0.4285	0.589	0.7305
2280	FKBP1A	FKBP prolyl isomerase 1A	24.102	22.8144	24.854	29.8228	29.654	53.2525	18.2436	61.8805	21.9666
2286	FKBP2	FKBP prolyl isomerase 2	26.2063	30.802	33.4594	48.6095	31.7745	34.8102	29.7582	22.2799	29.5977
2287	FKBP3	FKBP prolyl isomerase 3	32.1637	38.6973	29.2568	19.9265	37.4165	23.5129	28.617	21.4535	24.4289
2288	FKBP4	FKBP prolyl isomerase 4	13.5487	13.5735	14.6174	12.0142	10.0854	9.7614	10.1947	14.2122	15.527
2289	FKBP5	FKBP prolyl isomerase 5	0.2106	0	0.4623	0.3684	0.3591	0	0.6048	0.3591	0.7835
2314	FLII	FLII actin remodeling protein	4.5191	2.4489	3.374	3.0902	3.6043	3.5667	3.2687	3.3779	3.4038
2316	FLNA	filamin A	71.5105	78.6426	80.5128	64.4887	69.6733	58.923	81.0267	70.7384	59.9808
2317	FLNB	filamin B	41.3791	45.3883	47.1171	39.9337	41.2079	36.7556	44.6771	40.7954	38.6843
2318	FLNC	filamin C	2.2144	2.5402	3.6489	4.6028	3.4285	3.058	3.3161	2.0297	2.6602
2319	FLOT2	flotillin 2	13.798	15.6411	11.8663	15.2421	8.549	14.3774	14.6811	13.2516	15.733
2321	FLT1	fms related receptor tyrosine kinase 1	0.1714	0	0	0	0	0	0	0	0
2332	FMR1	fragile X messenger ribonucleoprotein 1	1.9244	1.5515	1.6868	0.967	1.7218	2.1414	1.1141	1.0318	1.4476
2339	FNTA	farnesyltransferase, CAAX box, alpha	0.096	4.4441	1.7665	0.4997	1.2078	1.0839	0	5.5161	0.5285
2355	FOSL2	FOS like 2, AP-1 transcription factor subunit	1.725	1.7727	1.3711	2.1982	0.9547	1.3233	0	1.2692	1.4222
2356	FPGS	folylpolyglutamate synthase	0.1419	0.0575	0.0989	0.0575	0.1221	0.1147	0.1874	0.1641	0.1824
2395	FXN	frataxin	3.5806	3.674	1.488	3.4467	1.2731	4.6858	1.8199	2.0201	0.1596
2475	MTOR	mechanistic target of rapamycin kinase	0.3525	0.2983	0.7638	0.2441	0.9891	0.2368	0.343	0.4174	0.2336
2483	FRG1	FSHD region gene 1	0.3808	0.3287	4.0879	3.3597	0.3385	1.2618	2.1776	3.2171	2.8665
2495	FTH1	ferritin heavy chain 1	20.225	19.8561	16.8064	19.0522	20.8687	16.3194	20.3669	19.2249	20.0873
2512	FTL	ferritin light chain	6.0199	22.6427	7.4872	7.2576	3.8665	22.4455	5.9432	14.3949	13.1091
2519	FUCA2	alpha-L-fucosidase 2	0.1982	0.5095	0.2502	0.279	0.2721	0	0	0.5125	0.3983
2521	FUS	FUS RNA binding protein	106.076	107.794	80.3775	72.1253	53.4892	110.534	85.6657	71.614	75.7266
2530	FUT8	fucosyltransferase 8	0.1208	0	0.1237	0	0.1134	0	0.0963	0.1244	0.1398
2531	KDSR	3-ketodihydrosphingosine reductase	3.2287	1.5696	1.6724	4.4029	4.3984	3.4685	3.8186	1.6263	4.9743
2534	FYN	FYN proto-oncogene, Src family tyrosine kinase	0.0226	0.0225	0.0109	0	0.1666	0	0	0.0462	0
2539	G6PD	glucose-6-phosphate dehydrogenase	3.1408	1.9455	4.7315	4.0963	2.6885	6.6106	3.4184	6.4545	6.513
2542	SLC37A4	solute carrier family 37 member 4	0.2673	0	0	0	0	0.1848	0	0	0.0863
2547	XRCC6	X-ray repair cross complementing 6	75.0411	78.4806	58.0783	76.2467	70.2653	63.6229	82.6102	90.7796	78.4764
2548	GAA	alpha glucosidase	0.7313	1.6527	0.9322	1.339	1.0043	1.8748	1.1712	1.6223	1.8011
2551	GABPA	GA binding protein transcription factor subunit alpha	0.3387	0.3535	0.8116	0.7212	0.9955	1.11	0.9153	0.5449	0.1477
2580	GAK	cyclin G associated kinase	0.037	0.0137	0.1312	0.0511	0.0334	0.0182	0.0942	0.8753	0.6912
2582	GALE	UDP-galactose-4-epimerase	0.7932	0.6301	0.1974	0.0299	0.6375	0.6331	1.5177	0.5945	0.5452
2584	GALK1	galactokinase 1	2.0176	2.4598	2.0449	4.1096	2.4134	2.8172	3.6294	3.8009	3.4381
2588	GALNS	galactosamine (N-acetyl)-6-sulfatase	0.3632	0.3681	0.3538	0	0.2887	0.3399	0.2847	0.2121	0.2916
2589	GALNT1	polypeptide N-acetylgalactosaminyltransferase 1	0.5486	0.86	0.5114	0.2942	0.3287	0.0832	0.2343	0.1538	0.3794
2590	GALNT2	polypeptide N-acetylgalactosaminyltransferase 2	3.1436	2.0211	2.8104	3.4224	4.2443	4.8449	4.2259	3.429	3.4923
2597	GAPDH	glyceraldehyde-3-phosphate dehydrogenase	1158.86	1146.5	1164.93	1233.25	1103.71	1101.57	1405.83	1241.33	1052.36
2617	GARS1	glycyl-tRNA synthetase 1	27.2943	33.8256	32.3939	24.8244	26.9565	25.2455	26.5242	33.9816	21.7367
2618	GART	phosphoribosylglycinamide formyltransferase, phosphoribosylglycinamide synthetase, phosphoribosylaminoimidazole synthetase	10.4325	7.9483	9.5966	11.1365	8.821	8.9561	8.4156	8.9749	10.5738
2629	GBA1	glucosylceramidase beta 1	1.5191	2.0695	1.7081	0.3856	2.1024	2.1716	1.4471	3.0807	1.7828
2631	NIPSNAP2	nipsnap homolog 2	6.7925	4.112	13.132	6.3326	14.0098	7.8587	9.4428	11.031	7.5507
2632	GBE1	1,4-alpha-glucan branching enzyme 1	0.7106	0.7558	1.1621	0.7795	2.6494	0.9539	2.0047	0.9425	0.6842
2639	GCDH	glutaryl-CoA dehydrogenase	2.4126	2.2199	3.309	1.1335	2.9031	1.398	0.6927	1.1188	1.6523
2647	BLOC1S1	biogenesis of lysosomal organelles complex 1 subunit 1	1.9855	3.5362	3.4927	1.8698	3.311	2.63	0.3822	2.1694	3.2409
2653	GCSH	glycine cleavage system protein H	0.7782	0.412	0	0.3333	0	0.626	0.7658	1.2877	0.4027
2664	GDI1	GDP dissociation inhibitor 1	8.3086	3.2254	5.6087	4.814	3.5289	3.6617	7.3739	5.522	3.7486
2665	GDI2	GDP dissociation inhibitor 2	42.0072	27.5625	40.4579	35.4816	27.6734	29.743	48.4629	41.382	36.9275
2670	GFAP	glial fibrillary acidic protein	2.9946	4.2643	2.7207	10.665	1.8973	3.6314	10.7978	7.1341	4.4138
2673	GFPT1	glutamine--fructose-6-phosphate transaminase 1	7.5754	7.0496	5.3948	5.5783	6.9133	5.3788	5.2579	6.1106	7.1286
2677	GGCX	gamma-glutamyl carboxylase	0	0.1222	0.6775	0.1568	0.1442	1.2086	0.8705	0	0.2127
2683	B4GALT1	beta-1,4-galactosyltransferase 1	3.9763	1.6581	2.3394	3.3882	4.7981	2.0993	2.7891	3.3702	1.9719
2686	GGT7	gamma-glutamyltransferase 7	0.1771	0.3385	0.1673	0.4156	0.3894	0.4026	0.3563	0.1586	0.3516
2710	GK	glycerol kinase	0.7651	0.0912	0.137	0.0536	0.6965	0.1716	0.4249	0.1278	0
2717	GLA	galactosidase alpha	0.9929	1.2358	1.3129	2.0569	1.7669	1.9492	1.7527	1.4598	1.9043
2720	GLB1	galactosidase beta 1	9.2454	9.0354	8.2569	7.4596	7.7737	7.675	5.9882	6.5016	7.4154
2729	GCLC	glutamate-cysteine ligase catalytic subunit	1.38	1.1314	1.1785	1.3038	1.7338	1.3924	2.1838	2.2205	0.7209
2730	GCLM	glutamate-cysteine ligase modifier subunit	0.9752	0	0.892	0.7857	0.7461	0.7418	0.9761	0.836	0.6785
2733	GLE1	GLE1 RNA export mediator	0.4447	0.6912	0.3805	0.1659	0.1976	0.3702	0.1702	0.3835	0.2277
2734	GLG1	golgi glycoprotein 1	2.8761	1.8605	1.7066	2.0867	2.3836	3.4779	1.9096	1.7517	3.1175
2739	GLO1	glyoxalase I	16.8089	20.7783	28.7064	25.6572	24.3013	19.3564	30.7182	24.9013	27.2214
2744	GLS	glutaminase	11.5398	10.2341	10.7337	11.9742	11.1856	11.9265	12.4301	13.5775	11.1848
2745	GLRX	glutaredoxin	1.729	1.8665	7.9389	2.3386	1.9496	2.461	2.2409	2.3107	2.8181
2746	GLUD1	glutamate dehydrogenase 1	25.209	30.5931	26.5933	23.2655	46.336	40.7474	28.7	27.029	22.969
2747	GLUD2	glutamate dehydrogenase 2	2.2304	4.6104	4.5462	5.0473	6.5588	6.7062	5.6643	4.1444	5.1988
2752	GLUL	glutamate-ammonia ligase	0.4504	0.6674	0	1.2912	0.9385	0.3085	0.1496	0.6846	0.7153
2762	GMDS	GDP-mannose 4,6-dehydratase	0.3052	0.9749	0	0.9439	1.6504	0	0.7584	1.063	0.5859
2767	GNA11	G protein subunit alpha 11	0.3537	0.036	0.4942	0.0255	0.2057	0.5286	0.2133	0	0.1871
2768	GNA12	G protein subunit alpha 12	4.7436	4.7574	1.8474	7.5485	3.8327	2.0297	4.6405	4.8631	6.2504
2770	GNAI1	G protein subunit alpha i1	2.9661	3.7051	3.3603	2.1266	3.1218	2.6303	3.4866	2.2798	1.4132
2771	GNAI2	G protein subunit alpha i2	15.127	13.4524	13.4826	12.9178	14.6769	15.0623	13.1014	10.0333	16.2216
2773	GNAI3	G protein subunit alpha i3	2.6488	3.4669	2.2549	4.0238	2.9288	2.3298	2.6957	1.5135	1.7062
2774	GNAL	G protein subunit alpha L	1.0363	1.0863	0.9673	1.0307	1.4602	1.2259	1.1974	1.0552	0.6534
2775	GNAO1	G protein subunit alpha o1	1.3802	1.1571	1.0274	1.7708	1.977	1.4773	1.1404	1.3843	1.4354
2776	GNAQ	G protein subunit alpha q	0.2057	0.036	0.1896	0.4019	0.5168	0.2094	0.2133	0	0.5827
2778	GNAS	GNAS complex locus	18.1213	14.5826	14.9903	14.6486	15.7223	16.2518	14.4296	13.8207	17.087
2782	GNB1	G protein subunit beta 1	11.5147	14.3679	11.5282	9.574	16.0295	13.7366	12.4138	12.8782	8.5985
2783	GNB2	G protein subunit beta 2	12.5942	18.7974	13.5562	14.6089	16.3007	13.6554	12.0924	12.6416	19.5509
2784	GNB3	G protein subunit beta 3	0.1381	0.1406	0.1039	0.1011	0.0749	0.1079	0.0742	0.0942	0.1119
2787	GNG5	G protein subunit gamma 5	12.1417	12.5099	11.5523	21.5991	14.6085	15.5601	13.3253	13.3862	12.5885
2794	GNL1	G protein nucleolar 1 (putative)	0.5694	0.4314	0.5042	0.6054	0.4398	0.4925	1.8217	1.6254	0.5369
2799	GNS	glucosamine (N-acetyl)-6-sulfatase	6.6427	8.0007	8.0734	21.2029	8.3791	4.9165	6.7917	4.4193	9.1314
2800	GOLGA1	golgin A1	0.8315	0.3758	1.2711	0.8334	0.9469	1.4126	0.688	0.5311	0.5965
2801	GOLGA2	golgin A2	5.6188	4.0266	5.0278	3.8409	4.0198	5.8903	3.8731	3.8634	4.5412
2802	GOLGA3	golgin A3	1.8181	1.7525	2.6811	1.5541	1.912	1.7405	1.6739	1.9195	2.706
2803	GOLGA4	golgin A4	0.6563	0.5545	1.289	0.3842	0.6091	0.6083	0.301	0.6081	0.3706
2804	GOLGB1	golgin B1	3.0038	2.8772	2.2132	3.1759	2.8735	3.0193	2.4624	2.8009	2.5782
2805	GOT1	glutamic-oxaloacetic transaminase 1	2.2742	4.2536	3.2844	4.6624	1.8347	1.4596	4.7959	4.8493	3.6251
2806	GOT2	glutamic-oxaloacetic transaminase 2	84.0884	77.0466	66.8184	69.0615	46.5771	80.8819	64.1195	63.0643	82.038
2810	SFN	stratifin	59.2095	57.6295	78.2873	52.9563	60.4818	53.0468	66.0154	81.7805	41.408
2820	GPD2	glycerol-3-phosphate dehydrogenase 2	13.7034	13.9868	12.5391	15.633	17.2544	17.2453	15.9221	12.5383	17.3935
2821	GPI	glucose-6-phosphate isomerase	25.5917	20.3685	17.2629	32.8773	23.4484	18.1827	32.2262	31.9965	21.0888
2876	GPX1	glutathione peroxidase 1	1.731	2.2457	0.6978	2.5593	0.6061	1.3788	3.5789	0.4929	1.094
2885	GRB2	growth factor receptor bound protein 2	0.4606	1.2687	0.6658	0.751	0.9861	1.0569	0.9839	0.5124	1.1529
2896	GRN	granulin precursor	0.8901	1.166	1.0803	0.2125	1.4877	0.2201	1.4281	0.1313	0.5607
2908	NR3C1	nuclear receptor subfamily 3 group C member 1	1.0947	0.8016	0.6224	1.1904	1.4358	1.3343	1.051	0.4924	0.016
2923	PDIA3	protein disulfide isomerase family A member 3	116.1	163.384	147.091	131.202	146.518	166.467	110.909	130.219	151.111
2926	GRSF1	G-rich RNA sequence binding factor 1	9.2765	13.0201	13.2587	11.4019	13.3822	15.1475	6.4523	11.7666	10.788
2931	GSK3A	glycogen synthase kinase 3 alpha	0.0596	0.2273	0	0	0	0	0	0	0
2932	GSK3B	glycogen synthase kinase 3 beta	0.5058	5.7259	6.2151	0.4249	0.8832	4.1542	5.4943	5.6976	4.4211
2935	GSPT1	G1 to S phase transition 1	10.4336	11.7454	9.8235	8.1642	9.8574	8.7652	12.9995	12.7102	7.2053
2936	GSR	glutathione-disulfide reductase	5.4331	7.054	4.507	8.1261	6.891	6.9965	5.5549	4.7711	11.2414
2937	GSS	glutathione synthetase	2.4881	4.2573	5.1988	2.4677	3.3868	4.5686	5.8686	5.6324	5.0089
2947	GSTM3	glutathione S-transferase mu 3	24.2892	18.3401	20.4348	21.2651	12.4128	22.9537	31.9161	28.9669	24.71
2950	GSTP1	glutathione S-transferase pi 1	9.931	6.734	5.4313	10.0928	8.3526	7.2631	8.0883	12.1555	10.3595
2952	GSTT1	glutathione S-transferase theta 1	0.5623	0.4932	0	0.5537	0	0.5594	1.0454	0.933	2.0595
2954	GSTZ1	glutathione S-transferase zeta 1	0.4072	0	1.5375	0.4865	1.5069	0.2832	0	0.8812	1.2874
2956	MSH6	mutS homolog 6	10.0904	9.4095	7.8703	9.593	8.2129	7.9843	8.23	9.8636	10.3902
2957	GTF2A1	general transcription factor IIA subunit 1	1.2575	1.3412	1.1636	1.3388	1.5329	0	1.7206	1.4672	1.5128
2959	GTF2B	general transcription factor IIB	1.8398	2.2596	3.5501	1.7021	1.3821	1.629	3.4944	1.8184	1.6753
2962	GTF2F1	general transcription factor IIF subunit 1	0.6026	0.7187	0.959	0.4422	0.6429	0.4893	0.2143	0.3627	0.7981
2963	GTF2F2	general transcription factor IIF subunit 2	0.8682	0.8087	0.7809	0.8418	0.8284	0.8652	1.1348	1.0875	0.6471
2965	GTF2H1	general transcription factor IIH subunit 1	0.3638	0.3302	0.4254	0.2693	0.3459	0.3564	0.3327	0	0.3496
2966	GTF2H2	general transcription factor IIH subunit 2	0.1269	0.1984	0.1834	0.162	0.188	0.1766	0.0966	0.0711	0.2176
2968	GTF2H4	general transcription factor IIH subunit 4	1.1084	0.8333	1.102	1.2992	0.7436	1.7932	1.0275	1.2831	0.9983
2969	GTF2I	general transcription factor IIi	16.2411	21.1947	20.033	15.8279	18.2106	22.3261	20.4499	21.784	20.2054
2975	GTF3C1	general transcription factor IIIC subunit 1	1.5208	1.6959	1.7642	1.556	2.3335	1.6597	2.416	1.7079	1.6648
2976	GTF3C2	general transcription factor IIIC subunit 2	2.1058	3.4114	3.0616	1.9576	2.2279	2.2056	1.6977	2.0287	2.0484
2987	GUK1	guanylate kinase 1	0.7524	0.6775	0.6458	0.5593	0.4846	0.7235	0.8987	2.1026	0.5753
2990	GUSB	glucuronidase beta	1.8436	1.0639	0.774	0	0	0.7127	0	0	0
2992	GYG1	glycogenin 1	0.7088	0.5844	0.7882	0.9435	0.7315	0	0.9532	0.9857	0.915
2997	GYS1	glycogen synthase 1	4.5216	3.9279	5.4017	2.3757	4.3174	3.3278	6.0631	3.7039	3.1145
3005	H1-0	H1.0 linker histone	0.2102	2.2605	2.1743	5.4544	5.63	6.5005	1.0262	2.7584	0.7063
3006	H1-2	H1.2 linker histone, cluster member	132.438	134.355	159.768	226.959	181.737	160.946	123.282	183.003	194.105
3007	H1-3	H1.3 linker histone, cluster member	23.8314	26.5786	16.5106	86.2058	32.9656	35.6081	21.2494	48.6811	64.7068
3008	H1-4	H1.4 linker histone, cluster member	26.4793	92.0095	18.3451	95.7842	36.6284	39.5645	23.6105	54.0902	146.269
3009	H1-5	H1.5 linker histone, cluster member	49.4151	0.3371	1.3468	107.049	50.0359	42.0035	48.6554	97.465	123.509
3010	H1-6	H1.6 linker histone, cluster member	1.029	0	1.0497	1.7652	1.5662	2.8131	0.8998	0.6271	1.3837
3012	H2AC8	H2A clustered histone 8	39.9609	33.9032	40.4711	30.8429	36.1257	23.4255	18.6502	32.0226	43.2596
3013	H2AC7	H2A clustered histone 7	41.378	38.1413	41.267	32.2088	36.1257	24.3525	19.0415	32.4311	43.2867
3014	H2AX	H2A.X variant histone	18.7348	21.3761	21.0501	19.8668	25.1348	18.1635	15.7038	17.9939	20.4564
3015	H2AZ1	H2A.Z variant histone 1	149.344	167.725	168.403	162.701	202.433	251.667	142.315	190.88	189.636
3017	H2BC5	H2B clustered histone 5	133.688	131.366	61.2499	203.728	156.008	138.888	77.6744	196.778	149.553
3018	H2BC3	H2B clustered histone 3	147.551	133.201	119.065	274.582	181.1	205.899	117.473	154.947	205.589
3020	H3-3A	H3.3 histone A	44.863	52.1741	43.973	58.5869	71.5998	49.726	45.2414	30.1531	19.9876
3021	H3-3B	H3.3 histone B	44.863	52.1741	43.973	58.5869	71.5998	49.726	45.2414	30.1531	19.9876
3024	H1-1	H1.1 linker histone, cluster member	1.323	0	1.3496	2.2696	2.0137	3.6168	1.1569	0.8063	1.779
3028	HSD17B10	hydroxysteroid 17-beta dehydrogenase 10	214.566	223.877	192.863	207.533	213.428	212.087	209.951	159.518	194.523
3029	HAGH	hydroxyacylglutathione hydrolase	1.3485	1.1166	1.6608	0.9744	1.1828	1.0632	1.3382	1.5665	1.3204
3030	HADHA	hydroxyacyl-CoA dehydrogenase trifunctional multienzyme complex subunit alpha	51.3259	63.3325	53.6402	61.8839	56.4781	88.9987	69.4992	64.9108	74.2585
3032	HADHB	hydroxyacyl-CoA dehydrogenase trifunctional multienzyme complex subunit beta	22.4993	22.5605	21.427	26.9155	23.7441	27.2964	21.6371	19.969	29.8603
3033	HADH	hydroxyacyl-CoA dehydrogenase	48.7121	47.3479	44.8337	32.8251	33.7769	42.2242	37.4383	33.9899	42.5264
3035	HARS1	histidyl-tRNA synthetase 1	10.0625	8.5597	10.9141	7.6529	7.3158	8.087	11.6819	11.7552	8.4871
3039	HBA1	hemoglobin subunit alpha 1	2.807	3.47	1.1535	10.1745	3.1174	4.3327	1.9793	3.9787	3.3046
3040	HBA2	hemoglobin subunit alpha 2	2.807	3.47	1.1535	10.1745	3.1174	4.3327	1.9793	3.9787	3.3046
3052	HCCS	holocytochrome c synthase	8.1041	6.958	8.867	4.8163	8.1304	9.7514	5.5627	3.4406	7.2234
3054	HCFC1	host cell factor C1	5.8133	6.6912	6.7555	5.4825	6.1788	5.4812	5.5827	4.9416	6.234
3055	HCK	HCK proto-oncogene, Src family tyrosine kinase	0.1197	0.0918	0.0103	0.0885	0.0996	0	0.0851	0.1257	0
3064	HTT	huntingtin	0.021	0.0532	0.0398	0	0	0	0.0586	0.1397	0
3065	HDAC1	histone deacetylase 1	15.8595	16.8292	16.6234	14.7917	9.8204	9.9998	9.2222	13.7476	9.4532
3066	HDAC2	histone deacetylase 2	20.4456	21.699	22.1296	19.3933	12.8138	13.4689	8.2672	18.6946	11.4589
3068	HDGF	heparin binding growth factor	63.9463	49.5904	51.8696	65.5301	59.729	34.0778	67.2541	64.0816	38.7825
3069	HDLBP	high density lipoprotein binding protein	4.5656	4.9809	4.4355	4.3062	3.8144	3.7415	2.7223	3.4316	4.5453
3070	HELLS	helicase, lymphoid specific	2.4118	1.3476	1.0513	1.0457	1.4337	1.8216	1.523	1.51	2.2795
3073	HEXA	hexosaminidase subunit alpha	4.3756	6.0342	4.1998	7.452	5.1505	4.0972	6.9694	4.3033	8.9261
3074	HEXB	hexosaminidase subunit beta	11.3975	11.6846	15.9544	12.8749	18.9384	16.401	15.3507	11.3384	16.3056
3077	HFE	homeostatic iron regulator	1.7852	2.0195	2.0486	1.0489	1.8091	2.173	2.0602	1.03	1.298
3092	HIP1	huntingtin interacting protein 1	3.2918	0.1805	0.314	0.7406	2.2542	0.8172	0.6743	1.9732	0.8133
3093	UBE2K	ubiquitin conjugating enzyme E2 K	17.1631	6.4965	20.85	18.5364	12.3249	7.6081	18.9468	17.1971	10.7974
3094	HINT1	histidine triad nucleotide binding protein 1	45.6392	40.4826	34.177	53.5394	42.806	38.741	49.9141	61.0709	32.5106
3098	HK1	hexokinase 1	1.1334	0.8092	0.9794	1.1051	1.5191	1.2543	1.0565	0.7345	1.3016
3099	HK2	hexokinase 2	2.4546	2.9134	3.9205	3.3752	3.435	4.2401	3.7079	3.118	3.6701
3101	HK3	hexokinase 3	0.0624	0	0.0614	0.1913	0.1395	0.2427	0.191	0.146	0.2437
3105	HLA-A	major histocompatibility complex, class I, A	18.5968	17.3377	15.8312	17.181	19.9024	18.64	17.2349	17.2937	26.5992
3106	HLA-B	major histocompatibility complex, class I, B	14.4561	9.4765	9.2256	10.2441	12.1225	12.0542	10.3214	11.8249	14.1559
3107	HLA-C	major histocompatibility complex, class I, C	14.6827	12.9754	10.565	12.6902	12.7327	11.7515	9.2818	12.8405	23.9994
3133	HLA-E	major histocompatibility complex, class I, E	4.9036	4.6298	2.9795	4.1628	4.2934	4.8005	5.4751	5.6683	6.4719
3135	HLA-G	major histocompatibility complex, class I, G	3.6895	3.7698	2.4601	2.6883	3.4364	3.9001	4.4522	4.265	5.3321
3145	HMBS	hydroxymethylbilane synthase	3.3128	0.1962	0.9355	2.8193	2.5036	4.0811	2.9936	3.2304	2.5394
3146	HMGB1	high mobility group box 1	141.995	127.651	156.54	117.532	155.144	111.781	169.947	157.594	96.9657
3148	HMGB2	high mobility group box 2	13.2597	33.6368	40.2577	4.8593	44.164	36.4486	58.4432	31.3494	23.0942
3149	HMGB3	high mobility group box 3	29.4327	22.7685	12.3218	11.5141	5.1549	29.0356	21.3462	13.6201	10.2312
3150	HMGN1	high mobility group nucleosome binding domain 1	1.9558	2.5721	1.7686	1.6381	2.3988	2.6684	1.2083	1.7658	2.0966
3151	HMGN2	high mobility group nucleosomal binding domain 2	4.7287	4.2814	6.3677	4.0573	6.9928	5.1463	2.2	2.8297	4.8612
3155	HMGCL	3-hydroxy-3-methylglutaryl-CoA lyase	1.0252	2.1338	0.4556	0.5	0.4794	0.7825	0.5443	0.5942	0.3806
3159	HMGA1	high mobility group AT-hook 1	21.2735	24.9607	23.3554	25.8683	19.4639	23.247	15.9132	17.7586	18.785
3161	HMMR	hyaluronan mediated motility receptor	0.137	0	0.1063	0.0477	0	0	0.0326	0	0
3162	HMOX1	heme oxygenase 1	1.274	1.3353	1.1511	0.5581	1.1998	1.1588	1.4836	1.2432	1.9166
3163	HMOX2	heme oxygenase 2	6.3156	6.3968	5.831	4.6153	4.9515	7.6192	7.3683	5.8122	4.1037
3178	HNRNPA1	heterogeneous nuclear ribonucleoprotein A1	370.369	456.423	442.266	455.415	411.039	500.588	408.745	374.08	271.944
3181	HNRNPA2B1	heterogeneous nuclear ribonucleoprotein A2/B1	1365.5	1380.42	1317.79	1519.33	1161.88	1650.92	1276.21	1186.98	1369.16
3182	HNRNPAB	heterogeneous nuclear ribonucleoprotein A/B	321.83	283.999	276.981	83.9886	301.646	278.396	243.65	186.306	249.323
3183	HNRNPC	heterogeneous nuclear ribonucleoprotein C	362.28	340.814	395.408	327.486	309.368	417.859	321.202	305.202	336.912
3184	HNRNPD	heterogeneous nuclear ribonucleoprotein D	73.1823	109.587	66.6317	79.932	69.4521	104.586	94.4842	90.2475	116.047
3185	HNRNPF	heterogeneous nuclear ribonucleoprotein F	72.5849	80.1267	72.4715	78.0113	79.659	70.4764	64.0893	52.7123	75.0012
3187	HNRNPH1	heterogeneous nuclear ribonucleoprotein H1	174.898	161.6	141.645	148.514	176.479	153.718	133.077	132.236	148.246
3188	HNRNPH2	heterogeneous nuclear ribonucleoprotein H2	58.8825	53.869	56.1017	42.1257	58.2282	54.7816	49.0771	48.5909	54.9974
3189	HNRNPH3	heterogeneous nuclear ribonucleoprotein H3	39.2349	44.4748	68.3367	54.3323	62.839	42.589	50.9608	52.0926	34.1329
3190	HNRNPK	heterogeneous nuclear ribonucleoprotein K	626.52	747.132	535.667	359.658	590.881	534.246	332.963	587.876	523.175
3191	HNRNPL	heterogeneous nuclear ribonucleoprotein L	66.9666	72.7223	59.9374	54.5335	63.5869	69.8978	54.8656	47.4347	64.7178
3192	HNRNPU	heterogeneous nuclear ribonucleoprotein U	85.8004	93.2422	81.992	96.2054	69.6924	103.47	74.28	83.0199	98.2023
3241	HPCAL1	hippocalcin like 1	2.4101	2.9371	4.4427	2.7504	1.877	3.0181	3.1417	2.9057	3.2015
3251	HPRT1	hypoxanthine phosphoribosyltransferase 1	17.2905	11.0873	17.0643	20.7407	10.1036	17.3501	14.5885	24.1976	23.0412
3265	HRAS	HRas proto-oncogene, GTPase	1.4829	1.3931	1.5932	1.5466	0.9671	1.2962	0.6437	0.8796	0.5392
3267	AGFG1	ArfGAP with FG repeats 1	0.685	0.7502	0.6734	0.6445	0.9433	0.8231	0.728	0.7324	1.0319
3276	PRMT1	protein arginine methyltransferase 1	11.8041	10.7899	9.465	11.3782	10.2357	9.0576	14.1471	9.3545	14.7657
3281	HSBP1	heat shock factor binding protein 1	3.9166	3.5088	5.1135	3.2493	3.6309	4.7557	2.4412	3.5092	2.7214
3295	HSD17B4	hydroxysteroid 17-beta dehydrogenase 4	23.1623	22.4808	19.3627	21.5052	19.4495	28.7819	20.9503	18.1482	22.9081
3297	HSF1	heat shock transcription factor 1	2.9071	2.7799	2.8505	2.8643	0.2577	0	2.8892	2.7368	0.1525
3301	DNAJA1	DnaJ heat shock protein family (Hsp40) member A1	54.1376	36.6736	15.9834	19.0886	22.0798	39.5351	43.4366	20.2696	22.9875
3303	HSPA1A	heat shock protein family A (Hsp70) member 1A	119.436	125.198	113.002	129.2	115.54	109.454	134.953	120.981	110.246
3304	HSPA1B	heat shock protein family A (Hsp70) member 1B	119.436	125.198	113.002	129.2	115.54	109.454	134.953	120.981	110.246
3305	HSPA1L	heat shock protein family A (Hsp70) member 1 like	72.0988	75.9166	56.6287	56.6291	57.3136	76.2037	75.9346	69.8247	60.3658
3306	HSPA2	heat shock protein family A (Hsp70) member 2	104.838	124.085	129.786	101.938	96.4589	101.604	150.556	115.977	107.915
3308	HSPA4	heat shock protein family A (Hsp70) member 4	28.3964	25.4351	23.115	27.3327	25.8104	22.9608	30.1975	25.3688	20.0315
3309	HSPA5	heat shock protein family A (Hsp70) member 5	552.547	526.817	511.613	510.919	476.346	605.788	482.466	461.053	495.897
3310	HSPA6	heat shock protein family A (Hsp70) member 6	39.5509	38.8823	39.3787	43.3393	38.214	37.2779	43.8006	39.6851	42.7304
3312	HSPA8	heat shock protein family A (Hsp70) member 8	458.601	558.404	541.029	449.889	437.514	420.173	599.815	448.214	465.263
3313	HSPA9	heat shock protein family A (Hsp70) member 9	140.149	158.169	148.9	146.994	161.648	161.538	146.547	138.091	139.835
3315	HSPB1	heat shock protein family B (small) member 1	103.174	160.412	226.831	191.666	231.298	140.611	199.157	172.753	225.584
3320	HSP90AA1	heat shock protein 90 alpha family class A member 1	267.529	307.114	291.206	261.653	272.303	240.769	305.065	317.948	275.315
3321	IGSF3	immunoglobulin superfamily member 3	0	0	0	0.0345	0	2.7074	0	0.0259	0.015
3326	HSP90AB1	heat shock protein 90 alpha family class B member 1	540.342	524.416	569.864	431.52	551.663	394.424	548.667	562.206	439.152
3329	HSPD1	heat shock protein family D (Hsp60) member 1	661.357	741.689	639.507	653.005	702.186	785.484	610.2	599.962	684.353
3336	HSPE1	heat shock protein family E (Hsp10) member 1	523.004	572.752	364.536	543.403	382.899	514.798	460.015	437.247	415.709
3337	DNAJB1	DnaJ heat shock protein family (Hsp40) member B1	14.6496	14.7119	15.06	14.0834	12.6918	7.5297	22.0603	16.5295	12.3203
3339	HSPG2	heparan sulfate proteoglycan 2	0.3274	0.3771	0.3756	0.525	0.2379	0.3878	0.4258	0.1171	0.353
3364	HUS1	HUS1 checkpoint clamp component	0.6851	0.9164	0.8585	0.0975	0.1984	0.1013	0	0.1454	0.1131
3376	IARS1	isoleucyl-tRNA synthetase 1	24.0257	24.8807	27.7533	25.6626	28.5662	20.6923	25.133	22.2634	27.8107
3383	ICAM1	intercellular adhesion molecule 1	2.9273	3.0651	2.0122	2.3593	3.0389	3.1441	2.7304	2.7803	2.9001
3396	MRPL58	mitochondrial ribosomal protein L58	6.7371	6.0842	8.339	6.7081	2.7894	8.0865	4.6851	5.4156	6.8269
3416	IDE	insulin degrading enzyme	1.627	0.7184	1.6582	2.1625	1.2832	2.7382	3.0037	2.3185	2.5082
3417	IDH1	isocitrate dehydrogenase (NADP(+)) 1	15.8268	14.1511	17.8837	15.1581	17.0327	10.1838	19.3358	15.3956	15.1327
3418	IDH2	isocitrate dehydrogenase (NADP(+)) 2	6.9456	4.7545	8.5548	5.1104	10.2804	10.0989	9.9916	10.4485	11.2902
3419	IDH3A	isocitrate dehydrogenase (NAD(+)) 3 catalytic subunit alpha	24.5795	29.2286	35.3893	15.6517	20.9401	32.3323	22.7472	21.1087	25.1214
3420	IDH3B	isocitrate dehydrogenase (NAD(+)) 3 non-catalytic subunit beta	5.8345	4.5399	6.2256	4.9357	5.1588	4.5869	4.0914	3.6832	6.2427
3421	IDH3G	isocitrate dehydrogenase (NAD(+)) 3 non-catalytic subunit gamma	7.566	6.8205	8.4188	7.7885	11.4493	8.7537	3.8374	6.3823	7.2469
3422	IDI1	isopentenyl-diphosphate delta isomerase 1	5.7911	3.1437	3.5677	2.9518	3.5078	2.5921	6.1508	0.6198	3.2228
3428	IFI16	interferon gamma inducible protein 16	1.1526	2.5285	0.5547	2.889	1.8502	3.4447	2.7355	2.4673	4.5067
3430	IFI35	interferon induced protein 35	0.368	0.6536	1.0294	1.577	0.9643	0.8696	0.4918	1.9638	0.8311
3433	IFIT2	interferon induced protein with tetratricopeptide repeats 2	1.6339	1.8814	1.3802	1.6487	0.997	1.4367	1.7921	2.3094	1.9619
3434	IFIT1	interferon induced protein with tetratricopeptide repeats 1	2.6281	2.4484	2.1752	2.9446	2.4731	2.2466	2.7625	2.8107	3.6441
3437	IFIT3	interferon induced protein with tetratricopeptide repeats 3	1.0575	1.2348	1.9846	3.5569	2.6817	0.9993	1.5984	2.8127	1.4464
3476	IGBP1	immunoglobulin binding protein 1	1.6386	0.6731	1.4865	1.3789	1.9791	0.5904	0.8052	2.1606	1.6985
3482	IGF2R	insulin like growth factor 2 receptor	2.977	2.9475	2.8605	3.4322	2.7331	3.1822	2.5093	2.882	2.5568
3491	CCN1	cellular communication network factor 1	0.7426	1.9895	0.7096	0.7193	2.0156	0.8281	0.8922	0.6981	0.9044
3508	IGHMBP2	immunoglobulin mu DNA binding protein 2	0.0954	0	0	0.0294	0	0	0	0	0
3516	RBPJ	recombination signal binding protein for immunoglobulin kappa J region	1.0038	0	1.0393	0.8957	0	0	0	0	0.9941
3550	IK	IK cytokine	10.8596	10.0569	10.2077	10.571	13.7678	11.8103	8.7795	9.4858	12.9104
3572	IL6ST	interleukin 6 cytokine family signal transducer	0.4867	0.4319	0	0.4582	0	0	0.4001	0	0
3606	IL18	interleukin 18	8.124	0.5137	2.3155	1.6224	8.2173	6.6469	2.7378	15.8772	6.0417
3608	ILF2	interleukin enhancer binding factor 2	122.987	123.611	131.672	126.711	120.995	125.404	104.956	98.2721	143.903
3609	ILF3	interleukin enhancer binding factor 3	77.779	68.8237	74.8636	69.5098	68.5784	78.2577	63.0907	59.0465	68.5739
3611	ILK	integrin linked kinase	0.2667	0	2.2169	0.2435	0.2007	0.2469	0.6887	1.46	0.2288
3612	IMPA1	inositol monophosphatase 1	1.113	0.3119	1.3292	0.2101	0.286	0.798	25.9391	26.665	23.7115
3614	IMPDH1	inosine monophosphate dehydrogenase 1	1.2013	0.8537	1.3317	1.1007	0.7493	0.9471	1.269	0.3952	1.0088
3615	IMPDH2	inosine monophosphate dehydrogenase 2	32.6095	50.7669	36.739	31.0054	44.0977	24.1524	31.8943	28.9154	50.9288
3619	INCENP	inner centromere protein	0.0545	0.049	0.1525	0.1431	0.439	0	0.2065	0.0654	0.5187
3621	ING1	inhibitor of growth family member 1	0.3524	1.1973	0.3246	0.5164	0.4345	0.9471	0.1992	0.9277	0.3863
3631	INPP4A	inositol polyphosphate-4-phosphatase type I A	0.0195	0	0	0	0	0	0	0	0
3636	INPPL1	inositol polyphosphate phosphatase like 1	0.1925	0.2581	0.3418	0.1919	0.1585	0.1063	0.1367	0.2857	0.1394
3643	INSR	insulin receptor	1.381	0.2458	1.4231	1.0596	1.2155	1.0472	1.3964	1.6615	0.5163
3646	EIF3E	eukaryotic translation initiation factor 3 subunit E	6.747	8.0678	7.0359	7.8385	5.7059	7.9346	10.4356	9.0921	6.832
3655	ITGA6	integrin subunit alpha 6	0.7054	1.4464	0.6474	0.7133	0.4167	1.5936	0.9993	0.6818	0.2881
3658	IREB2	iron responsive element binding protein 2	0.0436	0.0434	0.054	0.0584	0.1307	0.0444	0.1296	0.0625	0.0543
3672	ITGA1	integrin subunit alpha 1	0.9643	2.1728	2.2762	1.8649	0.5387	1.992	2.0188	1.502	1.487
3673	ITGA2	integrin subunit alpha 2	1.3671	0.7063	1.1569	1.72	1.1177	2.3107	2.1454	2.3942	2.3212
3675	ITGA3	integrin subunit alpha 3	1.0646	2.1325	2.509	1.9593	2.1167	1.7857	2.0464	1.3313	1.5865
3678	ITGA5	integrin subunit alpha 5	0.303	0.4691	0.4125	0.2181	0.2806	0.2868	0.0587	0.2291	0.4795
3682	ITGAE	integrin subunit alpha E	1.6968	1.8858	1.155	1.2401	0	3.0093	1.0124	0	1.2025
3685	ITGAV	integrin subunit alpha V	2.714	2.0355	2.354	2.0098	1.7754	3.1582	2.4899	1.7554	1.9199
3688	ITGB1	integrin subunit beta 1	21.8955	30.3399	30.0853	31.5186	29.3423	33.2139	23.7618	24.8989	27.0081
3691	ITGB4	integrin subunit beta 4	1.4011	0.8152	1.5883	1.0692	1.4099	1.9708	1.3308	1.4758	1.0965
3692	EIF6	eukaryotic translation initiation factor 6	48.9787	40.6378	45.3175	47.5182	49.3766	55.6674	40.3764	55.3395	65.5553
3693	ITGB5	integrin subunit beta 5	0.3522	0.4272	0.9757	0.3591	0.4152	0.7841	0.4727	0.4952	0.295
3696	ITGB8	integrin subunit beta 8	0.6587	0	0	0.8593	0.5421	0	0	0.451	0.5369
3698	ITIH2	inter-alpha-trypsin inhibitor heavy chain 2	0.2367	0	0	0	0.2018	0.2044	0	0.1425	0
3703	STT3A	STT3 oligosaccharyltransferase complex catalytic subunit A	16.5192	16.1654	13.2681	14.4452	19.2895	19.4469	16.2076	16.7392	17.5094
3704	ITPA	inosine triphosphatase	2.2889	3.667	2.4586	10.6715	8.5533	12.6263	12.3703	1.2155	2.5194
3705	ITPK1	inositol-tetrakisphosphate 1-kinase	0.6925	0.9597	0.6909	1.244	0.3906	0	0.4386	0	0.7136
3708	ITPR1	inositol 1,4,5-trisphosphate receptor type 1	0.0434	0.1147	0.1164	0.2358	0.1057	0.1049	0.1766	0	0.1241
3709	ITPR2	inositol 1,4,5-trisphosphate receptor type 2	0.4779	0.356	0.3822	0.6197	0.4791	0.5764	0.791	0.6735	0.3353
3710	ITPR3	inositol 1,4,5-trisphosphate receptor type 3	0.9271	0.9027	0.8953	1.2346	0.9869	1.289	0.8174	0.8684	0.993
3712	IVD	isovaleryl-CoA dehydrogenase	0.949	0.1179	3.761	0.9553	0.9812	1.49	0.8541	0.8918	0.9791
3716	JAK1	Janus kinase 1	0.1988	0	0.161	0	0.0704	0.466	0.1065	0.2089	0.277
3726	JUNB	JunB proto-oncogene, AP-1 transcription factor subunit	0.7097	0.3773	0.3344	1.0261	0.3699	0.7747	0	0.2596	0
3727	JUND	JunD proto-oncogene, AP-1 transcription factor subunit	7.4158	9.4026	9.8064	3.2799	8.1317	0	8.1987	5.1485	6.312
3728	JUP	junction plakoglobin	11.2074	13.2856	11.2579	9.5423	11.3453	9.431	10.8688	10.686	11.8539
3735	KARS1	lysyl-tRNA synthetase 1	17.9395	16.4283	17.3831	16.9638	14.002	17.2336	20.6764	26.1096	25.5193
3755	KCNG1	potassium voltage-gated channel modifier subfamily G member 1	0.4172	0.4257	0.1672	0	0	0	0.4762	0.5156	0.1657
3775	KCNK1	potassium two pore domain channel subfamily K member 1	2.0782	0.8852	1.5653	1.4621	1.6502	1.9512	1.6241	2.2645	2.0151
3783	KCNN4	potassium calcium-activated channel subfamily N member 4	0.0688	0.0551	0.0988	0.1852	0.0581	0.0618	0.0712	0.0679	0.057
3795	KHK	ketohexokinase	1.4711	0	0	0	0	0	0	0.2692	0
3796	KIF2A	kinesin family member 2A	2.1705	0.2251	1.059	0.9186	0.9855	0.6456	0.2659	1.1152	1.8025
3798	KIF5A	kinesin family member 5A	0.3351	0.112	0.0815	0.0624	0.0778	0.0088	0.1816	0.2912	0.2353
3799	KIF5B	kinesin family member 5B	1.2936	2.0962	2.3318	1.7488	2.4374	1.554	2.0384	1.9952	1.8306
3800	KIF5C	kinesin family member 5C	0.3408	0.1139	0.0829	0.0635	0.1905	0.0089	0.1847	0.2962	0.2393
3801	KIFC3	kinesin family member C3	0.0839	0.0533	0	0.0323	0.041	0.0443	0	0.0856	0.054
3831	KLC1	kinesin light chain 1	1.4902	1.7005	1.3964	1.2458	0.9891	1.5942	1.5919	1.6972	1.4903
3832	KIF11	kinesin family member 11	0.2479	0.2548	0.6906	0.2485	0.9811	0.3214	0.3468	0.4626	0.2411
3833	KIFC1	kinesin family member C1	0	23.242	0.1112	0	0.1098	16.3955	0.2703	2.7471	1.0326
3835	KIF22	kinesin family member 22	0.1477	0.0496	0.1426	0.3736	0.8339	0.6967	0.1476	0.1894	0.6507
3836	KPNA1	karyopherin subunit alpha 1	2.9464	1.4782	2.7945	2.4292	2.0522	2.7495	2.727	1.9205	1.9432
3837	KPNB1	karyopherin subunit beta 1	17.1384	13.6221	13.775	13.493	16.3023	15.4004	14.6094	13.8292	12.7074
3838	KPNA2	karyopherin subunit alpha 2	18.5544	17.9478	22.1838	11.7584	19.0298	17.529	23.5555	20.1847	18.0419
3839	KPNA3	karyopherin subunit alpha 3	11.2944	13.1066	10.5721	10.8515	7.1776	6.2833	19.0123	16.536	10.5112
3840	KPNA4	karyopherin subunit alpha 4	10.6203	9.6529	12.4772	8.5314	12.2377	12.1244	11.8441	12.1074	13.5872
3841	KPNA5	karyopherin subunit alpha 5	1.1636	0.6011	0.885	0.4222	0.0616	0.7055	0.6511	1.0762	0.5584
3842	TNPO1	transportin 1	19.9162	18.8855	18.6001	22.0656	23.0449	18.9868	20.1609	20.2868	16.1344
3843	IPO5	importin 5	9.3498	6.2986	7.7288	7.7336	7.1257	5.4262	10.2479	10.047	10.0447
3845	KRAS	KRAS proto-oncogene, GTPase	0	0.5527	0.4076	0.4307	0.4364	0.7083	0	0.4298	0.2585
3848	KRT1	keratin 1	111.219	15.5911	19.2556	27.169	0.9354	62.7563	16.6336	3.1118	38.4753
3849	KRT2	keratin 2	12.6189	1.9807	0.9753	1.8982	0.7237	4.3576	1.0838	2.5649	1.8082
3850	KRT3	keratin 3	0.6745	0.1395	0.1027	0.0821	0.1203	0.3529	0.126	0.0991	0.1013
3851	KRT4	keratin 4	16.4322	15.9827	11.8348	20.0653	14.4514	24.4695	29.0007	19.5344	16.1906
3852	KRT5	keratin 5	1.7039	0.0865	0.0383	0.0456	0.032	0.1024	0.0604	0.061	0.0622
3853	KRT6A	keratin 6A	16.352	20.2874	10.0962	12.4196	13.1607	13.9187	13.4997	9.8257	14.1248
3854	KRT6B	keratin 6B	28.5699	20.2874	12.8598	15.8021	13.1607	17.6562	13.4997	10.8464	14.1248
3855	KRT7	keratin 7	559.116	596.523	658.909	480.264	472.647	497.15	434.139	361.786	531.924
3856	KRT8	keratin 8	748.101	723.401	807	713.361	717.17	776.823	716.261	734.188	826.021
3857	KRT9	keratin 9	18.5974	4.5103	0	6.0282	0	9.5954	0	0.1979	6.5758
3858	KRT10	keratin 10	124.636	3.5449	22.7208	11.1372	0.736	4.853	1.6953	2.4832	9.9711
3860	KRT13	keratin 13	1.4503	1.2629	0.5971	0.8146	0.6113	1.1681	0.4914	0.6225	0.9399
3861	KRT14	keratin 14	10.4074	13.0292	10.417	8.3276	10.6543	12.6828	10.5476	9.8025	10.3687
3866	KRT15	keratin 15	9.4821	11.9872	9.9501	7.6373	10.2453	10.8618	10.0117	9.3128	9.9663
3868	KRT16	keratin 16	10.9271	16.3769	12.8901	9.135	12.6158	12.7183	10.3455	13.0491	11.5387
3872	KRT17	keratin 17	93.1912	125.176	118.137	97.8557	104.005	116.48	94.3714	88.8675	95.6396
3875	KRT18	keratin 18	526.524	635.622	550.295	551.631	536.656	603.447	609.189	583.968	521.539
3880	KRT19	keratin 19	62.1175	70.3114	64.7903	66.7221	58.6867	67.8338	61.8632	63.7487	66.787
3886	KRT35	keratin 35	1.1419	1.3278	1.3652	0.8729	0.9159	0.7462	1.0277	1.1049	0.9808
3889	KRT83	keratin 83	0.2912	0	0	0	0	0	0	0	0
3890	KRT84	keratin 84	0.6514	1.6016	1.1138	0.9852	1.4803	0.6802	0.4871	0.5611	1.1875
3891	KRT85	keratin 85	0.265	0	9.6853	0	0	0	0	0	0
3892	KRT86	keratin 86	0.2815	0	0	0	0	0	0	0	0
3895	KTN1	kinectin 1	11.9462	13.7428	16.2991	10.8407	12.5674	15.6512	9.8589	8.7328	11.9624
3897	L1CAM	L1 cell adhesion molecule	6.1218	5.7659	5.9921	7.3791	5.2573	4.78	4.7287	5.2706	10.1462
3911	LAMA5	laminin subunit alpha 5	1.0484	1.0531	0.8979	0.5238	0.6671	0.76	0.7989	0.584	0.5713
3912	LAMB1	laminin subunit beta 1	1.0174	2.3207	2.5567	0.7732	2.8951	2.0822	1.7152	0.9744	0.9476
3913	LAMB2	laminin subunit beta 2	0.0064	0	0	0.0082	0.0056	0	0.0065	0	0.0111
3915	LAMC1	laminin subunit gamma 1	0.481	0.6359	0.4529	0.3084	0.8258	0.3927	0.3252	0.206	0.396
3916	LAMP1	lysosomal associated membrane protein 1	5.9415	13.6025	10.6968	7.0886	3.7369	24.2534	12.7124	18.093	15.9968
3920	LAMP2	lysosomal associated membrane protein 2	13.6139	45.5531	39.5901	32.1855	26.7375	37.9476	41.0062	40.9832	12.2745
3921	RPSA	ribosomal protein SA	212.653	245.13	224.497	192.181	225.031	201.344	229.666	202.834	181.156
3925	STMN1	stathmin 1	19.5529	64.5846	28.2632	76.3259	27.4275	63.0753	21.4163	70.6278	18.85
3927	LASP1	LIM and SH3 protein 1	12.3017	14.5742	15.8984	17.2862	11.7373	16.5062	25.9588	18.806	21.9651
3930	LBR	lamin B receptor	7.5919	6.4138	6.3139	8.6986	7.3616	9.168	9.9058	6.8661	10.1083
3932	LCK	LCK proto-oncogene, Src family tyrosine kinase	0.0242	0.0241	0.0117	0	0	0	0	0.0494	0
3934	LCN2	lipocalin 2	0.1805	0	0.1759	0	0.1522	0.1582	0.0745	0	0.1599
3936	LCP1	lymphocyte cytosolic protein 1	5.2274	5.3529	6.5108	5.9187	6.8058	3.1198	8.9969	7.8115	6.5545
3939	LDHA	lactate dehydrogenase A	463.048	328.111	507.441	375.292	360.19	349.57	564.444	471.42	377.785
3945	LDHB	lactate dehydrogenase B	88.6212	73.7583	90.5378	100.783	106.175	75.9242	115.755	119.149	101.412
3948	LDHC	lactate dehydrogenase C	0.6334	0.5159	0	0.5859	0.4014	0.404	0.3403	0.4429	0.6154
3949	LDLR	low density lipoprotein receptor	1.8517	1.9152	2.1666	2.2936	2.7368	0.4853	3.1187	2.1415	2.4247
3954	LETM1	leucine zipper and EF-hand containing transmembrane protein 1	8.9691	8.2267	9.1162	7.226	9.8885	11.6795	7.7902	8.0755	10.7248
3956	LGALS1	galectin 1	649.221	598.913	754.682	580.324	479.106	514.222	512.046	570.769	375.729
3958	LGALS3	galectin 3	10.7294	8.1286	5.941	10.7659	6.8212	6.8899	11.3929	16.5915	7.486
3959	LGALS3BP	galectin 3 binding protein	7.0397	4.6556	7.0729	4.236	4.7405	5.3305	5.7717	4.1235	8.6142
3964	LGALS8	galectin 8	0.1755	0.5764	0.5195	0.2954	0.4942	0.5551	0.4504	0.3434	0.3977
3978	LIG1	DNA ligase 1	1.2021	1.3093	3.9499	1.2244	0.9228	0.7368	1.9166	1.1194	2.7271
3980	LIG3	DNA ligase 3	2.3036	1.5064	2.4161	1.9724	2.0145	1.9115	1.7345	1.5355	1.8041
3983	ABLIM1	actin binding LIM protein 1	1.5298	3.0086	3.0424	1.3581	3.2442	3.3443	1.6817	1.4997	1.2548
3985	LIMK2	LIM domain kinase 2	0.4695	0.9359	0.9398	0.8365	0.4816	0	0.5965	0.4778	0.3048
3992	FADS1	fatty acid desaturase 1	0.4515	0.3871	0.2926	0.4115	0.4983	1.2447	1.4293	1.0576	1.0236
3993	LLGL2	LLGL scribble cell polarity complex component 2	0.5701	0.6591	0.4338	0.5633	0.5352	0.7203	0.4971	0.2872	0.1832
3995	FADS3	fatty acid desaturase 3	0.6944	0.5218	0	0.5417	0.0788	0.9581	0.511	0.4115	0.9881
3996	LLGL1	LLGL scribble cell polarity complex component 1	1.1896	1.1906	1.1672	0.7721	0.9871	1.0299	0.9491	0.8958	0.5888
3998	LMAN1	lectin, mannose binding 1	33.7027	25.9564	29.0453	25.7832	26.9206	36.3991	21.5094	28.3476	31.4636
4000	LMNA	lamin A/C	386.312	464.586	397.794	362.378	321.945	372.051	306.809	283.155	384.998
4001	LMNB1	lamin B1	71.9086	86.8518	90.5647	87.2441	68.0312	124.822	84.377	87.3491	95.4121
4008	LMO7	LIM domain 7	6.83	5.7358	6.3505	5.4505	5.4168	7.5735	5.9365	6.5201	6.2434
4012	LNPEP	leucyl and cystinyl aminopeptidase	0.9737	0.9258	0.7604	0.8873	0.7889	1.0622	0.9018	0.8074	1.1843
4013	VWA5A	von Willebrand factor A domain containing 5A	0.5834	0	0	0.1888	0.05	0	0.047	0.5392	0.1754
4017	LOXL2	lysyl oxidase like 2	2.5857	2.0627	2.1384	1.7726	1.9189	1.9501	1.7908	1.7129	1.6787
4026	LPP	LIM domain containing preferred translocation partner in lipoma	0.1541	0.4878	1.6985	0.1641	2.2863	1.1368	0.3753	1.3109	0.7919
4034	LRCH4	leucine rich repeats and calponin homology domain containing 4	0.0752	0.1353	0	0	0.1014	0	0.0491	0.0947	0.1049
4035	LRP1	LDL receptor related protein 1	0.3435	0.3948	0.2364	1.2058	1.3315	0.7998	0.2651	0.0832	0.6768
4040	LRP6	LDL receptor related protein 6	0.0659	0.0111	0.0343	0	0	0.289	0.3614	0.0685	0.0638
4043	LRPAP1	LDL receptor related protein associated protein 1	4.7123	3.4226	5.7132	1.9188	2.9188	4.5821	4.6435	3.4848	3.7725
4047	LSS	lanosterol synthase	4.7708	3.8992	3.3512	3.4994	5.8653	6.4296	6.2424	4.247	6.0515
4048	LTA4H	leukotriene A4 hydrolase	10.6877	8.3348	8.0552	8.6523	8.1372	9.7113	17.1928	12.5243	9.4365
4059	BCAM	basal cell adhesion molecule (Lutheran blood group)	4.48	3.1933	1.1837	1.6707	3.8218	2.1931	2.4449	3.059	3.7968
4067	LYN	LYN proto-oncogene, Src family tyrosine kinase	0.3717	0.0965	0.0108	0.3834	0.1047	0	0.0895	0.1322	0.1695
4070	TACSTD2	tumor associated calcium signal transducer 2	0.1255	0.0622	0.0715	0.1168	0.1287	0.2004	0.1585	0.1377	0.1764
4074	M6PR	mannose-6-phosphate receptor, cation dependent	8.5697	6.2941	8.6604	10.3105	5.6211	10.1126	7.9814	7.7853	5.679
4076	CAPRIN1	cell cycle associated protein 1	22.5734	20.9607	25.3526	24.0885	22.359	24.0761	28.7749	26.4066	20.4217
4082	MARCKS	myristoylated alanine rich protein kinase C substrate	11.7694	11.0024	13.3074	9.8571	10.1966	11.0155	6.4603	8.408	12.2349
4085	MAD2L1	mitotic arrest deficient 2 like 1	0.5059	0.6575	0	0.2025	0.1719	0.5889	0.6697	0.6037	0.4136
4087	SMAD2	SMAD family member 2	0.2527	0.2353	0	0.1813	0.2689	0.2093	0	0.2063	0.2636
4089	SMAD4	SMAD family member 4	0	0.0377	0	0	0	0	0.1385	0	0
4097	MAFG	MAF bZIP transcription factor G	0.1448	0	0.1585	0	1.6959	0.3847	0.27	0	0
4112	MAGEB1	MAGE family member B1	2.8987	2.7847	2.0645	2.0376	2.1505	1.8659	2.386	2.8565	2.8404
4113	MAGEB2	MAGE family member B2	8.7408	8.5944	5.3457	6.1806	5.8883	7.8965	7.63	12.7612	8.1663
4115	MAGEB4	MAGE family member B4	2.8987	2.7847	2.0645	2.0376	2.1505	1.8659	2.386	2.8565	2.8404
4116	MAGOH	mago homolog, exon junction complex subunit	35.1923	27.3822	34.264	22.7314	31.3305	32.2566	22.0071	23.2642	6.1835
4117	MAK	male germ cell associated kinase	0.0144	0.0144	0.007	0	0	0	0	0.0295	0
4124	MAN2A1	mannosidase alpha class 2A member 1	0.2103	0.2985	0.7408	0.2672	0.6095	0.8345	0.0933	0.6659	0.6256
4125	MAN2B1	mannosidase alpha class 2B member 1	1.1196	0.5755	0.7252	0.6406	0.1513	0.1606	0.1645	0.4102	0.6234
4128	MAOA	monoamine oxidase A	0	0.1552	0	0.0286	0	0.0335	0	0	0.0355
4129	MAOB	monoamine oxidase B	10.5615	9.0843	7.6501	8.9738	10.6565	12.9604	8.1107	8.5954	11.5251
4131	MAP1B	microtubule associated protein 1B	0.0157	0.0992	0.0163	0	0.0231	0	0	0	0.0525
4134	MAP4	microtubule associated protein 4	12.3178	16.0718	13.9001	14.0808	17.4719	12.2333	19.0059	18.7743	12.4004
4141	MARS1	methionyl-tRNA synthetase 1	12.4819	12.7442	15.6981	13.6452	14.1379	9.5512	18.7878	12.8714	11.8909
4143	MAT1A	methionine adenosyltransferase 1A	4.6111	4.2082	3.3184	3.5581	2.5656	3.0026	2.6807	3.19	3.4172
4144	MAT2A	methionine adenosyltransferase 2A	29.8136	20.411	16.2114	16.1237	20.7705	13.5822	20.5701	17.4101	16.5402
4162	MCAM	melanoma cell adhesion molecule	13.363	16.5319	13.8746	10.3549	10.2861	15.4809	10.3824	9.2923	11.7011
4170	MCL1	MCL1 apoptosis regulator, BCL2 family member	1.3975	1.908	2.3818	2.1286	1.5338	1.9518	1.5332	1.6644	0.561
4171	MCM2	minichromosome maintenance complex component 2	9.7753	12.2468	10.7532	16.4403	13.1642	9.8642	12.8885	12.8905	17.7401
4172	MCM3	minichromosome maintenance complex component 3	16.9573	17.3003	15.1992	14.8381	15.3389	15.2718	16.0883	14.1641	14.9431
4173	MCM4	minichromosome maintenance complex component 4	13.9862	12.2095	12.452	15.1072	10.7879	14.3524	14.2041	14.6172	16.4507
4174	MCM5	minichromosome maintenance complex component 5	11.1759	9.8027	11.2853	12.6901	10.1155	11.4974	14.6103	15.5002	14.4501
4175	MCM6	minichromosome maintenance complex component 6	14.7556	16.4309	17.8367	16.6344	18.7798	14.4861	19.1221	17.292	11.9811
4176	MCM7	minichromosome maintenance complex component 7	20.2559	17.2096	16.6742	18.0563	15.9687	17.7413	19.3612	20.1902	19.0063
4179	CD46	CD46 molecule	0	0	0	0.0988	0	0	0	0	0
4190	MDH1	malate dehydrogenase 1	46.8642	40.419	54.2115	47.4237	50.0614	52.141	63.1574	48.8849	41.5784
4191	MDH2	malate dehydrogenase 2	234.072	240.181	224.695	279.108	236.041	185.951	188.524	208.491	308.832
4199	ME1	malic enzyme 1	0.4757	0.9859	0.2381	0.4519	1.4574	0.2665	0.6746	1.2776	0.4176
4200	ME2	malic enzyme 2	11.7182	14.166	11.3291	10.8394	11.9381	12.1122	13.8857	13.136	12.537
4201	MEA1	male-enhanced antigen 1	2.6323	2.4526	2.321	2.0655	2.465	2.0946	0	0	0
4204	MECP2	methyl-CpG binding protein 2	0	0	0	0.1714	0.1047	0.0865	0.3201	0.2087	0.0723
4209	MEF2D	myocyte enhancer factor 2D	0.2879	1.0907	0	0.6658	0	0	0.4007	0.4488	0.3529
4218	RAB8A	RAB8A, member RAS oncogene family	0.656	1.0026	2.145	2.3659	1.6286	1.3345	1.4891	1.3771	0.7941
4221	MEN1	menin 1	0	0	0	0.0309	0.0309	0.0286	0.0421	0.0667	7.6704
4232	MEST	mesoderm specific transcript	0.2014	0	0	0.1911	0.1492	0	0.3599	0.0789	0
4233	MET	MET proto-oncogene, receptor tyrosine kinase	0.4481	0.2605	0.3097	0.1327	0.4671	0.3074	0.3934	0.3628	0.3729
4234	METTL1	methyltransferase 1, tRNA methylguanosine	0.9006	0	0	0	0	0	0.9029	0.1364	1.6113
4236	MFAP1	microfibril associated protein 1	6.7945	7.2821	7.8501	6.7632	6.5561	7.8318	5.812	4.5443	6.095
4247	MGAT2	alpha-1,6-mannosyl-glycoprotein 2-beta-N-acetylglucosaminyltransferase	0.1516	0.0905	0.0814	0.1326	0.0548	0.1185	0	0.1509	0.1588
4253	MIA2	MIA SH3 domain ER export factor 2	0.9704	1.0992	1.5989	0.5709	1.235	0.4757	1.0994	0.741	0.2625
4257	MGST1	microsomal glutathione S-transferase 1	42.9739	39.3951	39.6124	40.0963	26.2489	50.7832	43.3237	33.8856	61.0366
4259	MGST3	microsomal glutathione S-transferase 3	6.5121	0	1.608	6.1049	3.7548	5.0006	5.8221	3.8981	4.4894
4267	CD99	CD99 molecule (Xg blood group)	0.578	0	0.66	0	0	0	0	0	0.3723
4282	MIF	macrophage migration inhibitory factor	61.3561	57.3503	46.4943	128.431	47.5756	41.2609	54.0136	70.4459	96.7599
4285	MIPEP	mitochondrial intermediate peptidase	1.0226	0.6977	0.3634	0.8996	0.736	1.5457	0.8467	0.5227	0.0809
4286	MITF	melanocyte inducing transcription factor	0.0872	0	0	0.0932	0	0.0173	0.0384	0.0573	0
4288	MKI67	marker of proliferation Ki-67	4.6985	6.3547	6.7057	5.0764	7.1716	7.7841	4.7673	6.0595	7.7763
4289	MKLN1	muskelin 1	0.6132	0.9686	1.163	0.9368	0.5716	0.7641	0.7868	0.7046	1.0852
4292	MLH1	mutL homolog 1	2.4388	2.4216	1.3069	2.1183	1.6648	2.1228	0.7836	1.1968	1.3324
4297	KMT2A	lysine methyltransferase 2A	0.1072	0.1141	0.2021	0.3133	0.0739	0.2824	0.01	0.088	0.4466
4298	MLLT1	MLLT1 super elongation complex subunit	0.6312	0.2612	0.883	0.628	1.3476	1.218	1.0972	1.0145	0.0508
4301	AFDN	afadin, adherens junction formation factor	0.0109	0.0009	0	0.0198	0	0.0099	0.013	0	0.0115
4324	MMP15	matrix metallopeptidase 15	0.8924	0	0.4872	0.6288	0.3773	1.0129	0.5801	0.8265	0
4329	ALDH6A1	aldehyde dehydrogenase 6 family member A1	1.8774	2.577	4.9409	2.0367	3.9976	2.5779	4.2211	3.6852	3.379
4331	MNAT1	MNAT1 component of CDK activating kinase	0	0	0	1.5827	0	1.4258	0	0	1.1063
4335	MNT	MAX network transcriptional repressor	0.0889	0.135	0	0.0584	0.0791	0.0819	0.0678	0.0495	0.0858
4338	MOCS2	molybdenum cofactor synthesis 2	2.6705	2.457	0.3243	2.0428	2.317	2.1094	1.9646	2.185	1.9278
4343	MOV10	Mov10 RISC complex RNA helicase	1.79	1.9814	2.1662	2.1185	2.1067	1.8379	1.2806	1.8428	2.2098
4350	MPG	N-methylpurine DNA glycosylase	0.4235	0.8444	1.1046	3.094	1.0414	1.3976	0.029	0.0332	0.0503
4351	MPI	mannose phosphate isomerase	0.2507	1.1923	0.5771	2.1127	1.7757	1.6467	1.5688	0.9098	2.0485
4357	MPST	mercaptopyruvate sulfurtransferase	1.8025	5.7383	4.7045	1.0758	3.8894	1.5079	5.4141	5.0382	0.2354
4358	MPV17	mitochondrial inner membrane protein MPV17	1.2158	1.3043	0.782	1.0636	1.276	1.7569	0.8413	0.9362	1.2495
4361	MRE11	MRE11 homolog, double strand break repair nuclease	5.3211	6.7669	6.2445	6.1682	5.5238	6.2619	4.4185	4.5764	5.0752
4363	ABCC1	ATP binding cassette subfamily C member 1	1.5416	0.449	1.7223	0.4033	1.8066	1.9775	1.3338	1.572	1.1698
4430	MYO1B	myosin IB	4.3439	3.3395	4.9351	3.1609	4.3583	4.6783	3.3071	3.9447	3.0803
4436	MSH2	mutS homolog 2	9.2334	10.6073	9.863	11.1022	7.2728	6.8182	9.8234	9.737	9.2191
4437	MSH3	mutS homolog 3	0.0301	0.071	0.0523	0.0641	0.0438	0.1002	0	0.0659	0
4478	MSN	moesin	46.0295	41.5307	48.4703	42.6127	44.197	36.6627	48.8178	46.5627	40.9038
4507	MTAP	methylthioadenosine phosphorylase	3.2598	4.4105	5.8089	4.436	5.8931	5.1803	3.5603	5.8005	6.8075
4512	COX1	cytochrome c oxidase subunit I	1.1713	0	0.9125	1.0358	0.6637	1.4293	1.3002	0.7008	0
4514	COX3	cytochrome c oxidase subunit III	0.2446	0	0.2272	0	0.2689	0.2634	0.2107	0	0.216
4519	CYTB	cytochrome b	6.443	6.3715	3.4737	3.3328	7.2998	7.3451	10.0426	10.6672	7.5792
4521	NUDT1	nudix hydrolase 1	4.2512	3.8048	6.1433	4.4779	6.2899	6.2728	2.4244	6.3083	5.0886
4522	MTHFD1	methylenetetrahydrofolate dehydrogenase, cyclohydrolase and formyltetrahydrofolate synthetase 1	8.1069	11.3595	7.1135	8.9173	6.077	6.3142	7.3125	8.5826	5.2779
4528	MTIF2	mitochondrial translational initiation factor 2	2.6649	2.7243	1.1959	1.5776	2.3946	2.1903	1.1813	1.7134	1.5936
4535	ND1	NADH dehydrogenase subunit 1	3.0405	1.0763	2.7752	1.1184	0.9322	1.8662	1.0356	0.2867	3.9207
4537	ND3	NADH dehydrogenase subunit 3	4.3717	4.1027	4.6137	5.0158	5.8109	5.1805	4.1383	4.2272	5.6004
4538	ND4	NADH dehydrogenase subunit 4	0.7245	0.8034	1.0303	0.691	1.0095	1.349	1.0105	1.1487	0.7939
4540	ND5	NADH dehydrogenase subunit 5	1.6541	0.4679	1.7316	1.054	1.3995	1.6421	0.3307	0	0
4541	ND6	NADH dehydrogenase subunit 6	11.7659	5.3104	10.5147	5.5077	5.9475	12.6341	5.4975	10.0349	0
4542	MYO1F	myosin IF	0.1661	0.1773	0.413	0.1172	0.1628	0.1559	0.044	0.1456	0.151
4548	MTR	5-methyltetrahydrofolate-homocysteine methyltransferase	1.085	0.6103	0.2773	0.195	3.3517	0.2753	0.7754	0.5317	0.4164
4552	MTRR	5-methyltetrahydrofolate-homocysteine methyltransferase reductase	0.9618	0.4226	0.8547	0.8442	1.2773	1.3347	1.5182	1.0201	1.6601
4580	MTX1	metaxin 1	1.5575	1.3727	1.7707	0.9063	0.9945	2.0342	1.0281	1.254	1.9834
4582	MUC1	mucin 1, cell surface associated	1.5539	0.6353	0.8581	1.8004	0.2397	1.6775	1.3949	0.7948	1.9458
4594	MMUT	methylmalonyl-CoA mutase	1.2909	1.2648	1.022	0.8929	0.8663	0.36	0.7379	0.6912	0.7283
4597	MVD	mevalonate diphosphate decarboxylase	0.0996	0	1.2723	1.1607	1.0784	0.6891	0.7228	0.1812	1.1376
4600	MX2	MX dynamin like GTPase 2	0.1636	0	0	0	0	0	0.4909	0.1945	0.1946
4605	MYBL2	MYB proto-oncogene like 2	0.0469	0.0449	0	0	0	0.0574	0.0292	0.0543	0.0424
4627	MYH9	myosin heavy chain 9	46.0377	42.6833	49.525	38.143	41.0067	38.7376	42.5471	45.7327	46.6359
4628	MYH10	myosin heavy chain 10	8.1846	8.7951	8.9533	7.8572	6.816	7.9998	8.3999	8.2244	9.7608
4629	MYH11	myosin heavy chain 11	1.4206	1.2985	1.0989	1.2769	1.424	1.2645	1.493	1.8083	2.117
4637	MYL6	myosin light chain 6	98.3576	95.5046	105.966	88.9189	71.0353	94.0851	91.9056	105.563	74.8642
4638	MYLK	myosin light chain kinase	1.5838	2.1564	2.3081	3.2655	2.1232	2.4253	2.1445	2.7484	4.3468
4640	MYO1A	myosin IA	0.227	0	0.5415	0.0417	0.0469	0	0.1905	0.04	0
4641	MYO1C	myosin IC	6.8894	5.9935	8.3136	3.6944	7.6702	4.6302	7.6182	5.522	4.7497
4643	MYO1E	myosin IE	3.0622	3.2477	4.126	3.8436	4.242	2.3769	2.5633	4.1977	4.7367
4646	MYO6	myosin VI	0.3175	0.2435	0.3196	1.2912	1.6269	0.3281	0.2312	1.8709	1.9181
4647	MYO7A	myosin VIIA	0.026	0	0	0	0	0.0176	0	0	0.0319
4659	PPP1R12A	protein phosphatase 1 regulatory subunit 12A	2.3471	3.4147	2.5176	2.5528	2.0709	2.2256	2.2775	2.0995	1.7517
4666	NACA	nascent polypeptide associated complex subunit alpha	174.879	193.113	184.779	125.965	145.347	136.572	181.132	184.442	143.689
4668	NAGA	alpha-N-acetylgalactosaminidase	0.1431	0.5056	0.1295	0.2106	0.085	0	0	0	0.1799
4669	NAGLU	N-acetyl-alpha-glucosaminidase	0.5759	0.6772	0.6809	0.1021	0.6795	0.6558	0.2635	0.167	0.5416
4670	HNRNPM	heterogeneous nuclear ribonucleoprotein M	79.9976	80.0038	80.6019	75.0966	90.3426	74.8066	76.4459	69.2545	92.2482
4673	NAP1L1	nucleosome assembly protein 1 like 1	50.2548	47.4191	41.3445	38.9126	47.7522	45.9914	42.7165	55.5114	45.4893
4676	NAP1L4	nucleosome assembly protein 1 like 4	25.5557	26.4937	25.7391	18.9361	29.7687	18.9824	30.3221	24.6623	22.0518
4677	NARS1	asparaginyl-tRNA synthetase 1	31.6244	25.3374	34.2059	20.762	33.1723	27.4297	31.6899	34.1347	32.7452
4678	NASP	nuclear autoantigenic sperm protein	10.0426	17.4125	19.4822	19.7154	20.6021	13.826	26.6304	28.8373	15.7478
4683	NBN	nibrin	0.7584	1.0558	2.53	0.8023	2.1069	0.8896	1.0067	0.4641	0.9297
4686	NCBP1	nuclear cap binding protein subunit 1	4.5007	6.4345	4.57	4.0937	5.5069	4.5333	5.6929	4.1528	5.117
4690	NCK1	NCK adaptor protein 1	0.9217	1.0254	1.6404	0.979	1.7948	2.1036	1.2096	1.3391	2.1164
4691	NCL	nucleolin	241.265	230.189	223.846	261.717	251.672	285.852	236.685	218.779	188.243
4695	NDUFA2	NADH:ubiquinone oxidoreductase subunit A2	6.4543	3.5273	3.7079	7.5809	6.7889	4.106	7.8883	6.3899	4.5504
4696	NDUFA3	NADH:ubiquinone oxidoreductase subunit A3	2.0212	2.4299	2.6794	2.3581	3.0877	6.5627	1.8743	2.5797	8.1537
4698	NDUFA5	NADH:ubiquinone oxidoreductase subunit A5	77.4469	71.8578	77.2491	68.0312	66.6293	108.209	86.902	104.374	98.1377
4700	NDUFA6	NADH:ubiquinone oxidoreductase subunit A6	23.2781	19.7798	17.4951	8.4778	11.296	9.2627	18.0377	13.8749	10.8028
4702	NDUFA8	NADH:ubiquinone oxidoreductase subunit A8	22.5809	8.6182	17.3643	11.2335	14.756	19.5481	15.2352	1.4335	9.6407
4704	NDUFA9	NADH:ubiquinone oxidoreductase subunit A9	14.9509	14.5712	14.7596	13.0917	11.1971	19.704	14.8033	11.5641	17.3062
4705	NDUFA10	NADH:ubiquinone oxidoreductase subunit A10	4.757	4.5263	4.7392	6.0023	1.7749	4.2579	2.1078	5.483	2.5947
4706	NDUFAB1	NADH:ubiquinone oxidoreductase subunit AB1	27.6462	28.611	30.4112	32.9509	29.1939	32.8239	30.9675	18.2019	8.785
4707	NDUFB1	NADH:ubiquinone oxidoreductase subunit B1	2.03	0	2.1135	3.0554	2.0591	4.1225	4.5452	1.7591	0
4709	NDUFB3	NADH:ubiquinone oxidoreductase subunit B3	14.7062	15.3556	16.0173	11.0859	14.5073	15.6235	11.2482	10.4243	14.3429
4710	NDUFB4	NADH:ubiquinone oxidoreductase subunit B4	19.4198	26.0219	18.0983	23.9833	17.8854	27.5913	18.339	15.0421	37.8532
4711	NDUFB5	NADH:ubiquinone oxidoreductase subunit B5	13.1486	18.5697	7.8972	23.9598	18.2695	17.1594	19.0287	6.1867	10.2251
4712	NDUFB6	NADH:ubiquinone oxidoreductase subunit B6	3.0274	1.8994	1.2712	1.7854	2.4084	2.2996	1.7515	1.4372	1.6783
4713	NDUFB7	NADH:ubiquinone oxidoreductase subunit B7	1.0497	0.895	1.0521	0.4901	0.8184	0.5936	0	0.9691	1.8868
4714	NDUFB8	NADH:ubiquinone oxidoreductase subunit B8	7.8288	6.7443	5.7044	6.26	4.5875	6.4513	6.8707	5.1484	7.1361
4715	NDUFB9	NADH:ubiquinone oxidoreductase subunit B9	24.0304	15.7826	20.1523	9.7486	8.2508	13.9746	9.8207	9.2445	17.7911
4716	NDUFB10	NADH:ubiquinone oxidoreductase subunit B10	9.3874	7.4368	3.9473	13.5989	11.9951	11.4995	8.4614	8.9766	13.467
4719	NDUFS1	NADH:ubiquinone oxidoreductase core subunit S1	11.935	15.4132	10.2056	8.7504	9.7989	10.9018	6.0873	6.172	13.0752
4720	NDUFS2	NADH:ubiquinone oxidoreductase core subunit S2	9.1282	10.7915	5.1783	9.3088	12.7555	7.8168	6.486	9.0133	14.3563
4722	NDUFS3	NADH:ubiquinone oxidoreductase core subunit S3	28.1257	23.1868	26.2289	23.9373	20.5609	26.6039	21.8248	22.5211	22.5713
4723	NDUFV1	NADH:ubiquinone oxidoreductase core subunit V1	5.7644	8.082	4.9137	8.7435	9.0997	6.7313	3.3595	4.9697	7.1677
4725	NDUFS5	NADH:ubiquinone oxidoreductase subunit S5	5.8261	8.5878	1.6743	2.6131	4.8145	6.5903	4.9587	6.5502	2.0222
4726	NDUFS6	NADH:ubiquinone oxidoreductase subunit S6	4.0893	4.5663	4.7002	2.8109	4.9845	0.5349	0	0	5.1525
4728	NDUFS8	NADH:ubiquinone oxidoreductase core subunit S8	13.9075	14.9442	14.7225	12.2296	7.2209	6.9312	11.3532	11.0903	7.8815
4729	NDUFV2	NADH:ubiquinone oxidoreductase core subunit V2	8.0798	8.6856	8.2724	7.9105	8.698	8.9782	5.4632	7.1792	8.7713
4731	NDUFV3	NADH:ubiquinone oxidoreductase subunit V3	5.2598	2.4068	2.572	3.4576	4.8863	3.3283	2.9466	5.0155	4.3801
4733	DRG1	developmentally regulated GTP binding protein 1	5.5466	5.857	8.9521	4.2435	5.9624	6.8446	6.2837	8.3681	5.5936
4734	NEDD4	NEDD4 E3 ubiquitin protein ligase	1.5515	1.6275	1.9182	1.6985	1.6288	1.4577	2.045	1.7209	1.4639
4735	SEPTIN2	septin 2	5.8062	9.7262	7.69	9.9506	5.3245	7.7953	9.2312	11.4284	2.8329
4736	RPL10A	ribosomal protein L10a	163.425	164.355	225.201	213.125	182.725	243.155	274.354	164.508	227.603
4738	NEDD8	NEDD8 ubiquitin like modifier	3.614	3.6997	1.3997	11.3025	1.103	4.1728	1.0778	14.339	4.3691
4741	NEFM	neurofilament medium chain	17.9693	12.3502	11.4922	9.9709	10.549	11.1282	14.8367	8.9859	10.3079
4744	NEFH	neurofilament heavy chain	20.5163	13.277	14.0966	11.6595	12.5732	14.8015	15.5248	11.6759	12.3614
4747	NEFL	neurofilament light chain	15.319	10.5287	9.7972	8.5003	8.9931	9.4869	12.6484	7.6605	8.7876
4758	NEU1	neuraminidase 1	1.4641	1.2618	2.1401	1.2973	2.4158	1.6738	1.4918	0.7328	1.4764
4763	NF1	neurofibromin 1	0	0	0.0264	0.0275	0	0	0.0565	0.0332	0.0362
4774	NFIA	nuclear factor I A	1.7146	0.7346	0.7783	0.1853	0.2582	0.8243	0.1597	0.5312	0.5986
4781	NFIB	nuclear factor I B	2.2971	0.7789	2.6053	0.7176	0.9763	1.9265	0.9124	1.2523	0.2872
4782	NFIC	nuclear factor I C	7.6995	9.0928	8.7054	6.2763	7.3329	8.8311	6.5649	5.1161	6.3484
4790	NFKB1	nuclear factor kappa B subunit 1	0.2412	0.2046	0.2687	0.2317	0.2661	0.213	0.2886	0.3775	0.2547
4791	NFKB2	nuclear factor kappa B subunit 2	1.1868	1.452	2.1162	1.0754	2.3662	0.8184	3.7591	1.4282	0.9601
4793	NFKBIB	NFKB inhibitor beta	0.1479	0	0	0.086	0.3596	0	0	0.2292	0
4795	NFKBIL1	NFKB inhibitor like 1	0.093	0.0715	0	0.1041	0	0.0728	0	0.0601	0.1012
4796	TONSL	tonsoku like, DNA repair protein	0.095	0.0564	0	0.0432	0.0421	0.0627	0	0.0371	0.1134
4798	NFRKB	nuclear factor related to kappaB binding protein	0.0332	0.0329	0.0794	0.0718	0.0623	0.0985	0	0	0.0131
4799	NFX1	nuclear transcription factor, X-box binding 1	0.332	0.2286	0.2903	0.0784	0.1718	0.0563	0.0694	0.0911	0.243
4802	NFYC	nuclear transcription factor Y subunit gamma	0.2188	0.1506	0.1677	0.3961	0	0	0.1215	0.1759	0
4809	SNU13	small nuclear ribonucleoprotein 13	62.1646	78.4316	99.1275	54.6514	97.9946	98.311	62.8319	72.7453	85.1868
4817	NIT1	nitrilase 1	0.6676	0.8909	2.7974	0.8257	0.9555	1.8365	4.4475	1.6504	1.3247
4820	NKTR	natural killer cell triggering receptor	0.2296	0.2368	0.2217	0.1879	0.2536	0	0.2077	0.1802	0.3885
4830	NME1	NME/NM23 nucleoside diphosphate kinase 1	93.12	81.7482	93.0573	92.4595	65.073	75.3946	128.776	133.058	92.2875
4831	NME2	NME/NM23 nucleoside diphosphate kinase 2	57.4641	66.2051	58.5724	69.5085	55.1618	63.3671	73.7803	105.341	74.2663
4832	NME3	NME/NM23 nucleoside diphosphate kinase 3	0.7198	0.738	0.1531	0.946	0.7112	1.4919	1.3398	1.416	1.182
4835	NQO2	N-ribosyldihydronicotinamide:quinone reductase 2	0.2069	0	0	0.1423	0.2576	0	0	0	0
4836	NMT1	N-myristoyltransferase 1	2.8659	4.8143	4.8768	3.5762	3.3669	1.8991	3.1038	4.7847	4.4785
4837	NNMT	nicotinamide N-methyltransferase	2.0241	0.5894	1.0971	5.6789	7.7391	6.9532	5.3846	3.5638	3.4999
4839	NOP2	NOP2 nucleolar protein	19.1875	19.381	23.1142	25.4105	19.8678	24.1959	16.5336	17.7589	20.4953
4841	NONO	non-POU domain containing octamer binding	54.4412	43.4046	53.5144	44.8645	54.6709	55.1667	36.262	46.3261	61.7356
4848	CNOT2	CCR4-NOT transcription complex subunit 2	0.5143	0.4793	0	0	0.4911	0.4944	0.5751	0.5061	0
4850	CNOT4	CCR4-NOT transcription complex subunit 4	0.1664	0.1917	0.2409	0.065	0	0.0855	0.0788	0.138	0.2058
4853	NOTCH2	notch receptor 2	0.1069	0.0794	0	0.0689	0.0593	0.1485	0.0561	0.0692	0.0602
4860	PNP	purine nucleoside phosphorylase	16.8612	10.6367	23.2865	17.4917	22.7007	13.9196	23.8556	24.8183	16.469
4863	NPAT	nuclear protein, coactivator of histone transcription	0.022	0	0	0.0289	0	0	0.0239	0	0.0219
4864	NPC1	NPC intracellular cholesterol transporter 1	1.1149	1.0882	0.4684	0.846	0.9759	1.1772	0.6455	0.8515	0.8005
4869	NPM1	nucleophosmin 1	782.787	958.409	899.185	618.91	847.955	923.537	677.422	650.512	657.779
4891	SLC11A2	solute carrier family 11 member 2	0.1618	0.2754	0.2379	0.378	0.3612	0.4484	0.412	0.3189	0.3806
4893	NRAS	NRAS proto-oncogene, GTPase	1.4138	1.3356	1.5093	1.4774	0.9162	1.228	0.618	0.8333	0.5263
4898	NRDC	nardilysin convertase	0.4102	0.0542	0.3768	0.2689	0.0864	0.1491	0.1222	0.3035	0.0631
4904	YBX1	Y-box binding protein 1	95.6249	96.8955	134.063	124.738	124.466	108.52	83.9033	119.113	93.2329
4905	NSF	N-ethylmaleimide sensitive factor, vesicle fusing ATPase	2.9318	4.8206	5.3972	3.4085	4.3371	4.8119	4.3506	4.127	3.3536
4907	NT5E	5'-nucleotidase ecto	0.2841	0	0.2075	0.28	0	0.2851	0.2254	0.2836	0.2739
4913	NTHL1	nth like DNA glycosylase 1	0	0	0	0	0	0	0	0	0
4924	NUCB1	nucleobindin 1	14.6795	12.7972	15.4061	15.0746	12.3288	13.6954	14.325	10.5203	8.6229
4925	NUCB2	nucleobindin 2	12.2203	15.5783	22.3903	16.9367	16.0369	23.4928	13.5766	13.8911	10.0603
4926	NUMA1	nuclear mitotic apparatus protein 1	15.8239	18.8887	11.9761	14.099	13.4106	15.5558	8.8365	11.6864	15.9701
4927	NUP88	nucleoporin 88	6.4712	8.2944	8.2576	4.432	6.5812	6.3326	5.975	4.4686	7.6882
4928	NUP98	nucleoporin 98 and 96 precursor	4.1151	4.4003	2.6345	5.2048	4.5845	5.9601	3.9561	2.3567	4.8435
4931	NVL	nuclear VCP like	1.9862	2.3674	2.3773	1.0297	1.5525	1.3176	2.6065	2.0008	3.7303
4940	OAS3	2'-5'-oligoadenylate synthetase 3	0.85	0.3077	0.7534	0.899	0.535	0.4453	0.1444	0.937	1.1593
4942	OAT	ornithine aminotransferase	10.2225	12.8394	11.8172	10.0151	7.4185	11.4737	8.8531	8.356	14.1517
4952	OCRL	OCRL inositol polyphosphate-5-phosphatase	0.1481	0.1248	0.4228	0.128	0.2381	0.1487	0.1123	0.2108	0.0938
4967	OGDH	oxoglutarate dehydrogenase	26.3663	36.3151	27.5321	30.367	29.4514	29.7819	29.6363	23.9443	30.759
4976	OPA1	OPA1 mitochondrial dynamin like GTPase	3.0998	3.7916	4.0036	2.4399	4.032	4.933	3.0525	2.944	3.489
4998	ORC1	origin recognition complex subunit 1	0.0656	0	0	0.0425	0	0.0522	0	0.0211	0.0621
4999	ORC2	origin recognition complex subunit 2	0.9742	1.0187	2.0375	1.05	1.6852	2.1046	1.6621	1.693	0.5882
5000	ORC4	origin recognition complex subunit 4	1.8432	0.2439	1.7486	1.176	2.1898	0.7727	0.3082	1.1861	0.7641
5001	ORC5	origin recognition complex subunit 5	2.9961	0.1526	0.8602	0	0.7016	2.6102	1.4441	0.5568	1.494
5007	OSBP	oxysterol binding protein	2.9653	3.2704	3.5887	1.835	1.5908	1.3377	1.933	1.6547	3.7406
5018	OXA1L	OXA1L mitochondrial inner membrane protein	0.3138	0	0.2138	0.3277	0	0.3226	0	0.2769	0.3086
5019	OXCT1	3-oxoacid CoA-transferase 1	39.4149	37.8672	35.7446	35.052	34.0836	43.0911	30.888	32.4915	47.8083
5033	P4HA1	prolyl 4-hydroxylase subunit alpha 1	10.5537	8.4414	7.6115	11.9378	11.3987	9.8649	7.038	9.1385	11.3831
5034	P4HB	prolyl 4-hydroxylase subunit beta	318.948	319.963	290.165	272.988	300.004	322.874	281.906	267.487	243.897
5036	PA2G4	proliferation-associated 2G4	56.6573	56.9681	59.7969	55.5883	55.3815	49.9431	66.8282	62.0894	68.8535
5037	PEBP1	phosphatidylethanolamine binding protein 1	51.9289	43.1758	45.0149	51.2485	49.4694	38.1526	54.5933	70.2466	63.5657
5042	PABPC3	poly(A) binding protein cytoplasmic 3	9.7151	9.4651	8.9741	12.0952	11.9063	10.4003	9.8278	11.5075	12.4141
5048	PAFAH1B1	platelet activating factor acetylhydrolase 1b regulatory subunit 1	8.5935	6.6929	5.3469	6.311	4.2426	6.0494	7.0639	7.9624	3.0233
5049	PAFAH1B2	platelet activating factor acetylhydrolase 1b catalytic subunit 2	6.7012	5.6626	9.4056	5.3955	9.1725	5.8258	6.802	7.4545	6.6649
5050	PAFAH1B3	platelet activating factor acetylhydrolase 1b catalytic subunit 3	1.2368	0.587	3.7026	3.0983	0	0.7087	3.1822	1.7309	0.9958
5051	PAFAH2	platelet activating factor acetylhydrolase 2	0.4687	0.4613	0.4516	0	0	0.5531	0	0.5887	0
5052	PRDX1	peroxiredoxin 1	309.869	339.881	374.3	304.751	294.922	355.924	325.558	455.056	416.812
5062	PAK2	p21 (RAC1) activated kinase 2	7.0535	6.005	8.627	6.3855	6.6672	5.8354	8.7203	5.7213	4.9573
5063	PAK3	p21 (RAC1) activated kinase 3	2.5851	2.8076	3.8369	2.2602	2.9578	2.724	3.8148	2.8744	2.0718
5064	PALM	paralemmin	0.1541	0.1802	0.2069	0.1308	0.2104	0.2286	0.1114	0	0
5066	PAM	peptidylglycine alpha-amidating monooxygenase	0.2204	0.2154	0.3548	0.1992	0.204	0.3544	0.2054	0.1908	0
5073	PARN	poly(A)-specific ribonuclease	5.704	4.6435	5.9533	4.3295	3.7619	4.8376	3.1964	3.1216	6.3143
5074	PAWR	pro-apoptotic WT1 regulator	1.0567	1.2706	0.4956	0.0543	0.3838	0.3215	0.9585	1.1421	1.0059
5087	PBX1	PBX homeobox 1	0.5889	0.7067	0	0	0.077	0.1474	0	0.4619	0.0855
5089	PBX2	PBX homeobox 2	0.0564	0	0	0	0.0653	0.0549	0	0.0729	0.0367
5090	PBX3	PBX homeobox 3	0.0734	0	0	0	0.085	0.0715	0	0.095	0.0478
5091	PC	pyruvate carboxylase	15.458	17.4996	17.7209	16.6852	20.2123	18.13	16.8121	14.4607	17.7524
5092	PCBD1	pterin-4 alpha-carbinolamine dehydratase 1	2.9608	3.3022	6.0057	1.7441	2.3389	0	3.6971	1.6335	4.0285
5093	PCBP1	poly(rC) binding protein 1	45.0731	41.2995	51.8959	47.032	62.2542	45.422	55.6596	59.7939	60.3149
5094	PCBP2	poly(rC) binding protein 2	41.4568	40.2834	27.4184	42.1526	41.9345	33.9721	26.6089	41.7558	52.3767
5095	PCCA	propionyl-CoA carboxylase subunit alpha	0.2863	0.1733	0.1367	0.2798	0.2768	0.3587	0.2499	0.2794	0.3175
5096	PCCB	propionyl-CoA carboxylase subunit beta	1.8765	1.8011	2.4333	1.1644	1.1243	1.6528	1.4382	1.0922	1.5303
5105	PCK1	phosphoenolpyruvate carboxykinase 1	0.1016	0	0	0	0	0	0	0	0
5106	PCK2	phosphoenolpyruvate carboxykinase 2, mitochondrial	11.1891	11.1124	13.6506	14.3197	13.7497	13.3439	13.6132	10.5688	14.4886
5108	PCM1	pericentriolar material 1	0.7217	0.3759	0.3631	0.3751	0.2346	0.3222	0.22	0.3181	0.3813
5111	PCNA	proliferating cell nuclear antigen	149.936	129.99	151.944	150.213	129.983	118.86	138.381	138.721	136.136
5116	PCNT	pericentrin	0.0716	0.1717	0.1096	0.1417	0.2273	0.2314	0.151	0.1652	0.2089
5130	PCYT1A	phosphate cytidylyltransferase 1A, choline	2.367	2.3203	1.4636	2.7406	2.2395	1.7141	2.121	2.9285	2.6963
5139	PDE3A	phosphodiesterase 3A	0.3793	0.7827	0.461	1.1219	0.8529	1.3537	1.0772	0.876	1.9699
5160	PDHA1	pyruvate dehydrogenase E1 subunit alpha 1	103.863	117.884	124.994	117.868	109.504	109.739	111.022	86.6594	110.94
5161	PDHA2	pyruvate dehydrogenase E1 subunit alpha 2	8.0966	9.1543	8.32	10.0086	9.0737	10.0795	8.2097	9.4531	10.155
5162	PDHB	pyruvate dehydrogenase E1 subunit beta	95.8738	104.341	91.7479	85.8833	84.6744	105.358	84.2524	63.7896	85.1011
5163	PDK1	pyruvate dehydrogenase kinase 1	0.7549	1.0049	0.7415	1.2213	1.2166	0	0	0.0305	1.2691
5184	PEPD	peptidase D	1.3309	2.1124	2.6313	2.0692	2.064	2.0007	3.6435	2.287	0.8066
5188	GATB	glutamyl-tRNA amidotransferase subunit B	0.065	0.6081	0.5987	0.0617	0.9308	0.5149	0.0795	0.1636	0.0753
5189	PEX1	peroxisomal biogenesis factor 1	0.2902	0	0.4605	0.0512	0.0982	0.5359	0.0444	0.0107	0.0078
5190	PEX6	peroxisomal biogenesis factor 6	0.061	0.0453	0.0491	0.0394	0	0.2163	0.0415	0	0.2067
5195	PEX14	peroxisomal biogenesis factor 14	4.4796	2.4917	2.4876	3.0143	1.9303	2.1526	1.4395	1.6291	2.6801
5198	PFAS	phosphoribosylformylglycinamidine synthase	3.8821	3.5653	3.778	2.7933	4.5741	3.4109	5.136	4.5355	5.2184
5201	PFDN1	prefoldin subunit 1	5.9281	8.7159	10.4431	8.4847	6.0517	5.0426	6.4667	8.9333	11.5432
5202	PFDN2	prefoldin subunit 2	1.1803	1.3545	1.0219	3.1708	0.8287	3.5478	1.1815	3.6403	2.1185
5203	PFDN4	prefoldin subunit 4	35.4205	34.1264	33.7575	31.2714	29.0174	21.065	27.1462	32.7054	21.1703
5204	PFDN5	prefoldin subunit 5	20.4081	29.1504	24.5351	23.4512	14.1947	9.1942	30.2204	33.8216	13.2235
5208	PFKFB2	6-phosphofructo-2-kinase/fructose-2,6-biphosphatase 2	0.5731	0.4489	0.0884	0.5052	0	0	0.0866	0.4472	0
5211	PFKL	phosphofructokinase, liver type	0.4831	0.2889	0.2297	0.5667	0.2476	0.164	0.4766	0.4701	0.2028
5213	PFKM	phosphofructokinase, muscle	11.6481	3.3433	2.5932	9.0607	10.2365	1.736	7.1298	8.3216	9.7621
5214	PFKP	phosphofructokinase, platelet	22.1528	13.1736	20.4938	18.6309	16.6135	16.796	25.2886	17.5343	16.7896
5216	PFN1	profilin 1	405.952	366.93	440.104	443.853	462.525	393.149	496.899	527.395	431.059
5217	PFN2	profilin 2	14.3589	11.999	10.9769	11.068	11.6483	11.0434	6.2442	10.3269	13.4073
5223	PGAM1	phosphoglycerate mutase 1	73.4601	51.7389	75.2787	59.7259	69.801	48.9613	76.5182	70.2109	60.8645
5224	PGAM2	phosphoglycerate mutase 2	0.8658	0	0	0.7434	0.3255	0.2264	0.7214	0.5342	0.4302
5226	PGD	phosphogluconate dehydrogenase	13.1379	7.53	9.7066	11.2025	10.737	9.6857	14.9668	14.4097	15.6141
5230	PGK1	phosphoglycerate kinase 1	86.1059	74.6988	87.0419	109.114	102.189	86.7053	138.826	130.573	121.023
5232	PGK2	phosphoglycerate kinase 2	11.7522	8.2356	6.3117	21.7205	14.8661	7.4659	14.3388	19.4879	15.5109
5236	PGM1	phosphoglucomutase 1	7.3044	5.0418	7.7122	6.4605	6.8711	4.6484	7.6858	9.4667	8.331
5238	PGM3	phosphoglucomutase 3	0.1306	0.1878	0	0.1765	0.0358	0.067	0.263	0.2044	0.1332
5243	ABCB1	ATP binding cassette subfamily B member 1	0.6216	0.406	0.2292	0.0989	3.5532	0.9504	0.1763	0.1488	0.3101
5245	PHB1	prohibitin 1	321.96	302.063	343.629	279.594	356.793	379.873	289.545	260.012	313.222
5250	SLC25A3	solute carrier family 25 member 3	162.047	164.901	152.268	156.702	185.865	166.467	163.836	134.502	195.193
5257	PHKB	phosphorylase kinase regulatory subunit beta	0.0177	0.0257	0.5833	0.0289	0	0.4129	0	0	0
5264	PHYH	phytanoyl-CoA 2-hydroxylase	1.1165	1.292	1.3562	1.2657	1.1135	0.8207	0.1403	0.7533	0.9871
5269	SERPINB6	serpin family B member 6	5.1038	4.3152	9.0453	10.486	10.2966	9.1626	11.1783	7.968	11.7026
5286	PIK3C2A	phosphatidylinositol-4-phosphate 3-kinase catalytic subunit type 2 alpha	0.2964	0.3474	0.1977	0.4859	1.867	0.4771	0.4309	0.4427	0.4558
5287	PIK3C2B	phosphatidylinositol-4-phosphate 3-kinase catalytic subunit type 2 beta	0.3217	0	0.3333	0	0.1866	0	0.3924	0.1854	0
5297	PI4KA	phosphatidylinositol 4-kinase alpha	0.1965	0.1936	0.1927	0.0526	0.1237	0.0933	0.2251	0.2098	0.2047
5298	PI4KB	phosphatidylinositol 4-kinase beta	0.1767	0.9537	0.2081	0.1186	0.1277	0.1119	0.2378	0.2593	0.2378
5300	PIN1	peptidylprolyl cis/trans isomerase, NIMA-interacting 1	48.9822	65.554	45.9136	53.5063	48.0565	64.4894	49.3136	57.9672	76.8468
5303	PIN4	peptidylprolyl cis/trans isomerase, NIMA-interacting 4	0.5676	0.65	0.4248	0.5626	0.2996	0.7685	0.4544	1.0541	0.7088
5305	PIP4K2A	phosphatidylinositol-5-phosphate 4-kinase type 2 alpha	0.1407	0.326	0.135	0.0774	0.1207	0.2653	0.0721	0.0999	0.1014
5306	PITPNA	phosphatidylinositol transfer protein alpha	0.6414	0.5886	0.8931	0.6048	0.6909	0.6365	0.547	1.241	0.9864
5313	PKLR	pyruvate kinase L/R	46.0918	36.0607	38.0689	36.573	33.2092	42.4485	52.4881	48.1632	44.4221
5315	PKM	pyruvate kinase M1/2	409.845	373.418	409.921	386.466	385.011	379.309	573.958	497.934	376.474
5316	PKNOX1	PBX/knotted 1 homeobox 1	0.1058	0.7822	0.1155	0	0.1468	0	0	0.8151	0.166
5318	PKP2	plakophilin 2	2.9369	1.4635	3.0578	0.633	2.4087	1.5631	3.5468	1.2149	1.46
5321	PLA2G4A	phospholipase A2 group IVA	0.0624	0.2158	0.597	0.3192	0.6505	0.802	0.6079	0.7318	0.294
5329	PLAUR	plasminogen activator, urokinase receptor	1.7696	1.6359	1.644	1.3265	2.1284	2.0042	1.0472	1.4865	1.9904
5330	PLCB2	phospholipase C beta 2	0.7656	0	0	0	0	0	0	0	0
5331	PLCB3	phospholipase C beta 3	0.0806	0.4546	1.9458	0.0658	0.0668	0.8233	0.2217	1.4417	0.0526
5335	PLCG1	phospholipase C gamma 1	0.0629	0.0395	0.3138	0.1549	0	0	1.0922	0.0365	0.1379
5339	PLEC	plectin	36.8661	36.1206	33.3762	33.438	34.5519	37.8961	33.1898	28.7456	37.211
5347	PLK1	polo like kinase 1	1.4955	1.4902	0.2009	2.2289	0.4927	0.8796	0.7468	3.1082	2.147
5351	PLOD1	procollagen-lysine,2-oxoglutarate 5-dioxygenase 1	1.5067	1.6711	1.4582	1.0922	1.5185	2.1077	1.5293	1.4108	1.5137
5352	PLOD2	procollagen-lysine,2-oxoglutarate 5-dioxygenase 2	0.2929	0	0.3624	0.2715	0.3228	0.0646	0.2233	0.0603	0.2696
5356	PLRG1	pleiotropic regulator 1	6.3022	5.7796	6.8703	5.128	6.6288	9.6936	6.3543	7.4697	7.9012
5357	PLS1	plastin 1	9.8746	7.3611	9.5267	7.8545	6.6157	5.89	10.7173	9.2877	7.495
5358	PLS3	plastin 3	30.7075	31.0028	32.5598	29.5006	30.6982	22.5095	36.7191	36.9037	33.8682
5361	PLXNA1	plexin A1	0.0821	0.0901	0.0183	0.0859	0.0271	0.0526	0.111	0.1232	0.0657
5362	PLXNA2	plexin A2	0.0217	0.0227	0.0183	0.0171	0	0.023	0.017	0.0188	0.0236
5371	PML	PML nuclear body scaffold	2.852	3.4829	3.2909	2.6133	3.2467	2.4043	1.6381	2.9072	3.7535
5373	PMM2	phosphomannomutase 2	0.1095	0.6427	3.6717	0.4032	0	2.4988	1.0449	1.0823	1.0183
5393	EXOSC9	exosome component 9	5.0954	4.6722	2.6135	7.7319	4.418	3.6424	7.1357	5.8858	4.4104
5394	EXOSC10	exosome component 10	3.4878	3.9409	3.0374	3.3551	2.4446	3.2191	2.9588	3.0487	3.1046
5395	PMS2	PMS1 homolog 2, mismatch repair system component	0.5696	0.6278	0.7682	0	0	0.1113	0	0	0.6394
5411	PNN	pinin, desmosome associated protein	9.5555	9.6419	8.9392	4.3641	6.6397	7.1361	6.0176	4.3681	6.3724
5420	PODXL	podocalyxin like	2.2743	2.1411	3.8302	2.8361	1.9917	1.8466	0.0571	1.3271	4.91
5422	POLA1	DNA polymerase alpha 1, catalytic subunit	0.4412	0.6179	0.2101	0.1934	0.5738	0.3314	0.5169	0.6053	0.608
5423	POLB	DNA polymerase beta	1.488	0.7356	0.2972	0.3255	0.7087	0.4451	0.6976	0.3173	1.7212
5424	POLD1	DNA polymerase delta 1, catalytic subunit	1.3826	1.3073	1.8723	1.3154	1.609	0.8242	1.5715	0.6602	1.2547
5425	POLD2	DNA polymerase delta 2, accessory subunit	3.4138	2.7736	2.8118	2.6355	3.8062	2.5429	3.1421	2.7325	2.658
5426	POLE	DNA polymerase epsilon, catalytic subunit	0.3413	0.3343	0.246	0.1079	0.1192	0.1193	0.4246	0.1861	0.105
5427	POLE2	DNA polymerase epsilon 2, accessory subunit	0.6521	0.3868	0.7092	0.5091	0.5846	0.649	0.5732	0.4879	1.9586
5428	POLG	DNA polymerase gamma, catalytic subunit	0.248	0.5112	0.4907	0.9973	0.9737	0.4375	0.6921	0.4157	1.1164
5430	POLR2A	RNA polymerase II subunit A	2.0289	1.0538	2.6216	1.6398	1.2037	1.5503	1.04	1.4275	1.2838
5431	POLR2B	RNA polymerase II subunit B	1.7218	1.6097	2.1921	2.3806	2.0162	1.8114	1.4367	1.7508	1.5656
5432	POLR2C	RNA polymerase II subunit C	1.207	0.3823	4.74	3.3127	2.679	2.121	1.238	1.0922	1.5049
5433	POLR2D	RNA polymerase II subunit D	1.386	0.7591	2.1513	1.6323	3.3622	1.4301	0	1.4479	1.235
5434	POLR2E	RNA polymerase II, I and III subunit E	6.1546	6.441	6.4916	4.7403	4.656	5.9368	0.742	5.0157	4.372
5436	POLR2G	RNA polymerase II subunit G	1.8243	2.3026	0	1.5222	2.1282	5.6541	2.4645	3.4975	4.0646
5437	POLR2H	RNA polymerase II, I and III subunit H	11.4252	14.0989	11.5169	9.5142	12.141	9.7161	9.7672	12.6645	13.332
5438	POLR2I	RNA polymerase II subunit I	1.9348	0	2.0383	1.6746	2.2731	1.8384	1.799	1.1446	1.8037
5439	POLR2J	RNA polymerase II subunit J	2.9895	2.8247	2.9157	3.8804	2.6523	2.5688	2.7604	3.5929	2.6712
5441	POLR2L	RNA polymerase II, I and III subunit L	13.3839	11.3122	8.1944	2.9482	9.5393	11.3084	2.4795	11.1167	0
5442	POLRMT	RNA polymerase mitochondrial	0.4208	0.327	0.4524	0.5387	0.9573	0.7322	0.3316	0.5709	0.2895
5445	PON2	paraoxonase 2	15.1762	15.3008	11.8423	13.8144	19.7725	17.6648	9.3295	13.7047	15.1048
5447	POR	cytochrome p450 oxidoreductase	23.0582	21.1984	15.9814	21.8603	24.2059	28.9716	22.5306	19.2242	16.3775
5451	POU2F1	POU class 2 homeobox 1	0	0.2684	0	0.3302	0	0	0	0.2498	0.2455
5464	PPA1	inorganic pyrophosphatase 1	51.1865	52.4884	56.5677	47.4492	45.9161	42.4041	64.6662	67.0869	49.1767
5469	MED1	mediator complex subunit 1	4.0714	3.8086	2.715	1.2208	4.6541	3.9512	0.1767	4.4547	3.262
5471	PPAT	phosphoribosyl pyrophosphate amidotransferase	0.9345	0.9179	1.5054	1.0977	1.512	1.5247	1.1057	1.4126	1.8434
5476	CTSA	cathepsin A	2.8651	6.3893	5.1058	4.4671	5.9862	5.2776	2.7093	1.9395	2.3488
5478	PPIA	peptidylprolyl isomerase A	1054.94	918.485	1016.13	1134.34	1032.17	879.254	1330.07	1226.66	1219.98
5479	PPIB	peptidylprolyl isomerase B	1154.59	1042.86	1108.15	802.83	1074.47	803.185	966.694	786.548	955.762
5480	PPIC	peptidylprolyl isomerase C	8.3092	8.6095	7.8216	8.6013	15.1019	16.0652	12.4917	8.0353	15.6375
5481	PPID	peptidylprolyl isomerase D	0.927	0.5477	0.2061	1.761	0.2918	0.5051	2.4616	1.3427	1.5497
5493	PPL	periplakin	5.351	6.9185	3.9678	1.9542	2.8561	3.3794	2.5716	2.9139	3.001
5494	PPM1A	protein phosphatase, Mg2+/Mn2+ dependent 1A	1.5816	0	1.0415	0.145	1.0297	0	1.2852	0.9794	1.2628
5496	PPM1G	protein phosphatase, Mg2+/Mn2+ dependent 1G	9.8129	10.9856	11.85	7.5159	12.0548	7.2333	8.828	11.3891	10.5994
5498	PPOX	protoporphyrinogen oxidase	2.1049	7.3296	2.0205	5.7995	6.2737	1.4851	3.3961	5.8935	3.331
5499	PPP1CA	protein phosphatase 1 catalytic subunit alpha	30.5696	33.3693	41.1444	32.5456	32.8162	34.7925	41.4222	31.3732	35.6566
5500	PPP1CB	protein phosphatase 1 catalytic subunit beta	35.2535	35.489	42.4785	37.7426	36.0534	36.84	41.2807	35.9495	37.0249
5501	PPP1CC	protein phosphatase 1 catalytic subunit gamma	31.0368	30.8496	38.5665	33.2787	32.9802	33.0742	39.1072	28.8148	32.9105
5511	PPP1R8	protein phosphatase 1 regulatory subunit 8	8.9137	10.9795	9.904	8.6835	10.2469	6.3445	7.9383	6.5499	10.6194
5514	PPP1R10	protein phosphatase 1 regulatory subunit 10	0.557	0.1827	0.6045	0.2432	0.6021	0.7195	0.5686	0.3029	0.2827
5515	PPP2CA	protein phosphatase 2 catalytic subunit alpha	1.6278	3.3249	2.2281	2.4039	2.5712	1.8169	3.6323	3.2629	1.6247
5516	PPP2CB	protein phosphatase 2 catalytic subunit beta	1.6278	3.3249	2.2281	2.4039	2.5712	1.8169	3.6323	3.2629	1.6247
5518	PPP2R1A	protein phosphatase 2 scaffold subunit Aalpha	19.213	20.0883	21.5917	17.0263	18.9313	13.7825	19.1676	14.6954	16.982
5519	PPP2R1B	protein phosphatase 2 scaffold subunit Abeta	1.3486	0.9593	1.3533	0.8654	0.775	0.9196	1.1921	1.1989	1.068
5520	PPP2R2A	protein phosphatase 2 regulatory subunit Balpha	2.2404	1.8303	3.1901	0.2207	2.3804	1.8326	1.1372	0.5985	1.5268
5521	PPP2R2B	protein phosphatase 2 regulatory subunit Bbeta	0.2173	0	0.1837	0.1925	0.2187	0	0.5584	0.4121	0
5522	PPP2R2C	protein phosphatase 2 regulatory subunit Bgamma	1.9165	1.9453	2.8465	0	2.2449	1.8625	0	0	1.5451
5524	PTPA	protein phosphatase 2 phosphatase activator	4.378	3.4411	3.1619	3.9651	3.9632	2.3676	4.1558	3.9257	2.9991
5528	PPP2R5D	protein phosphatase 2 regulatory subunit B'delta	0	0.0253	0	0	0	2.5468	0.0282	0	0
5530	PPP3CA	protein phosphatase 3 catalytic subunit alpha	2.4578	13.8244	2.6709	2.9977	14.7252	11.4473	13.38	2.6815	16.4691
5531	PPP4C	protein phosphatase 4 catalytic subunit	9.2015	4.9974	6.9207	9.0212	9.2144	4.7472	10.3289	6.9575	5.1575
5532	PPP3CB	protein phosphatase 3 catalytic subunit beta	1.7079	12.0625	0.7318	2.3944	11.0246	9.7649	11.7208	1.5984	13.5756
5533	PPP3CC	protein phosphatase 3 catalytic subunit gamma	1.3444	1.8222	0.7904	1.7093	1.2209	1.2258	0.694	1.3693	1.1666
5534	PPP3R1	protein phosphatase 3 regulatory subunit B, alpha	1.3044	3.1391	3.8403	3.8124	2.3137	1.4075	3.7082	1.4508	2.8369
5536	PPP5C	protein phosphatase 5 catalytic subunit	1.7174	0.9939	1.6089	2.0164	1.2315	1.0584	1.769	3.0182	1.6582
5537	PPP6C	protein phosphatase 6 catalytic subunit	1.0929	0.7437	1.3047	1.2431	0.9876	0.7737	1.349	0.9857	0.5517
5538	PPT1	palmitoyl-protein thioesterase 1	17.6056	21.5667	19.135	18.9293	27.2715	24.1724	17.6107	18.6948	8.8015
5546	PRCC	proline rich mitotic checkpoint control factor	1.9958	2.4149	3.1491	2.9622	2.9738	2.817	2.1743	2.4606	1.8829
5547	PRCP	prolylcarboxypeptidase	6.1395	1.0088	6.6076	6.3512	1.4069	0.6917	4.8582	7.1514	0.4888
5550	PREP	prolyl endopeptidase	0.0305	0.0298	0	0.3373	0.4962	0.0191	0.0965	0.191	0.0903
5557	PRIM1	DNA primase subunit 1	0.2012	0.2663	0.2095	0.3967	0.1523	0.1445	0.5605	0.6719	0.4114
5558	PRIM2	DNA primase subunit 2	0.9967	2.3598	0.9829	1.2277	1.1994	0.6236	1.0766	0.9857	1.3991
5562	PRKAA1	protein kinase AMP-activated catalytic subunit alpha 1	0.4465	0.2043	0.5837	0.4565	0.3621	0.6908	0.4398	0.343	0.5137
5564	PRKAB1	protein kinase AMP-activated non-catalytic subunit beta 1	1.603	1.2404	1.8401	1.286	1.4003	1.5064	1.4366	1.518	1.5835
5565	PRKAB2	protein kinase AMP-activated non-catalytic subunit beta 2	0.1007	0.0591	0.1047	0	0.0843	0	0.0755	0.0759	0.1098
5566	PRKACA	protein kinase cAMP-activated catalytic subunit alpha	3.9516	3.092	2.2327	4.1354	3.6376	4.1349	4.4244	3.8329	4.109
5567	PRKACB	protein kinase cAMP-activated catalytic subunit beta	1.7782	0.8966	0.1893	1.3678	0.9644	0.8977	1.6024	0.5476	0.7008
5571	PRKAG1	protein kinase AMP-activated non-catalytic subunit gamma 1	0.9895	0	0	1.0196	0.9444	0.118	0.6231	0	0.091
5573	PRKAR1A	protein kinase cAMP-dependent type I regulatory subunit alpha	0.8159	1.7884	1.1577	1.2755	1.2983	1.7822	1.5492	1.9749	1.4527
5576	PRKAR2A	protein kinase cAMP-dependent type II regulatory subunit alpha	5.639	3.552	6.3998	4.5009	3.7573	3.193	4.2427	3.1098	5.7338
5578	PRKCA	protein kinase C alpha	0.1282	0.2108	0.245	0.493	0	0.1865	0.2561	0.4936	0.2273
5584	PRKCI	protein kinase C iota	0.1995	0.2117	0.3576	0.4172	0.6875	0.4566	0.5005	0.5273	0.458
5585	PKN1	protein kinase N1	0.1563	0	0.1447	0.1274	0.1086	0.0813	0	0.0975	0.0347
5586	PKN2	protein kinase N2	4.2729	2.9996	2.1971	1.7952	2.5128	1.59	2.4488	2.7784	2.5756
5589	PRKCSH	protein kinase C substrate 80K-H	150.614	142.08	140.901	162.1	112.478	160.101	112.907	115.761	114.145
5591	PRKDC	protein kinase, DNA-activated, catalytic subunit	23.5886	22.5593	24.0748	22.594	25.2504	24.0422	22.3321	25.3729	27.3775
5594	MAPK1	mitogen-activated protein kinase 1	1.4278	1.9681	2.9211	2.3307	3.0577	2.2037	4.3983	3.2784	2.2737
5595	MAPK3	mitogen-activated protein kinase 3	0.6611	0.509	0.7135	0.2	0.2688	0.1991	0.6633	1.1727	0.4035
5604	MAP2K1	mitogen-activated protein kinase kinase 1	3.2693	3.125	0.8865	1.6809	4.4453	2.7437	1.134	9.003	2.123
5605	MAP2K2	mitogen-activated protein kinase kinase 2	3.9019	3.0493	0.8181	1.705	0.6619	2.6391	0.8429	5.5979	2.1822
5610	EIF2AK2	eukaryotic translation initiation factor 2 alpha kinase 2	11.658	11.6115	10.6257	12.7507	12.2198	8.8373	13.2228	12.473	9.4582
5611	DNAJC3	DnaJ heat shock protein family (Hsp40) member C3	9.8068	6.2114	8.5648	6.1398	7.6223	11.321	6.9343	5.3308	5.6452
5630	PRPH	peripherin	47.2744	54.6052	46.9082	53.1644	43.502	52.0685	42.2243	39.0096	50.0638
5631	PRPS1	phosphoribosyl pyrophosphate synthetase 1	7.0164	6.2138	6.6555	6.1113	8.4894	7.617	8.6562	8.668	4.9672
5634	PRPS2	phosphoribosyl pyrophosphate synthetase 2	3.0044	3.9309	4.4967	3.3321	4.6278	2.947	8.0536	6.8779	6.0311
5635	PRPSAP1	phosphoribosyl pyrophosphate synthetase associated protein 1	1.1202	0.8725	3.4512	3.2077	3.0897	3.558	4.2595	4.1355	1.388
5636	PRPSAP2	phosphoribosyl pyrophosphate synthetase associated protein 2	1.1961	1.6541	1.3708	1.097	2.5593	1.7858	1.5061	2.3895	1.6166
5641	LGMN	legumain	0.2316	0.1137	0.1067	0.2202	0.0828	0.3727	0	0.2335	0.0896
5646	PRSS3	serine protease 3	3.1655	3.7283	3.1498	0	0	0	0	0	0
5654	HTRA1	HtrA serine peptidase 1	0.4288	0.2549	0.5697	0.4612	0.5419	0.3673	0.5597	0.251	0.577
5660	PSAP	prosaposin	126.215	120.073	123.954	97.7013	110.209	110.875	88.3646	73.0655	81.7624
5663	PSEN1	presenilin 1	0.1831	0	0.1703	0.015	0.1962	0.2065	0.209	0.1347	0.3946
5682	PSMA1	proteasome 20S subunit alpha 1	44.7764	35.4516	34.4595	35.8373	34.533	36.3644	30.8403	33.2599	35.8453
5683	PSMA2	proteasome 20S subunit alpha 2	25.351	14.3446	17.2749	14.2802	16.3155	15.5819	17.1361	15.1209	14.3555
5684	PSMA3	proteasome 20S subunit alpha 3	22.8228	19.7862	19.4561	19.8484	18.3551	16.3985	23.522	24.1577	20.5841
5685	PSMA4	proteasome 20S subunit alpha 4	35.6381	26.4122	46.6108	32.9429	21.9025	35.663	27.3016	26.7959	22.8172
5686	PSMA5	proteasome 20S subunit alpha 5	62.134	51.8983	72.0587	94.8694	49.9431	58.455	103.079	84.2462	65.9638
5687	PSMA6	proteasome 20S subunit alpha 6	34.4933	25.3223	48.5628	47.92	41.5575	29.528	43.9556	25.4605	33.3015
5688	PSMA7	proteasome 20S subunit alpha 7	93.4022	70.6566	87.8941	73.0737	76.0801	69.4466	80.2932	97.5263	57.2406
5689	PSMB1	proteasome 20S subunit beta 1	3.3782	30.5607	12.2442	3.4611	8.8899	2.817	29.1683	2.6064	3.8251
5690	PSMB2	proteasome 20S subunit beta 2	4.0864	3.0258	4.3287	0.4817	5.3059	2.185	6.3661	8.8033	1.8516
5691	PSMB3	proteasome 20S subunit beta 3	16.9488	20.7944	21.9789	15.3507	21.9521	19.2769	15.7222	18.7896	13.766
5692	PSMB4	proteasome 20S subunit beta 4	16.8572	14.7044	15.1656	19.0393	10.2212	11.0021	15.4851	38.9867	7.757
5693	PSMB5	proteasome 20S subunit beta 5	8.1595	8.0244	7.6715	6.1296	7.1503	6.7174	6.5131	6.5837	5.6989
5694	PSMB6	proteasome 20S subunit beta 6	0.2418	1.4951	1.6	1.1497	1.3603	0	2.0521	0.1103	0.2108
5695	PSMB7	proteasome 20S subunit beta 7	1.1018	1.2857	0.5109	0.1098	2.0403	0.167	0.2253	0.2868	0
5696	PSMB8	proteasome 20S subunit beta 8	3.0299	4.3584	4.8955	4.3351	6.3704	5.0482	6.8794	5.4075	4.7978
5698	PSMB9	proteasome 20S subunit beta 9	0.7771	0.8194	3.2684	6.4518	2.1653	0	3.61	4.2919	5.1888
5699	PSMB10	proteasome 20S subunit beta 10	0.8224	0.446	0.8009	0.4224	0	0.6124	0.4673	0.4682	0.7668
5700	PSMC1	proteasome 26S subunit, ATPase 1	15.503	16.3056	16.4194	10.0747	14.4195	14.8323	21.5751	19.702	11.5422
5701	PSMC2	proteasome 26S subunit, ATPase 2	34.2563	28.8994	33.1279	29.1704	28.1065	24.6301	24.2297	30.1276	33.8423
5702	PSMC3	proteasome 26S subunit, ATPase 3	22.7759	26.1188	30.3603	23.0667	26.5862	22.0735	19.2757	23.1347	23.532
5704	PSMC4	proteasome 26S subunit, ATPase 4	14.1211	12.6794	19.664	12.0677	11.9995	13.6572	10.9925	15.372	12.2368
5705	PSMC5	proteasome 26S subunit, ATPase 5	31.2101	33.9186	34.2939	24.6394	35.0911	33.0331	32.8948	33.3254	26.7043
5706	PSMC6	proteasome 26S subunit, ATPase 6	6.2667	8.0127	7.3036	4.6485	4.6696	7.9505	6.812	5.0337	6.493
5707	PSMD1	proteasome 26S subunit, non-ATPase 1	8.7792	10.7438	11.2584	10.2761	9.8845	11.6323	11.6494	11.2095	11.481
5708	PSMD2	proteasome 26S subunit ubiquitin receptor, non-ATPase 2	14.651	16.659	17.0541	14.0445	15.3229	14.9573	16.0908	15.3871	12.6723
5709	PSMD3	proteasome 26S subunit, non-ATPase 3	6.4701	3.9294	5.2596	5.1519	6.1935	2.9586	6.4785	9.1125	5.8355
5710	PSMD4	proteasome 26S subunit ubiquitin receptor, non-ATPase 4	4.1344	4.9227	3.6791	4.5546	5.5275	6.5897	8.5688	7.4788	7.0031
5711	PSMD5	proteasome 26S subunit, non-ATPase 5	5.9769	4.9245	3.4869	3.998	5.5277	3.9752	7.6179	5.9324	5.5192
5713	PSMD7	proteasome 26S subunit, non-ATPase 7	14.9972	16.4222	12.683	10.5483	14.1884	10.8613	9.1683	15.219	17.8748
5714	PSMD8	proteasome 26S subunit, non-ATPase 8	0.3978	0.4333	0.4189	0.558	1.9492	0.5619	0.8478	0.3405	0.7134
5716	PSMD10	proteasome 26S subunit, non-ATPase 10	1.1167	0	0	1.6145	1.3833	0.8193	0	2.1957	0.5744
5717	PSMD11	proteasome 26S subunit, non-ATPase 11	19.1849	19.4587	23.938	28.3936	18.2348	21.1383	24.186	25.137	21.2979
5718	PSMD12	proteasome 26S subunit, non-ATPase 12	10.3231	9.4257	10.9308	7.0538	10.3132	11.5789	8.4844	6.8169	12.3694
5719	PSMD13	proteasome 26S subunit, non-ATPase 13	14.0584	9.9905	9.5282	10.5151	8.1482	12.875	13.8404	16.046	8.0213
5720	PSME1	proteasome activator subunit 1	50.3885	48.7866	70.0329	54.6934	50.6948	41.1612	78.8334	67.9436	60.9679
5721	PSME2	proteasome activator subunit 2	16.4309	12.3825	13.6535	10.5187	11.6752	10.0407	13.5784	13.5027	10.9394
5723	PSPH	phosphoserine phosphatase	5.0217	2.1448	2.916	4.8093	3.0249	3.2116	4.6082	8.1784	2.1056
5725	PTBP1	polypyrimidine tract binding protein 1	66.6158	37.3972	65.5073	52.9815	37.2896	59.4011	60.0159	37.7746	33.5612
5738	PTGFRN	prostaglandin F2 receptor inhibitor	1.3072	2.0956	2.0165	1.6041	1.0774	2.5213	2.3695	1.5768	1.9309
5747	PTK2	protein tyrosine kinase 2	0.0608	0.0342	0.0501	0	0	0	0	0.0544	0.0082
5756	TWF1	twinfilin actin binding protein 1	3.06	2.808	6.0404	5.107	2.8016	3.3354	3.5173	4.0273	2.9641
5757	PTMA	prothymosin alpha	1.9488	2.1483	1.9288	1.5513	1.9254	1.3216	0.937	2.2311	0.3234
5763	PTMS	parathymosin	7.938	7.0457	15.4696	7.4629	13.3041	11.6787	6.1944	8.7444	0.403
5770	PTPN1	protein tyrosine phosphatase non-receptor type 1	10.1714	11.5079	10.3202	8.3494	11.4353	9.1428	10.1237	7.0353	10.2786
5771	PTPN2	protein tyrosine phosphatase non-receptor type 2	0.3247	0.3527	0.2588	0	0.2404	0.3225	0.3896	0.3276	0
5780	PTPN9	protein tyrosine phosphatase non-receptor type 9	0.0395	0.0413	0.0572	0.0387	0.0589	0.036	0.0437	0.0506	0.0358
5781	PTPN11	protein tyrosine phosphatase non-receptor type 11	1.128	0.4494	1.0157	0.8565	0.5338	0.3491	0.8983	1.4342	0.5394
5782	PTPN12	protein tyrosine phosphatase non-receptor type 12	0.8529	0.8903	0.897	0.7736	0.9353	0.1804	0.7767	0.188	0.5849
5789	PTPRD	protein tyrosine phosphatase receptor type D	0.0557	0.0059	0.0171	0.0055	0.039	0.1261	0.0184	0.0611	0
5792	PTPRF	protein tyrosine phosphatase receptor type F	1.7055	1.5601	2.2896	0.9709	1.5859	1.5853	1.4632	1.5386	1.9754
5795	PTPRJ	protein tyrosine phosphatase receptor type J	0.1308	0.1519	0.136	0.1378	0.1657	0.2443	0.1994	0.0411	0.0712
5796	PTPRK	protein tyrosine phosphatase receptor type K	0.0702	0.0295	0	0	0.0263	0.2471	0	0	0
5802	PTPRS	protein tyrosine phosphatase receptor type S	0.0984	0.006	0.0174	0.0056	0.0398	0.06	0.0612	0	0
5805	PTS	6-pyruvoyltetrahydropterin synthase	0.3601	0.2184	0	0	0.5029	0	0.9772	0	0.3768
5813	PURA	purine rich element binding protein A	2.8811	3.0972	2.5971	0	3.3322	2.1446	3.7277	0	0.6002
5814	PURB	purine rich element binding protein B	4.0146	3.6545	3.4069	0	0	0.0251	4.0129	0	6.8787
5817	PVR	PVR cell adhesion molecule	2.4529	2.5862	1.7798	2.4833	1.8787	1.7213	1.3555	1.1264	1.6411
5822	PWP2	PWP2 small subunit processome component	1.5513	1.798	2.0236	1.587	2.0133	2.4244	1.982	1.7895	1.6451
5824	PEX19	peroxisomal biogenesis factor 19	1.1865	1.1854	2.6192	1.5287	1.6884	1.4894	0.6161	1.1185	1.3275
5825	ABCD3	ATP binding cassette subfamily D member 3	1.0806	2.7939	1.6886	2.0474	1.204	1.8306	2.97	2.3946	3.0985
5829	PXN	paxillin	0.1693	0.2124	0.1364	0.1236	0.1344	0.1364	0	0.2568	0.1225
5830	PEX5	peroxisomal biogenesis factor 5	0.9905	0.4796	0.5713	0.8711	1.6841	1.4464	0.9659	0.766	0.8644
5831	PYCR1	pyrroline-5-carboxylate reductase 1	11.8491	11.8119	11.8533	14.6712	11.7455	17.6756	13.2684	19.8471	20.8489
5832	ALDH18A1	aldehyde dehydrogenase 18 family member A1	32.1284	28.8026	33.7128	29.309	34.6564	35.6351	28.3699	30.4722	39.1778
5833	PCYT2	phosphate cytidylyltransferase 2, ethanolamine	0.8847	0.8113	0.7972	0.8423	1.7585	0.329	0.8329	1.0122	1.0866
5834	PYGB	glycogen phosphorylase B	0.0733	1.7344	0.3799	2.219	0.3537	0.341	0.7844	0.4445	0.2922
5836	PYGL	glycogen phosphorylase L	1.081	0.8234	0.5577	1.5189	0.9953	0.7335	2.0468	2.0622	0.3942
5837	PYGM	glycogen phosphorylase, muscle associated	0.0727	0.0433	0.2796	0.1088	0	0	0.1858	0.1706	0.0338
5859	QARS1	glutaminyl-tRNA synthetase 1	14.7008	13.0506	25.4326	12.1544	11.9985	12.5503	34.4083	26.326	9.6005
5861	RAB1A	RAB1A, member RAS oncogene family	17.1451	7.1751	15.0586	16.4707	18.925	19.8465	3.4256	16.6748	4.2516
5862	RAB2A	RAB2A, member RAS oncogene family	65.3372	45.5264	43.8181	36.1336	45.8675	52.1052	61.7682	43.4713	38.0539
5868	RAB5A	RAB5A, member RAS oncogene family	16.3774	12.4892	13.5407	8.7026	15.9878	13.2972	14.8796	6.532	9.153
5869	RAB5B	RAB5B, member RAS oncogene family	12.1402	7.9818	8.0278	8.1274	10.2308	9.1805	9.6157	7.9602	4.3612
5870	RAB6A	RAB6A, member RAS oncogene family	12.4366	16.9706	15.6092	17.7155	13.9352	22.2365	21.1488	24.9597	8.9299
5872	RAB13	RAB13, member RAS oncogene family	0.5768	1.2283	0.373	1.4282	0.646	0.9661	1.0806	1.1054	1.661
5873	RAB27A	RAB27A, member RAS oncogene family	0.3665	0.2828	0.3328	0.2323	0.3183	0.297	0.8226	0.2114	0.2637
5874	RAB27B	RAB27B, member RAS oncogene family	0.1446	0.1677	0	0.1862	0.1798	0.2075	0.8	0.1507	0
5875	RABGGTA	Rab geranylgeranyltransferase subunit alpha	0.506	0	0.1117	0.6071	0.0935	0.325	0.2928	0.3545	0
5877	RABIF	RAB interacting factor	1.3186	0	1.4099	2.5442	1.4319	1.4204	1.7504	1.2795	1.0158
5878	RAB5C	RAB5C, member RAS oncogene family	15.6693	15.8265	22.9689	35.0243	25.2172	23.1865	27.1525	20.8813	21.77
5879	RAC1	Rac family small GTPase 1	5.8871	5.616	3.8594	4.4473	4.5755	4.3068	6.5922	5.5891	6.1647
5880	RAC2	Rac family small GTPase 2	3.16	2.6617	2.5397	2.5394	1.9319	3.0731	5.9738	3.2396	3.1535
5881	RAC3	Rac family small GTPase 3	3.16	2.6617	2.5397	2.5394	1.9319	3.0731	5.9738	3.1384	3.1535
5885	RAD21	RAD21 cohesin complex component	65.1777	84.4536	63.2814	77.2451	84.0538	50.7294	7.1058	6.0385	48.8417
5886	RAD23A	RAD23 homolog A, nucleotide excision repair protein	9.181	8.5392	9.7895	4.8936	4.2812	3.5592	9.4952	4.6345	5.9696
5887	RAD23B	RAD23 homolog B, nucleotide excision repair protein	2.5714	2.3368	2.1495	2.238	1.8468	1.0448	0.7049	1.8223	1.0814
5898	RALA	RAS like proto-oncogene A	0	1.1774	1.9704	0.5696	2.2726	2.5144	0.1944	0.2388	0.3607
5899	RALB	RAS like proto-oncogene B	4.2079	3.1114	7.069	5.2222	3.684	6.7709	4.059	3.5636	2.5516
5901	RAN	RAN, member RAS oncogene family	289.969	356.356	361.113	385.932	322.987	324.315	336.857	383.148	373.254
5902	RANBP1	RAN binding protein 1	41.9478	38.9017	39.5578	43.8362	44.9164	40.7491	40.5877	74.3064	41.9347
5903	RANBP2	RAN binding protein 2	4.4312	4.3659	3.7289	3.6774	3.8334	3.9915	2.9653	2.6039	4.1879
5905	RANGAP1	Ran GTPase activating protein 1	13.2454	27.2035	17.4675	22.9147	25.0576	21.0421	24.1492	19.9348	23.1406
5906	RAP1A	RAP1A, member of RAS oncogene family	11.0586	11.6682	14.0321	8.3407	8.5469	8.9825	2.9629	7.5915	4.0344
5908	RAP1B	RAP1B, member of RAS oncogene family	14.6733	12.1845	11.3685	8.2683	4.8682	8.217	6.5557	7.9728	7.6453
5910	RAP1GDS1	Rap1 GTPase-GDP dissociation stimulator 1	3.0481	3.62	3.0873	4.8823	3.7167	3.6565	5.5248	5.6375	3.4796
5911	RAP2A	RAP2A, member of RAS oncogene family	1.969	2.0115	1.9093	1.558	0.5624	2.2778	2.0055	1.9043	2.0087
5912	RAP2B	RAP2B, member of RAS oncogene family	1.597	1.552	1.9541	1.9761	0.1986	1.6058	3.1937	2.0795	1.8769
5917	RARS1	arginyl-tRNA synthetase 1	20.8336	16.7014	33.5405	23.3399	20.3202	26.8212	25.2028	22.2479	21.6011
5927	KDM5A	lysine demethylase 5A	0.015	0.0138	0	0	0.0156	0.0177	0.91	0.0132	0.6611
5928	RBBP4	RB binding protein 4, chromatin remodeling factor	55.554	57.4893	53.6523	60.3459	52.8326	51.8036	48.9105	43.0755	48.6869
5929	RBBP5	RB binding protein 5, histone lysine methyltransferase complex subunit	1.7033	1.8536	2.6618	0.2355	2.6675	1.4806	2.6859	2.3547	1.8014
5930	RBBP6	RB binding protein 6, ubiquitin ligase	0.6502	0.6496	0.5515	0.9131	0.5306	0.1995	0.6454	0.7004	0.6394
5931	RBBP7	RB binding protein 7, chromatin remodeling factor	65.7964	61.3929	67.5213	63.2789	58.5894	66.4677	54.7771	59.1255	52.6263
5935	RBM3	RNA binding motif protein 3	25.4867	22.6889	18.1267	26.106	20.618	26.8317	11.581	25.0098	8.856
5936	RBM4	RNA binding motif protein 4	4.0964	6.2445	5.3936	3.7417	3.6004	4.8903	4.5815	3.2044	4.962
5937	RBMS1	RNA binding motif single stranded interacting protein 1	3.3091	1.1335	1.8833	1.337	0.9788	3.2776	3.6053	3.5044	4.0971
5954	RCN1	reticulocalbin 1	73.3073	75.7163	63.8323	72.7768	84.17	76.3494	50.3294	63.6021	64.82
5955	RCN2	reticulocalbin 2	9.0279	9.8229	8.7695	7.2613	4.7877	11.3129	8.0164	8.437	4.2656
5962	RDX	radixin	23.5081	23.7179	29.2679	26.0825	24.1496	21.8081	28.0401	27.8061	25.1635
5965	RECQL	RecQ like helicase	0.791	1.9229	2.6441	1.5913	2.4739	3.1671	3.0173	2.3062	2.0576
5966	REL	REL proto-oncogene, NF-kB subunit	0.0754	0.0832	0.0735	0.2525	0	0	0	0.0674	0.0596
5970	RELA	RELA proto-oncogene, NF-kB subunit	3.538	2.5403	3.9115	3.3179	3.5831	2.3303	5.2741	3.5404	3.3154
5976	UPF1	UPF1 RNA helicase and ATPase	7.2159	8.5998	6.4323	4.782	4.8183	5.2559	5.402	6.0485	7.3215
5977	DPF2	double PHD fingers 2	6.8151	6.9708	18.0197	11.1382	17.2085	20.3241	18.2682	12.3467	17.2441
5981	RFC1	replication factor C subunit 1	0.271	0.544	0.0952	0.3619	0.3472	0.1532	0.1257	0.2154	0.4801
5982	RFC2	replication factor C subunit 2	9.6342	9.0935	9.0709	8.3088	11.7366	7.571	6.4479	7.1209	8.8275
5983	RFC3	replication factor C subunit 3	2.2377	2.2664	2.1971	3.0795	2.5439	2.169	5.1141	4.8495	4.2912
5984	RFC4	replication factor C subunit 4	8.3044	20.2838	8.9586	22.2193	7.192	9.9425	6.366	8.5427	10.2309
5985	RFC5	replication factor C subunit 5	7.1323	6.3947	6.4924	4.9845	7.0351	6.18	7.655	5.6754	6.111
5987	TRIM27	tripartite motif containing 27	0.8064	0.9038	0.8899	0.842	0.738	1.4667	1.0084	1.4824	1.3788
5989	RFX1	regulatory factor X1	0.943	0.926	1.2095	0.9317	0.7055	1.2364	0.9451	0.6381	0.8991
5993	RFX5	regulatory factor X5	1.0049	0.6117	0.073	0.038	0.5647	0.5079	0.0603	0.5056	0.5718
5994	RFXAP	regulatory factor X associated protein	1.4747	1.4037	1.2874	2.83	1.5267	1.75	0	1.4079	0
6009	RHEB	Ras homolog, mTORC1 binding	3.4784	3.5722	2.7113	4.4768	2.8867	8.1401	5.5655	5.4087	4.3709
6015	RING1	ring finger protein 1	0.8768	0.8714	0.6324	0.8023	0.5727	0.5961	0.7073	0.4682	0.1964
6045	RNF2	ring finger protein 2	0.7237	0.7108	0.9052	1.1529	0.4247	1.8516	0.5732	0.8364	0.6477
6046	BRD2	bromodomain containing 2	2.1984	2.5798	1.3554	0.8436	1.2671	2.6474	1.6867	0.5688	0.8608
6048	RNF5	ring finger protein 5	1.2579	2.1509	2.0128	3.6798	2.36	1.7022	1.8779	5.3919	2.4169
6050	RNH1	ribonuclease/angiogenin inhibitor 1	32.3468	26.1961	30.0458	30.5896	32.6843	29.0842	36.162	40.8197	27.5347
6051	RNPEP	arginyl aminopeptidase	3.5149	3.8781	6.6129	4.099	5.0257	2.1974	6.451	4.7464	6.5397
6059	ABCE1	ATP binding cassette subfamily E member 1	3.8991	4.4356	4.0966	5.4053	5.6599	5.5232	7.7382	6.3426	4.0508
6091	ROBO1	roundabout guidance receptor 1	0.1067	0.0685	0.0175	0.1346	0.0945	0.0834	0.1549	0.1331	0.0521
6093	ROCK1	Rho associated coiled-coil containing protein kinase 1	0.4855	0.2707	0.5832	0.2654	0.2691	0.2328	0.3234	0.3891	0.1777
6102	RP2	RP2 activator of ARL3 GTPase	1.5089	1.5817	1.6076	1.0597	1.4049	1.6528	1.5058	1.1513	2.9148
6117	RPA1	replication protein A1	10.2367	11.3366	11.4573	14.488	10.7012	12.8936	14.2972	9.6931	9.3626
6118	RPA2	replication protein A2	0.7833	2.7322	3.9181	8.6752	0.5877	3.2586	0.5679	2.0872	3.9254
6119	RPA3	replication protein A3	23.6361	17.1187	17.9246	18.7497	26.3	20.134	11.5249	17.0644	27.5955
6120	RPE	ribulose-5-phosphate-3-epimerase	2.4157	0	0	0	0	0	3.1636	4.2226	3.3816
6122	RPL3	ribosomal protein L3	63.6469	37.9489	28.8348	32.6377	36.4916	38.2285	47.0011	45.9689	38.1915
6124	RPL4	ribosomal protein L4	347.627	373.973	346.639	347.148	328.253	282.002	393.917	342.863	358.572
6125	RPL5	ribosomal protein L5	94.3393	93.2504	79.3939	101.927	68.0725	99.3411	104.382	129.831	131.356
6128	RPL6	ribosomal protein L6	72.7598	73.8964	70.5007	53.1491	46.7178	76.203	56.0844	83.0562	76.7253
6129	RPL7	ribosomal protein L7	41.7431	41.0044	27.0305	74.6967	64.2517	56.853	48.842	57.1748	84.2941
6130	RPL7A	ribosomal protein L7a	119.801	77.6599	95.1488	137.236	120.657	101.908	113.148	139.919	126.103
6132	RPL8	ribosomal protein L8	24.57	20.2205	35.7395	40.4859	38.6887	38.0857	44.2136	31.9731	25.1776
6133	RPL9	ribosomal protein L9	352.995	301.537	402.912	292.484	295.154	227	343.312	322.771	204.057
6134	RPL10	ribosomal protein L10	65.6407	56.2006	53.8841	43.52	54.2391	45.3093	43.6694	51.362	75.0059
6135	RPL11	ribosomal protein L11	287.413	361.443	387.989	294.472	387.466	352.209	330.894	301.526	291.878
6136	RPL12	ribosomal protein L12	657.272	531.068	618.678	528.823	601.843	633.479	698.021	694.772	732.342
6137	RPL13	ribosomal protein L13	30.9918	27.2209	25.0539	46.5036	15.7034	12.533	26.1228	34.467	39.2125
6138	RPL15	ribosomal protein L15	81.4504	72.0175	38.2517	51.3897	61.116	52.5494	70.7955	46.8207	52.5939
6139	RPL17	ribosomal protein L17	103.018	109.431	160.503	155.791	85.8484	134.6	114.779	162.615	144.967
6141	RPL18	ribosomal protein L18	40.5693	25.4261	19.218	41.9168	32.2344	14.764	41.3418	43.4152	46.8304
6142	RPL18A	ribosomal protein L18a	34.889	61.7644	0	36.6311	55.2047	23.9572	53.2146	49.4037	51.0852
6143	RPL19	ribosomal protein L19	20.1514	17.822	12.277	16.8612	12.2226	11.4577	13.8875	2.7343	3.5119
6144	RPL21	ribosomal protein L21	1.0162	3.7413	3.0379	1.715	1.6849	1.3721	1.8107	5.8058	7.65
6146	RPL22	ribosomal protein L22	35.4812	56.2347	57.9652	94.7932	34.039	62.1828	53.2269	73.8782	161.221
6147	RPL23A	ribosomal protein L23a	922.371	794.882	907.354	967.724	1013	968.436	887.803	867.284	1132.19
6150	MRPL23	mitochondrial ribosomal protein L23	0	0	0	0.7704	0	0	0	0	0.3633
6152	RPL24	ribosomal protein L24	16.5011	6.3481	7.1767	22.0652	19.1858	13.2833	12.7168	19.5214	28.2094
6154	RPL26	ribosomal protein L26	7.3693	17.4724	25.0324	19.8522	1.5077	13.0108	26.793	28.9034	16.4723
6155	RPL27	ribosomal protein L27	158.909	186.718	229.577	253.939	193.152	243.76	259.622	228.786	302.51
6156	RPL30	ribosomal protein L30	94.5342	62.1071	52.2026	82.6535	85.52	77.1394	85.0677	95.6486	75.5846
6157	RPL27A	ribosomal protein L27a	307.188	265.18	287.62	326.815	288.561	187.244	237.042	244.008	408.213
6158	RPL28	ribosomal protein L28	45.0378	21.2917	30.3788	39.0366	35.3658	44.5751	85.7385	40.4079	45.9208
6159	RPL29	ribosomal protein L29	32.2372	31.2623	25.3288	42.5743	15.419	14.951	5.4165	26.0496	41.0419
6160	RPL31	ribosomal protein L31	3.5519	2.9262	2.9057	2.453	0.4306	2.1691	1.7966	3.6701	3.5461
6161	RPL32	ribosomal protein L32	73.4662	78.7817	100.243	63.1558	90.8589	88.1422	102.962	88.2944	51.9764
6165	RPL35A	ribosomal protein L35a	145.524	140.922	158.188	143.408	133.21	127.534	204.163	131.538	252.122
6166	RPL36AL	ribosomal protein L36a like	1.5975	0.7371	0.7226	2.8186	4.2339	4.8606	2.1186	0.311	4.7554
6168	RPL37A	ribosomal protein L37a	107.427	69.4779	101.039	120.126	119.919	80.7554	74.7899	121.602	153.048
6169	RPL38	ribosomal protein L38	360.324	315.591	418.345	414.795	421.014	381.708	515.119	395.139	312.544
6173	RPL36A	ribosomal protein L36a	1.1697	0.4212	0.4129	1.2056	2.5411	2.4701	1.2106	0	2.9701
6175	RPLP0	ribosomal protein lateral stalk subunit P0	79.668	61.1732	58.7796	83.269	77.1165	56.8745	80.3116	79.9088	69.2336
6176	RPLP1	ribosomal protein lateral stalk subunit P1	9.435	8.8962	8.9854	7.5139	10.2129	9.4657	5.9077	6.1762	3.0903
6181	RPLP2	ribosomal protein lateral stalk subunit P2	1462.14	2533.75	1966.05	989.364	1891.87	1893.18	1965.89	1506.51	1168.23
6182	MRPL12	mitochondrial ribosomal protein L12	48.1081	43.055	48.7263	38.1233	56.8209	47.5516	48.4389	36.5935	42.2267
6183	MRPS12	mitochondrial ribosomal protein S12	3.1778	3.9525	3.5072	3.0938	6.5641	6.6881	3.1336	5.5194	2.5813
6184	RPN1	ribophorin I	132.919	126.222	126.521	130.14	135.863	169.944	144.093	128.89	142.556
6185	RPN2	ribophorin II	41.4162	32.7854	30.2652	40.9616	37.3193	46.4048	35.8797	40.229	52.5297
6187	RPS2	ribosomal protein S2	47.0813	39.0695	50.4499	54.7555	66.2054	62.6333	67.9925	48.5089	47.7706
6188	RPS3	ribosomal protein S3	261.209	217.523	272.009	247.278	249.056	204.103	257.858	239.767	260.261
6189	RPS3A	ribosomal protein S3A	132.563	113.532	114.896	126.057	118.78	139.407	116.254	154.438	105.647
6191	RPS4X	ribosomal protein S4 X-linked	74.5008	73.1697	76.4431	68.7326	66.5473	68.3761	83.6351	90.7296	73.485
6192	RPS4Y1	ribosomal protein S4 Y-linked 1	1.5709	1.7906	1.7005	1.2655	1.1505	0.8278	0.8392	1.1458	0.9374
6193	RPS5	ribosomal protein S5	2.0567	1.6698	2.0695	5.3593	5.8614	8.3944	3.2133	5.6313	4.6398
6194	RPS6	ribosomal protein S6	398.76	376.143	195.839	375.539	163.908	304.957	176.31	363.802	391.997
6195	RPS6KA1	ribosomal protein S6 kinase A1	0.5626	0.5638	1.2516	0.7717	0.7475	0.7051	0.9255	0.8333	0.9718
6196	RPS6KA2	ribosomal protein S6 kinase A2	0.507	0.4203	0.9482	0.6688	0.5303	0.6708	1.3843	0.7678	0.9942
6197	RPS6KA3	ribosomal protein S6 kinase A3	0.7688	3.7803	0.3645	4.7183	4.1767	4.6004	6.8772	3.8129	4.793
6201	RPS7	ribosomal protein S7	50.6194	57.5408	61.9537	51.1378	57.4064	58.6112	60.0041	61.5146	67.2232
6202	RPS8	ribosomal protein S8	326.012	314.118	374.581	400.398	501.528	343.314	424.638	421.749	379.566
6203	RPS9	ribosomal protein S9	72.8798	53.4411	50.278	45.692	42.2644	50.1603	45.4607	56.8889	62.5128
6204	RPS10	ribosomal protein S10	53.7053	41.5139	39.3213	52.8781	52.0733	31.7805	43.0756	49.1532	39.073
6205	RPS11	ribosomal protein S11	54.4767	68.1706	65.8932	58.6618	71.4144	60.8945	83.8232	71.7665	66.1734
6206	RPS12	ribosomal protein S12	318.197	298.512	296.89	342.964	340.748	330.272	290.452	361.429	341.924
6207	RPS13	ribosomal protein S13	178.76	153.469	136.083	193.618	157.995	132.698	100.788	191.426	199.291
6208	RPS14	ribosomal protein S14	360.036	313.088	391.838	354.47	429.659	347.05	328.745	362.807	353.694
6209	RPS15	ribosomal protein S15	23.0963	17.5845	18.9673	19.2312	10.7831	30.0616	14.4701	15.2098	19.8329
6210	RPS15A	ribosomal protein S15a	126.769	129.072	72.9961	72.0755	72.5221	73.3269	115.612	98.0073	57.1048
6217	RPS16	ribosomal protein S16	194.681	186.954	190.875	163.306	189.772	106.568	146.529	155.32	181.829
6218	RPS17	ribosomal protein S17	160.567	148.493	143.049	196.731	149.836	167.212	194.15	238.478	202.003
6222	RPS18	ribosomal protein S18	175.963	200.161	176.428	200.1	168.837	146.282	194.243	210.283	222.109
6223	RPS19	ribosomal protein S19	199.034	165.138	160.768	210.189	217.566	177.825	179.257	198.009	192.251
6224	RPS20	ribosomal protein S20	569.056	643.072	626.785	576.639	557.488	635.047	628.071	684.866	672.547
6227	RPS21	ribosomal protein S21	92.1572	88.4366	96.036	75.5652	66.0603	53.3011	81.5152	78.3499	65.8591
6228	RPS23	ribosomal protein S23	13.8038	0	0	14.3006	14.1556	32.8449	18.4901	17.032	10.5652
6229	RPS24	ribosomal protein S24	75.9142	68.8446	70.3764	56.9801	43.9942	64.9772	77.0055	71.9196	61.6925
6230	RPS25	ribosomal protein S25	312.358	285.507	299.283	319.241	294.539	261.015	291.137	336.096	305.132
6231	RPS26	ribosomal protein S26	2.7727	2.6983	0	2.5907	2.5878	2.6024	2.721	2.5736	2.4241
6232	RPS27	ribosomal protein S27	3.053	3.3334	2.711	3.0407	2.3203	2.0517	3.0608	2.4804	3.5051
6233	RPS27A	ribosomal protein S27a	92.1513	122.16	57.4406	102.676	59.5652	128.546	105.286	153.401	124.641
6234	RPS28	ribosomal protein S28	493.504	468.444	441.076	386.345	432.841	343.582	468.865	527.284	488.554
6237	RRAS	RAS related	4.4807	5.543	4.3046	3.5083	3.5462	5.4972	2.4075	4.3991	5.7907
6238	RRBP1	ribosome binding protein 1	10.9751	12.7808	11.8191	11.2361	11.1059	13.3074	8.9194	11.4452	11.2138
6240	RRM1	ribonucleotide reductase catalytic subunit M1	47.5053	40.9869	53.2506	42.3097	46.5358	37.5279	58.5619	54.4993	47.1838
6241	RRM2	ribonucleotide reductase regulatory subunit M2	3.7394	12.8798	4.8592	2.0757	12.4794	13.8238	17.1028	16.8388	5.3769
6249	CLIP1	CAP-Gly domain containing linker protein 1	3.5943	1.6512	3.2679	0.9326	0.8591	0.91	1.5593	1.1919	2.9843
6251	RSU1	Ras suppressor protein 1	0.4471	0.338	0	0.3339	0	0.4461	0.4272	0	0.4329
6257	RXRB	retinoid X receptor beta	0.39	0.4116	0.6681	0.5057	0.5664	0.4894	0.3909	0.4529	0.4519
6272	SORT1	sortilin 1	0.2616	0.1549	0.1424	0.6731	0.0347	0.1955	0.1519	0.1006	0.6186
6275	S100A4	S100 calcium binding protein A4	238.26	195.796	161.039	272.563	245.493	249.783	335.657	254.595	224.715
6281	S100A10	S100 calcium binding protein A10	485.435	580.606	514.736	370.189	473.104	414.655	416.732	392.353	498.752
6282	S100A11	S100 calcium binding protein A11	48.8116	33.475	32.6354	41.9992	14.8798	12.4133	26.6968	21.5403	18.2808
6284	S100A13	S100 calcium binding protein A13	24.4807	17.4875	15.7963	18.6762	12.9693	4.1227	29.2973	19.3624	18.9601
6286	S100P	S100 calcium binding protein P	38.5381	18.7817	39.9538	40.4274	38.8238	37.9329	40.065	19.5985	17.3232
6293	VPS52	VPS52 subunit of GARP complex	1.6211	1.8031	0.7694	0.4811	0.4346	0.1766	0.9469	0.6271	0.3857
6294	SAFB	scaffold attachment factor B	19.1634	24.2955	22.3938	19.847	19.7418	20.3595	13.5853	16.9899	19.0745
6301	SARS1	seryl-tRNA synthetase 1	11.1256	10.7787	12.3053	9.9199	11.1874	7.7335	14.1447	14.3328	13.1249
6305	SBF1	SET binding factor 1	0.0029	0.0287	0	0	0	0.0027	0	0	0
6311	ATXN2	ataxin 2	0.0387	0.089	0.0335	0.0379	0.156	0	0	0.0314	0
6319	SCD	stearoyl-CoA desaturase	18.0099	13.7527	16.2678	9.0293	11.2308	13.2457	13.893	9.4656	15.6621
6342	SCP2	sterol carrier protein 2	4.8906	10.3287	7.6022	9.0119	8.8423	7.0637	7.7004	5.9826	6.6389
6386	SDCBP	syndecan binding protein	18.2375	14.7394	13.9558	12.0592	15.5129	8.4273	12.1987	8.3471	19.4272
6388	SDF2	stromal cell derived factor 2	1.4303	1.722	0	1.1661	1.4786	0.1928	0	1.0555	0.0893
6389	SDHA	succinate dehydrogenase complex flavoprotein subunit A	24.3395	29.9457	29.1698	20.2804	26.2366	24.2595	33.8126	19.7417	29.3667
6390	SDHB	succinate dehydrogenase complex iron sulfur subunit B	19.601	12.717	15.5224	18.3241	19.5993	13.5497	10.5134	8.6513	18.3144
6391	SDHC	succinate dehydrogenase complex subunit C	2.8064	3.2147	0	5.8832	5.1982	2.7209	0	1.8688	3.0689
6396	SEC13	SEC13 homolog, nuclear pore and COPII coat complex component	6.7453	6.706	6.3834	11.3459	4.519	6.7815	6.5307	9.3386	10.4386
6400	SEL1L	SEL1L adaptor subunit of ERAD E3 ubiquitin ligase	0.7605	1.0265	0.7503	1.0733	0.9502	1.5229	0.8877	1.0735	0.9293
6418	SET	SET nuclear proto-oncogene	202.715	252.104	179.958	141.014	192.384	153.305	169.239	220.518	163.637
6421	SFPQ	splicing factor proline and glutamine rich	135.317	149.019	139.115	66.3736	128.099	138.933	113.439	99.3405	117.888
6426	SRSF1	serine and arginine rich splicing factor 1	210.316	281.549	231.582	205.489	212.669	220.669	202.456	181.501	159.81
6427	SRSF2	serine and arginine rich splicing factor 2	2.923	3.0198	6.0917	9.8527	13.8297	8.1118	12.2079	14.9358	15.3742
6428	SRSF3	serine and arginine rich splicing factor 3	4.7589	11.678	11.9977	7.4621	9.2689	15.7768	0.9742	16.3546	10.9231
6429	SRSF4	serine and arginine rich splicing factor 4	27.0772	19.0855	29.4227	22.3798	32.7655	31.9094	48.6212	45.3223	23.0728
6430	SRSF5	serine and arginine rich splicing factor 5	66.2263	78.7381	63.5325	71.9099	43.1516	53.4128	29.8244	52.6668	38.4905
6431	SRSF6	serine and arginine rich splicing factor 6	11.9823	12.07	8.505	15.1922	6.4197	15.1981	10.1017	14.6731	10.2776
6432	SRSF7	serine and arginine rich splicing factor 7	4.4992	8.398	8.9872	5.8163	9.0973	15.5586	2.4116	13.2963	10.0922
6433	SFSWAP	splicing factor SWAP	0.5775	0.4611	0.7289	0.2499	0.4387	0.5874	0.1136	0.1338	0.0651
6434	TRA2B	transformer 2 beta homolog	17.1496	19.6487	30.0877	21.6468	27.3271	21.2902	20.6365	30.4897	14.5091
6451	SH3BGRL	SH3 domain binding glutamate rich protein like	2.442	0	2.981	0	2.7366	0	2.1386	0	2.5462
6453	ITSN1	intersectin 1	0.4522	0.2832	0.5171	0.5436	1.0531	0.4479	0.5509	0.422	0.2526
6455	SH3GL1	SH3 domain containing GRB2 like 1, endophilin A2	2.779	2.5786	1.3643	2.2971	3.9133	4.1802	2.7036	3.9793	3.4355
6456	SH3GL2	SH3 domain containing GRB2 like 2, endophilin A1	2.5264	1.0753	1.2402	1.0116	1.1665	1.9105	2.4578	2.1992	1.9172
6464	SHC1	SHC adaptor protein 1	1.0411	0.3462	0.616	0.7742	0.8353	0.4792	1.4227	0.8544	0.5128
6470	SHMT1	serine hydroxymethyltransferase 1	0.3306	0.1887	0.2903	0.2536	0.7987	0.3413	0.7165	1.229	0.8957
6472	SHMT2	serine hydroxymethyltransferase 2	104.759	106.322	123.078	108.573	116.399	134.064	103.179	103.557	95.5617
6482	ST3GAL1	ST3 beta-galactoside alpha-2,3-sialyltransferase 1	0.3504	0.7722	0.237	0.6622	1.3562	0.3814	0.51	0.4071	0.6614
6484	ST3GAL4	ST3 beta-galactoside alpha-2,3-sialyltransferase 4	0.4485	0.3741	0.2226	0.2333	0.5596	0.3542	0.1031	0	0.3812
6499	SKIC2	SKI2 subunit of superkiller complex	0.7902	1.2841	0.7066	0.6216	0.6122	0.7993	0.8838	0.6089	0.4457
6500	SKP1	S-phase kinase associated protein 1	32.9511	19.942	38.0183	26.7535	35.6428	34.6417	28.1395	36.9873	17.4195
6507	SLC1A3	solute carrier family 1 member 3	1.2883	1.7097	1.3078	1.6536	1.4298	2.0897	3.046	1.5805	2.4157
6508	SLC4A3	solute carrier family 4 member 3	0.0851	0.097	0.0747	0.033	0.0425	0.0561	0	0.0453	0.059
6510	SLC1A5	solute carrier family 1 member 5	17.5487	25.744	26.397	26.8176	27.2522	34.6495	28.7386	30.7866	21.4822
6513	SLC2A1	solute carrier family 2 member 1	15.0214	17.758	21.3818	11.8064	14.9548	14.7186	17.0556	12.0944	17.4455
6520	SLC3A2	solute carrier family 3 member 2	146.244	157.874	149.555	149.141	150.237	205.814	146.283	149.865	181.403
6522	SLC4A2	solute carrier family 4 member 2	5.7833	6.6244	4.9298	2.709	4.7965	7.5435	2.6268	1.8787	3.2383
6533	SLC6A6	solute carrier family 6 member 6	0.5721	0.5401	0.574	0.4732	0.4614	0.5101	0	0.423	0.4965
6535	SLC6A8	solute carrier family 6 member 8	0.4522	0	0	0	0	0	0	0.522	0
6536	SLC6A9	solute carrier family 6 member 9	2.959	3.8215	4.574	3.1203	2.8855	2.9223	2.6388	3.4723	3.6343
6541	SLC7A1	solute carrier family 7 member 1	0.0593	0.0531	0.0625	0	0.0982	0.0593	0	0.0314	0.0885
6558	SLC12A2	solute carrier family 12 member 2	0.1976	1.8168	0.2012	1.2097	1.732	1.4881	0.2696	0.2166	2.0886
6559	SLC12A3	solute carrier family 12 member 3	0.3484	0.2719	0.3798	0.3937	0.3697	0.5182	0.3354	0.2109	0.4478
6566	SLC16A1	solute carrier family 16 member 1	8.57	8.5132	9.4394	6.2932	9.778	6.08	4.9356	5.774	7.9034
6576	SLC25A1	solute carrier family 25 member 1	0.1466	0.2318	0.1572	1.6106	0.3167	0.2579	0.3203	0.1175	0.1767
6590	SLPI	secretory leukocyte peptidase inhibitor	2.0878	1.5261	0	1.2475	1.7587	1.6492	1.2153	1.3943	1.5812
6594	SMARCA1	SWI/SNF related, matrix associated, actin dependent regulator of chromatin, subfamily a, member 1	0.9458	0.6388	1.6618	1.6395	1.6282	1.5718	1.6425	1.1717	1.7861
6595	SMARCA2	SWI/SNF related, matrix associated, actin dependent regulator of chromatin, subfamily a, member 2	1.1012	1.0373	0.8884	1.0742	1.3799	1.877	0.6488	1.3205	1.1419
6596	HLTF	helicase like transcription factor	1.7572	1.8161	2.5963	2.5669	2.8144	2.3955	1.8537	4.9467	3.7
6597	SMARCA4	SWI/SNF related, matrix associated, actin dependent regulator of chromatin, subfamily a, member 4	1.2168	1.3273	0.9113	2.1366	2.9681	2.1622	1.6672	2.1229	2.1149
6598	SMARCB1	SWI/SNF related, matrix associated, actin dependent regulator of chromatin, subfamily b, member 1	2.8177	3.0946	3.4498	2.4371	3.5587	3.4257	0.9744	2.2864	5.4995
6599	SMARCC1	SWI/SNF related, matrix associated, actin dependent regulator of chromatin subfamily c member 1	9.3302	12.4685	10.3358	8.4448	7.4035	10.6394	8.4266	6.9022	8.0116
6601	SMARCC2	SWI/SNF related, matrix associated, actin dependent regulator of chromatin subfamily c member 2	7.4816	9.2376	7.3165	5.97	6.1258	8.2887	7.2003	5.0553	6.1464
6602	SMARCD1	SWI/SNF related, matrix associated, actin dependent regulator of chromatin, subfamily d, member 1	0.8799	0.8432	1.9473	1.2048	1.5786	1.4771	1.5854	1.222	1.726
6603	SMARCD2	SWI/SNF related, matrix associated, actin dependent regulator of chromatin, subfamily d, member 2	2.9955	2.9413	2.2848	2.7958	1.3057	3.6467	3.1411	2.389	3.2892
6604	SMARCD3	SWI/SNF related, matrix associated, actin dependent regulator of chromatin, subfamily d, member 3	0.1022	0.1197	0.299	0.1434	0.24	0	0.0793	0.0817	0.11
6605	SMARCE1	SWI/SNF related, matrix associated, actin dependent regulator of chromatin, subfamily e, member 1	8.631	8.6263	4.9662	6.1566	5.7442	7.8802	6.7151	5.1095	5.7867
6611	SMS	spermine synthase	10.7251	7.1721	7.3976	6.9441	8.8137	5.6843	4.1653	5.9303	4.149
6612	SUMO3	small ubiquitin like modifier 3	2.9811	0.5109	2.199	0	1.1022	0	2.4728	0.2815	0
6613	SUMO2	small ubiquitin like modifier 2	7.2081	4.6145	6.2945	3.9293	5.1119	3.9241	5.8201	3.6438	2.9198
6623	SNCG	synuclein gamma	1.4588	0.9332	2.3046	2.0863	2.1867	0.4409	1.835	2.2703	1.3547
6624	FSCN1	fascin actin-bundling protein 1	20.8398	20.1207	17.7104	18.1266	16.3452	19.6952	18.9064	26.2674	17.6229
6625	SNRNP70	small nuclear ribonucleoprotein U1 subunit 70	43.5493	41.2539	36.8925	37.5436	39.5777	36.1609	30.3668	40.3595	29.5906
6626	SNRPA	small nuclear ribonucleoprotein polypeptide A	7.9698	14.3882	18.2588	12.4163	20.0436	18.5486	7.583	8.7516	10.7223
6627	SNRPA1	small nuclear ribonucleoprotein polypeptide A'	70.092	75.7325	82.3072	67.2618	70.0692	75.1851	66.119	56.8842	62.0504
6628	SNRPB	small nuclear ribonucleoprotein polypeptides B and B1	5.2275	3.829	3.6508	6.1388	2.5144	5.4737	5.4311	5.6715	7.068
6629	SNRPB2	small nuclear ribonucleoprotein polypeptide B2	1.5154	3.0787	3.2812	2.727	5.6767	3.479	2.286	3.7706	1.1369
6631	SNRPC	small nuclear ribonucleoprotein polypeptide C	152.524	116.379	111.965	91.7844	112.653	127.957	73.1689	80.0937	101.165
6632	SNRPD1	small nuclear ribonucleoprotein D1 polypeptide	84.7337	78.6641	124.126	153.552	155.467	143.944	147.125	146.726	133.696
6633	SNRPD2	small nuclear ribonucleoprotein D2 polypeptide	188.468	183.572	223.186	179.69	212.584	210.766	207.291	175.439	127.428
6634	SNRPD3	small nuclear ribonucleoprotein D3 polypeptide	135.719	126.288	115.019	104.505	119.922	117.314	105.529	111.208	126.162
6635	SNRPE	small nuclear ribonucleoprotein polypeptide E	60.2243	63.0889	65.5067	52.6502	58.8833	65.4298	0	46.3433	60.1517
6636	SNRPF	small nuclear ribonucleoprotein polypeptide F	0.5662	0.6309	0.4466	0	0.2519	0.2307	0	0	0.2069
6637	SNRPG	small nuclear ribonucleoprotein polypeptide G	29.1881	39.9227	27.6881	78.404	17.736	43.1709	40.7555	54.0305	38.7731
6638	SNRPN	small nuclear ribonucleoprotein polypeptide N	5.0588	3.7055	3.533	5.9408	2.4333	5.2972	5.2559	5.4886	6.84
6641	SNTB1	syntrophin beta 1	0.0889	0	0	0	0	0	0	0	0
6642	SNX1	sorting nexin 1	2.4145	1.6277	2.521	1.3843	1.6596	1.1012	2.9071	2.367	2.095
6643	SNX2	sorting nexin 2	1.647	1.8001	2.9732	1.3454	2.1732	2.2233	2.9214	2.1598	2.0507
6645	SNTB2	syntrophin beta 2	3.4793	2.9007	3.5074	3.9925	8.8984	3.704	3.7668	3.3356	4.3167
6646	SOAT1	sterol O-acyltransferase 1	12.4553	7.4778	10.3736	7.7781	16.2265	13.1233	13.3769	10.6329	11.936
6647	SOD1	superoxide dismutase 1	69.8689	73.0337	86.0721	105.131	78.8415	71.4996	100.579	86.7878	58.2534
6648	SOD2	superoxide dismutase 2	3.0055	2.3079	0.8441	1.8687	1.7582	4.1624	2.3509	2.348	1.5476
6652	SORD	sorbitol dehydrogenase	6.1525	6.4214	9.0157	5.6225	6.6528	4.7933	8.0682	7.3683	2.8826
6653	SORL1	sortilin related receptor 1	0.0537	0.0547	0.0792	0.0649	0.0653	0.0686	0.0291	0.019	0.0516
6667	SP1	Sp1 transcription factor	2.2738	7.3878	2.1392	1.83	9.2608	6.5835	7.6959	1.4152	2.5803
6672	SP100	SP100 nuclear antigen	0.4987	0.4463	0.3875	0.4234	0.4531	0.2515	0.0816	0.4041	0.3442
6675	UAP1	UDP-N-acetylglucosamine pyrophosphorylase 1	0.2982	0.3114	0.3628	0.651	0.2679	0.4491	0.4712	0.578	0.4062
6687	SPG7	SPG7 matrix AAA peptidase subunit, paraplegin	0.0539	0	0.0591	0	0.0172	0.0233	0.0319	0.0292	0.0425
6697	SPR	sepiapterin reductase	1.3819	1.3979	1.4764	2.0612	1.8407	1.6214	2.0364	2.5098	1.06
6709	SPTAN1	spectrin alpha, non-erythrocytic 1	38.5981	50.0246	38.3341	34.3923	51.4447	40.6574	32.8155	34.4392	29.9146
6710	SPTB	spectrin beta, erythrocytic	0.0578	0.0229	0.0325	0.0234	0	0.0441	0.0263	0.0265	0.0016
6711	SPTBN1	spectrin beta, non-erythrocytic 1	22.6148	26.2096	29.0066	20.3028	27.2309	24.7012	20.6736	21.143	22.5679
6712	SPTBN2	spectrin beta, non-erythrocytic 2	2.2576	2.3736	2.0709	1.9844	1.946	2.1799	1.6069	1.8999	2.0903
6713	SQLE	squalene epoxidase	0.1139	0.2288	11.9548	13.5377	12.2791	14.9426	8.7741	10.5349	11.6699
6714	SRC	SRC proto-oncogene, non-receptor tyrosine kinase	0.0963	0.2769	0.1406	0.0867	0.0975	0	0.0833	0.0804	0
6717	SRI	sorcin	2.7764	2.3564	3.701	4.37	1.8804	1.3648	5.0186	4.6831	2.8546
6720	SREBF1	sterol regulatory element binding transcription factor 1	0.1301	0.1531	0.0885	0.0867	0.0552	0.0541	0.0805	0.0548	0.0697
6723	SRM	spermidine synthase	10.1201	9.3523	18.9172	10.9831	11.3854	8.9979	7.4441	15.0164	11.5134
6726	SRP9	signal recognition particle 9	51.4859	65.8653	106.804	58.2094	86.7612	49.6202	91.6893	86.851	88.973
6727	SRP14	signal recognition particle 14	11.3802	14.201	14.1406	21.0386	14.9712	16.9838	17.7729	17.7432	25.4675
6728	SRP19	signal recognition particle 19	0	0.8857	0.8348	0	0.8186	0.7995	0	1.0371	0.8794
6729	SRP54	signal recognition particle 54	3.2409	0.2847	1.9939	1.6783	3.2623	3.5824	3.7749	2.7847	3.6199
6730	SRP68	signal recognition particle 68	1.675	4.3687	4.6583	2.395	4.3184	3.7903	2.1465	4.142	4.0966
6731	SRP72	signal recognition particle 72	7.7595	6.4252	4.1357	34.7788	7.4209	5.786	8.0955	28.9739	44.1974
6732	SRPK1	SRSF protein kinase 1	1.3436	1.5804	1.7766	0.9591	1.5213	1.6689	1.674	1.0721	1.0482
6733	SRPK2	SRSF protein kinase 2	1.2868	1.3892	0.34	0.1316	1.1566	0	0.173	1.1532	0.2255
6734	SRPRA	SRP receptor subunit alpha	11.119	9.6147	8.0807	13.099	11.5637	11.4656	12.6767	8.7931	12.0969
6738	RO60	Ro60, Y RNA binding protein	1.5191	2.7747	0.9028	3.6528	4.3083	2.9648	4.1757	4.8081	0.5818
6741	SSB	small RNA binding exonuclease protection factor La	30.7717	34.9239	27.434	26.2695	25.5098	20.8918	21.2579	23.7667	15.2962
6742	SSBP1	single stranded DNA binding protein 1	135.625	142.605	128.828	117.259	119.281	106.828	110.601	110.948	100.029
6744	ITPRID2	ITPR interacting domain containing 2	0.2919	0.3901	1.085	0.3346	0.2926	0.4684	0.0582	0.4193	0.3397
6745	SSR1	signal sequence receptor subunit 1	131.485	121.54	112.244	71.4645	116.576	122.217	112.12	101.783	123.718
6747	SSR3	signal sequence receptor subunit 3	61.5334	35.0551	37.3711	37.5909	69.029	76.9719	37.6194	74.5546	89.0286
6748	SSR4	signal sequence receptor subunit 4	76.8458	90.0137	99.0589	87.1293	88.1508	100.349	91.2103	64.547	93.5216
6749	SSRP1	structure specific recognition protein 1	27.445	25.4737	30.0621	28.5321	25.5748	29.5843	26.4348	24.8745	24.8923
6760	SS18	SS18 subunit of BAF chromatin remodeling complex	0.4984	0	0.7983	0.8545	1.5411	1.0126	3.3329	5.8493	0.9022
6767	ST13	ST13 Hsp70 interacting protein	65.5265	55.8569	91.9008	67.3013	74.4197	72.7621	107.963	99.719	74.9745
6772	STAT1	signal transducer and activator of transcription 1	6.6257	6.2919	4.2904	4.5171	6.812	4.7286	7.5398	8.5463	6.4308
6773	STAT2	signal transducer and activator of transcription 2	0.0991	0.0403	0.0116	0.0462	0.0571	0.1063	0.11	0.017	0.0412
6774	STAT3	signal transducer and activator of transcription 3	5.5067	4.7417	5.2885	3.4839	5.2212	5.1	7.8068	6.2735	4.77
6776	STAT5A	signal transducer and activator of transcription 5A	0.0921	0.0755	0.0502	0.1276	0.0397	0.0724	0.2279	0.1322	0.0939
6777	STAT5B	signal transducer and activator of transcription 5B	0.0942	0.0773	0.0513	0.8839	0.0407	0.0741	1.2787	0.205	0.0961
6780	STAU1	staufen double-stranded RNA binding protein 1	0.1549	0.5633	0.1803	0.414	0.1419	0.1114	0.0985	0.1182	0.1802
6782	HSPA13	heat shock protein family A (Hsp70) member 13	0.1828	4.8975	0.3296	0.3694	0.9093	0.5123	0.1263	0.4809	0.2599
6786	STIM1	stromal interaction molecule 1	0.984	1.031	1.1368	0.8307	0.915	0.8477	0.7194	0.8407	0.3127
6788	STK3	serine/threonine kinase 3	0.5936	0	0.2705	0.3531	0.2487	0.3165	0.4839	0.9546	0.4806
6789	STK4	serine/threonine kinase 4	0.7979	0.3236	0.4593	0.8657	0.2341	0.3091	1.6427	0.6128	0.4319
6790	AURKA	aurora kinase A	1.0486	1.7788	0	1.0809	0	1.014	1.4563	1.2328	3.8636
6799	SULT1A2	sulfotransferase family 1A member 2	0.3611	0.1931	0	0.2718	0.0511	0	0.5819	0.0544	0.1921
6801	STRN	striatin	1.8262	1.2522	1.5724	0.7073	1.9272	1.3482	1.4954	1.1166	1.5969
6810	STX4	syntaxin 4	2.5246	1.1107	0.8194	1.1075	1.6537	0.6378	1.0014	1.0172	1.2358
6811	STX5	syntaxin 5	3.0031	2.89	2.4304	2.9436	5.7963	3.3847	3.2758	2.5671	3.4521
6812	STXBP1	syntaxin binding protein 1	0.22	0.1991	0.1875	0.1891	0.1641	0.2106	1.7078	0.1619	0.227
6814	STXBP3	syntaxin binding protein 3	0.2573	0.5555	0.2512	0.2466	0.5159	0.5267	0.1529	0.2331	0.2571
6817	SULT1A1	sulfotransferase family 1A member 1	0.4381	0.2279	0	0.3373	2.8148	0	0.7098	2.5496	0.2384
6818	SULT1A3	sulfotransferase family 1A member 3	0.8262	0.8812	0.5729	1.1044	3.6883	0.5018	1.4763	3.2495	0.6011
6829	SUPT5H	SPT5 homolog, DSIF elongation factor subunit	2.9996	4.8839	4.8111	3.5521	3.4134	2.8916	2.7523	2.8243	6.0358
6830	SUPT6H	SPT6 homolog, histone chaperone and transcription elongation factor	2.577	2.6703	3.1818	2.5528	2.4559	3.1081	2.6724	1.751	3.4729
6832	SUPV3L1	Suv3 like RNA helicase	4.09	2.6573	2.1309	2.0381	2.0857	4.3217	2.4046	2.5511	2.0806
6834	SURF1	SURF1 cytochrome c oxidase assembly factor	0.2156	2.9575	2.1433	2.4821	2.5556	3.7259	2.4177	3.5325	3.0429
6835	SURF2	surfeit 2	0.5327	1.4161	2.5629	0.8124	1.9522	0.4713	1.8883	1.4576	0.8133
6836	SURF4	surfeit 4	4.3866	3.4006	3.8876	4.4396	4.6476	4.6415	4.3295	4.6866	4.511
6838	SURF6	surfeit 6	9.2275	6.7358	5.994	4.2294	12.0953	4.6623	9.0614	13.1814	4.7694
6839	SUV39H1	SUV39H1 histone lysine methyltransferase	1.0997	0.4446	0.7228	0.5766	0.6222	0.1236	0.5626	0.6691	0.6641
6840	SVIL	supervillin	0.0975	0.1265	0.0521	0.0449	0.0453	0.1071	0.113	0.093	0.0735
6843	VAMP1	vesicle associated membrane protein 1	0.5199	0	0	0	0	0	0	0	0
6844	VAMP2	vesicle associated membrane protein 2	3.42	6.3334	6.8275	6.2598	3.7745	6.7079	6.1362	5.9481	6.5352
6845	VAMP7	vesicle associated membrane protein 7	8.0491	9.0274	9.0613	7.1493	5.5662	4.4335	5.3121	5.9596	10.2326
6856	SYPL1	synaptophysin like 1	13.5052	13.1124	13.1511	17.9776	12.524	21.4681	15.9804	9.7899	19.4515
6868	ADAM17	ADAM metallopeptidase domain 17	0.3053	0.192	0.8829	0.353	0.2228	0.2237	0.3813	0.1547	0.4446
6873	TAF2	TATA-box binding protein associated factor 2	0.0586	0	0.0624	0	0	0	0	0	0
6874	TAF4	TATA-box binding protein associated factor 4	0	0.1094	0.0995	0.1207	0.0188	0	0	0	0.1503
6877	TAF5	TATA-box binding protein associated factor 5	0.8475	0.7014	1.6988	0.6861	1.1835	1.3128	1.4288	0.6297	0.7597
6878	TAF6	TATA-box binding protein associated factor 6	0.4595	0.5813	0.6814	0.5333	0.6756	0.2421	0.7487	0.5704	0.5544
6880	TAF9	TATA-box binding protein associated factor 9	5.7157	0.2112	1.6989	2.8571	2.7695	4.697	1.2485	1.3282	2.4155
6885	MAP3K7	mitogen-activated protein kinase kinase kinase 7	2.071	1.8482	1.3389	0.7096	0	0.9023	1.6308	0.9337	1.0398
6888	TALDO1	transaldolase 1	43.9228	39.1003	39.2222	46.7066	37.8343	36.9186	47.4395	52.9398	44.8831
6890	TAP1	transporter 1, ATP binding cassette subfamily B member	1.5386	0.6686	0.6361	0.7434	1.0765	1.002	0.9422	0.6688	1.786
6891	TAP2	transporter 2, ATP binding cassette subfamily B member	2.9608	1.1871	2.3352	3.0992	2.6221	2.5161	2.1646	1.4305	2.6766
6892	TAPBP	TAP binding protein	0.4738	2.4632	2.2972	0.372	2.611	5.1715	2.1801	1.9452	2.517
6894	TARBP1	TAR (HIV-1) RNA binding protein 1	0.0279	0.0223	0.0401	0.0303	0.0265	0.0232	0	0	0.2888
6895	TARBP2	TARBP2 subunit of RISC loading complex	2.0105	2.2929	0.7331	0	2.0348	1.1399	1.1049	1.0658	0.6767
6897	TARS1	threonyl-tRNA synthetase 1	18.6305	11.6825	16.0913	18.8145	20.7728	17.1073	24.2835	22.1019	13.0211
6902	TBCA	tubulin folding cofactor A	32.4835	41.4647	42.4775	38.7893	39.9805	35.2455	39.8941	44.0679	30.428
6904	TBCD	tubulin folding cofactor D	1.6233	1.526	1.5812	0.6254	1.7107	1.5501	1.7782	0.3871	0.5377
6905	TBCE	tubulin folding cofactor E	2.5988	1.4172	1.6951	1.214	2.385	1.3298	2.5347	1.3891	1.6697
6907	TBL1X	transducin beta like 1 X-linked	1.0029	0.9839	0.5197	1.57	0.884	0.8379	0.8045	0.7166	0.9102
6908	TBP	TATA-box binding protein	0	0	0	0.1048	0	0	0	0	0
6917	TCEA1	transcription elongation factor A1	2.3236	4.6141	2.6415	1.5559	4.3639	2.4635	2.1461	2.7421	1.9144
6921	ELOC	elongin C	9.1717	14.3523	27.7779	23.4196	31.1363	30.9334	17.8111	31.5823	8.4534
6923	ELOB	elongin B	0.4742	0.5153	0.4101	1.7313	0.4234	0.3222	10.2442	1.424	0.4041
6924	ELOA	elongin A	1.3982	1.2695	0.5608	0.732	0.7689	0.9342	0.6633	0.757	0.4842
6936	GCFC2	GC-rich sequence DNA-binding factor 2	0.7314	3.6659	0.5114	1.5726	2.9389	2.5767	0.8483	2.8974	0.3508
6942	TCF20	transcription factor 20	0.1012	0.0801	0.1141	1.409	0.0791	0.0962	0.055	0.088	0.025
6944	VPS72	vacuolar protein sorting 72 homolog	0.9982	1.9061	1.9312	0	0.8971	2.7775	1.2442	0.8411	1.4753
6949	TCOF1	treacle ribosome biogenesis factor 1	6.2132	7.7148	9.3514	8.0188	8.8449	9.0557	6.3323	6.6038	8.345
6950	TCP1	t-complex 1	60.362	57.7363	60.2903	47.8212	52.5787	42.3547	58.8109	64.5356	53.0173
6990	DYNLT3	dynein light chain Tctex-type 3	0	1.8133	0	1.4091	0	0	0	0	0
6992	PPP1R11	protein phosphatase 1 regulatory inhibitor subunit 11	1.9472	1.5508	1.5951	1.1904	1.7039	1.3401	0.9433	2.1561	1.3359
6993	DYNLT1	dynein light chain Tctex-type 1	0.7911	0.603	0	0.6252	0.7385	0.6493	1.3148	0.7322	0.8221
7001	PRDX2	peroxiredoxin 2	139.39	113.592	147.367	115.201	90.7882	110.662	172.651	136.592	127.569
7003	TEAD1	TEA domain transcription factor 1	0.0596	0.0184	0	0.3316	0.3475	0.3578	0.3467	0	0
7004	TEAD4	TEA domain transcription factor 4	0.5067	0.4594	0	0.4605	0	0.478	0.5324	0	0.5695
7005	TEAD3	TEA domain transcription factor 3	0.0536	0.0165	0	0.0134	0	0	0	0	0
7014	TERF2	telomeric repeat binding factor 2	0.8953	0.1558	0.7866	0.127	0.6116	1.5588	0.7844	0	1.8169
7019	TFAM	transcription factor A, mitochondrial	4.029	3.3792	4.8422	5.1468	3.4871	5.7704	4.4429	3.4309	2.9783
7020	TFAP2A	transcription factor AP-2 alpha	0.6476	0.8306	0.6903	1.2413	1.1807	1.3477	0.6463	0.5584	0.5474
7021	TFAP2B	transcription factor AP-2 beta	0.1978	0.26	0.2001	0.1587	0.1864	0.8394	0.2146	0.1763	0.0982
7023	TFAP4	transcription factor AP-4	1.5412	0.5197	1.5813	0.4486	1.6546	0.6569	0.5218	0.3727	0.8183
7024	TFCP2	transcription factor CP2	0.995	0.8321	2.2255	1.3753	1.5786	0.3243	0.7251	1.5618	0.2318
7025	NR2F1	nuclear receptor subfamily 2 group F member 1	0.0508	0	0.0864	0.0274	0.0527	0.0673	0.0463	0.0346	0.0568
7035	TFPI	tissue factor pathway inhibitor	5.1601	1.1162	0.9394	2.3056	0.6811	1.5945	1.0592	2.6091	1.7275
7037	TFRC	transferrin receptor	50.6522	70.0491	56.0896	76.3912	70.3534	65.2168	69.1537	67.2881	79.8754
7046	TGFBR1	transforming growth factor beta receptor 1	0.1278	0.1459	0.1102	0	0.1309	0	0	0.1432	0.1768
7052	TGM2	transglutaminase 2	8.1223	5.7995	6.6232	7.7831	7.3989	8.2478	9.6604	5.1186	6.648
7064	THOP1	thimet oligopeptidase 1	1.3436	0.8939	1.3076	1.6329	1.0165	1.1997	1.434	2.1204	1.453
7072	TIA1	TIA1 cytotoxic granule associated RNA binding protein	2.2965	2.4534	1.8315	3.0702	2.9014	2.8155	1.3128	3.3554	3.0029
7073	TIAL1	TIA1 cytotoxic granule associated RNA binding protein like 1	2.5099	2.0738	2.3513	2.4528	1.7177	2.2515	1.9857	2.1869	2.1234
7077	TIMP2	TIMP metallopeptidase inhibitor 2	3.5048	0	2.8648	0	0	0	0	0	3.1058
7082	TJP1	tight junction protein 1	1.7159	1.3422	1.401	0.9471	1.8212	1.2641	1.1066	1.422	1.2904
7083	TK1	thymidine kinase 1	3.5172	3.1811	2.509	2.8707	1.7385	3.4514	3.3856	3.5105	3.329
7084	TK2	thymidine kinase 2	0.2028	0.4301	0.5395	0.2722	0.2256	0.3639	0.7539	0.3758	0
7086	TKT	transketolase	139.804	142.625	145.7	141.011	142.133	119.076	184.34	157.181	158.535
7088	TLE1	TLE family member 1, transcriptional corepressor	0.1003	0.106	0.1842	0.1663	0.0914	0.0699	0.0924	0.082	0.1086
7089	TLE2	TLE family member 2, transcriptional corepressor	0.0908	0.0973	0.213	0.1923	0.087	0.0808	0.1068	0.0948	0.1002
7090	TLE3	TLE family member 3, transcriptional corepressor	0.8392	0.7661	0.6851	0.6233	0.0752	0.0699	0.0924	2.0117	1.0069
7091	TLE4	TLE family member 4, transcriptional corepressor	0.1003	0.106	0.1842	0.1663	0.0914	0.0699	0.0924	0.082	0.1086
7093	TLL2	tolloid like 2	0.0516	0	0	0	0	0	0	0	0
7094	TLN1	talin 1	9.9887	5.4034	6.8883	6.0739	4.8929	4.8688	5.1483	5.2999	4.5838
7105	TSPAN6	tetraspanin 6	0.1655	0.0997	0.1428	0	0.1762	0.1038	0	0	0
7106	TSPAN4	tetraspanin 4	1.3904	2.2279	1.8013	1.3721	1.4037	1.7554	2.2386	1.4367	0
7110	TMF1	TATA element modulatory factor 1	0.8024	0.7297	1.1451	0.7042	0.6676	0.9796	0.8345	0.5158	0.4254
7111	TMOD1	tropomodulin 1	0.4798	0.6058	0.4719	0.4473	0	0	0	0	0.3961
7112	TMPO	thymopoietin	72.7688	86.8511	67.6349	76.8034	91.1325	92.4913	68.4335	55.6898	68.9487
7114	TMSB4X	thymosin beta 4 X-linked	1613.09	1198	1231.47	1615.45	982.475	1145.72	1124.3	1925	624.089
7125	TNNC2	troponin C2, fast skeletal type	0.3929	0.4495	0.2818	0.2584	0.2356	0.2647	1.0262	0.3969	0.3944
7127	TNFAIP2	TNF alpha induced protein 2	0.6343	0.7082	0.9952	0.3923	0.5628	0.229	0.7814	0.4397	0.6641
7150	TOP1	DNA topoisomerase I	5.1527	4.9569	3.7841	8.224	6.512	6.9766	3.6177	6.184	6.5212
7153	TOP2A	DNA topoisomerase II alpha	6.5271	6.5815	6.5922	8.1721	9.6588	10.3123	8.2448	8.0743	12.5909
7155	TOP2B	DNA topoisomerase II beta	2.596	2.4293	3.4489	3.6939	3.7728	4.1293	3.9491	4.0178	4.3625
7158	TP53BP1	tumor protein p53 binding protein 1	1.8483	2.8865	1.9328	2.28	2.7555	3.6011	2.2339	2.1497	1.9667
7162	TPBG	trophoblast glycoprotein	0	0.2109	0.2805	0.4309	0.6931	0.8681	0.6123	0.4373	0.4977
7163	TPD52	tumor protein D52	18.0113	12.9486	15.2546	14.8565	17.0398	11.4952	19.9891	15.1024	14.4844
7164	TPD52L1	TPD52 like 1	2.6532	2.9606	2.5791	0	2.6095	2.7355	2.6325	3.0564	2.2976
7165	TPD52L2	TPD52 like 2	22.7513	34.2171	35.4253	37.5483	34.2537	37.0727	35.5266	39.3125	48.6485
7167	TPI1	triosephosphate isomerase 1	141.741	139.688	151.319	117.977	143.847	143.055	217.094	182.783	152.46
7168	TPM1	tropomyosin 1	41.5494	41.8416	45.4706	40.6432	41.5052	29.4076	45.2362	45.7986	35.7474
7169	TPM2	tropomyosin 2	68.1071	66.2909	60.185	58.8522	49.2997	42.4008	66.2327	57.8276	35.3434
7170	TPM3	tropomyosin 3	96.9685	118.971	103.379	92.8808	109.477	79.9838	97.6308	102.84	67.3858
7171	TPM4	tropomyosin 4	90.9153	94.6211	95.0531	99.7034	83.195	71.9678	95.9176	101.31	68.7489
7174	TPP2	tripeptidyl peptidase 2	4.034	4.4644	3.4207	3.1949	4.101	4.6453	4.9127	4.055	2.9817
7175	TPR	translocated promoter region, nuclear basket protein	27.0227	30.3873	28.2538	25.6425	27.0167	28.0681	23.9914	22.8054	26.1545
7178	TPT1	tumor protein, translationally-controlled 1	90.945	69.2407	74.6612	88.0312	89.8788	59.5139	98.4155	108.789	68.3666
7182	NR2C2	nuclear receptor subfamily 2 group C member 2	0.1723	0.3163	0.5472	0.2948	0.3584	0.3566	0.4332	0.5057	0.2857
7184	HSP90B1	heat shock protein 90 beta family member 1	322.486	329.779	309.998	266.63	296.594	332.531	297.206	264.643	296.094
7186	TRAF2	TNF receptor associated factor 2	0.3681	0.2808	0.0732	0.1507	0.2708	0.2046	0.2221	0.2129	0
7203	CCT3	chaperonin containing TCP1 subunit 3	44.5301	43.5013	59.4953	44.9979	50.8104	43.0387	57.7414	50.0528	40.9199
7205	TRIP6	thyroid hormone receptor interactor 6	6.8452	3.295	6.9059	5.6971	7.446	6.945	9.4943	9.2753	9.2234
7247	TSN	translin	21.1337	21.383	27.4335	22.7751	18.6411	16.6606	24.3584	30.0051	19.6889
7249	TSC2	TSC complex subunit 2	0.3079	0	0.0307	0.4138	0.0281	0.0354	0.0428	0.2307	0.0191
7251	TSG101	tumor susceptibility 101	0.1294	0	0.1559	0.7807	0.6238	0.1586	0	0.6339	0.5389
7257	TSNAX	translin associated factor X	1.2477	0.9505	1.673	1.3713	2.9237	1.2877	1.4143	2.9377	1.4568
7259	TSPYL1	TSPY like 1	0.5948	1.4275	0.4873	0.3991	1.0144	0.6148	0.6368	0.4119	1.7739
7260	EIPR1	EARP complex and GARP complex interacting protein 1	1.3947	0.1947	1.0339	1.5728	0.8573	0.4008	0	0.9424	0.7048
7262	PHLDA2	pleckstrin homology like domain family A member 2	0.902	0	0	0	0	0.9996	1.0401	0	0
7263	TST	thiosulfate sulfurtransferase	21.8032	15.3886	18.6738	18.348	21.8444	18.3695	17.7497	12.4971	19.282
7264	GFUS	GDP-L-fucose synthase	0.2733	0.2143	0.2563	0.2342	0.2123	0.1508	0.3267	0.3685	0.2603
7265	TTC1	tetratricopeptide repeat domain 1	4.1221	4.598	4.7945	3.5979	4.4559	0.8366	4.1593	4.8409	3.0727
7266	DNAJC7	DnaJ heat shock protein family (Hsp40) member C7	4.3226	6.4892	4.2781	5.7872	2.9855	2.9306	4.0807	4.5439	2.3681
7268	TTC4	tetratricopeptide repeat domain 4	1.4966	0	0	0	0	0	1.5175	0	0
7270	TTF1	transcription termination factor 1	0.1242	0.1336	0.0441	0.0266	0.031	0.0473	0	0.4998	0.1353
7273	TTN	titin	0.0026	0.0174	0	0	0	0.0077	0	0.009	0
7277	TUBA4A	tubulin alpha 4a	70.352	66.0559	87.9532	70.9385	76.472	62.3087	83.684	79.4243	54.1832
7278	TUBA3C	tubulin alpha 3c	104.537	80.1207	102.271	97.5246	99.14	72.6006	123.692	97.3554	83.8599
7280	TUBB2A	tubulin beta 2A class IIa	73.9784	73.4955	83.8911	69.4971	79.8645	69.0525	70.5828	82.9778	68.7654
7283	TUBG1	tubulin gamma 1	2.4313	1.538	2.5956	2.4824	1.1709	2.535	2.211	2.0292	1.3912
7284	TUFM	Tu translation elongation factor, mitochondrial	104.956	128.109	144.591	89.5674	127.343	123.557	91.0059	82.806	103.189
7290	HIRA	histone cell cycle regulator	0.4022	0.4006	0.5073	0.2537	0.293	0.3625	0.4061	0.3103	0.4201
7295	TXN	thioredoxin	182.86	194.591	210.568	177.737	122.859	142.461	198.505	288.835	76.6635
7296	TXNRD1	thioredoxin reductase 1	70.9184	53.3977	76.9723	69.371	65.3409	54.1995	74.2216	75.6863	60.2068
7298	TYMS	thymidylate synthetase	6.7238	5.3482	5.6385	5.4616	5.6121	2.7911	10.4548	10.0137	4.6609
7307	U2AF1	U2 small nuclear RNA auxiliary factor 1	9.6259	7.8795	10.4473	9.76	12.3913	14.1292	0.9773	0.4779	9.4662
7311	UBA52	ubiquitin A-52 residue ribosomal protein fusion product 1	72.8884	79.4565	33.2866	77.9305	35.2805	83.6205	56.7312	101.809	79.2134
7314	UBB	ubiquitin B	87.4661	95.3478	39.9439	93.5166	42.3366	100.345	68.0774	122.171	95.056
7316	UBC	ubiquitin C	72.8884	79.4565	33.2866	77.9305	35.2805	83.6205	56.7312	101.809	79.2134
7317	UBA1	ubiquitin like modifier activating enzyme 1	13.906	17.6475	14.2526	17.0658	14.4207	11.5746	22.11	22.2168	19.9441
7319	UBE2A	ubiquitin conjugating enzyme E2 A	20.8013	11.2345	18.5183	21.767	20.6906	15.3625	21.3595	22.8819	14.0307
7320	UBE2B	ubiquitin conjugating enzyme E2 B	0.4098	0.2924	0	1.1069	0.7096	0.5831	1.7406	1.7245	0
7321	UBE2D1	ubiquitin conjugating enzyme E2 D1	6.7716	5.6389	0	4.0632	2.827	2.7492	3.731	3.3487	0.7864
7322	UBE2D2	ubiquitin conjugating enzyme E2 D2	3.4882	2.3876	0	2.2519	1.3351	0	1.5764	3.3487	1.8953
7323	UBE2D3	ubiquitin conjugating enzyme E2 D3	3.1006	2.1223	0	2.0017	1.1867	0	1.4012	2.9766	1.6847
7324	UBE2E1	ubiquitin conjugating enzyme E2 E1	0.7727	0.7354	0.8217	0.7322	1.0245	0	1.0294	0.8313	0.2313
7325	UBE2E2	ubiquitin conjugating enzyme E2 E2	0.6395	0.6086	0.68	0.606	0.8479	0	0.8519	0.688	0.1914
7327	UBE2G2	ubiquitin conjugating enzyme E2 G2	7.1707	7.8227	11.2854	8.2629	10.2534	18.3766	16.8966	15.3847	8.334
7329	UBE2I	ubiquitin conjugating enzyme E2 I	50.6473	49.2211	72.6912	62.1265	54.5453	44.5311	73.35	54.2928	63.792
7332	UBE2L3	ubiquitin conjugating enzyme E2 L3	6.5804	4.3815	6.9892	8.0861	7.6332	6.5978	8.0198	10.8032	11.0002
7334	UBE2N	ubiquitin conjugating enzyme E2 N	17.6724	12.2615	16.5369	24.2503	17.8179	18.4467	21.453	23.2055	10.2066
7335	UBE2V1	ubiquitin conjugating enzyme E2 V1	5.3371	5.9458	5.107	3.7436	3.5904	2.9868	2.5259	6.1201	6.4856
7336	UBE2V2	ubiquitin conjugating enzyme E2 V2	7.3929	8.1936	7.4698	5.4009	5.7019	4.8641	2.3773	5.6975	6.06
7337	UBE3A	ubiquitin protein ligase E3A	0.1103	0	0.0531	0.0811	0.0836	0.1148	0.1076	0.09	0.1015
7341	SUMO1	small ubiquitin like modifier 1	7.9389	0.9796	10.5145	6.006	8.411	16.8302	12.0894	21.8466	11.4523
7342	UBP1	upstream binding protein 1	0.9899	0.8278	1.1431	1.2456	0.8537	0.3227	0.7214	0.7041	0.2306
7343	UBTF	upstream binding transcription factor	6.139	7.9734	6.7246	10.1297	21.8237	17.9632	13.8874	12.4935	14.1949
7347	UCHL3	ubiquitin C-terminal hydrolase L3	10.2809	9.5702	9.5182	10.3609	10.1897	6.9405	11.7191	12.8072	14.0161
7353	UFD1	ubiquitin recognition factor in ER associated degradation 1	4.1573	3.9774	5.8304	3.087	3.9053	2.9564	2.7509	3.8484	3.6166
7355	SLC35A2	solute carrier family 35 member A2	0.1399	12.8504	0	0.1202	0.1123	0.1397	0	0	17.1989
7358	UGDH	UDP-glucose 6-dehydrogenase	15.8557	23.0866	24.3425	20.09	26.5625	19.3742	34.7984	28.8736	22.0478
7360	UGP2	UDP-glucose pyrophosphorylase 2	5.6884	9.0191	9.2108	8.3092	9.4729	5.1677	9.1049	11.1715	5.5901
7371	UCK2	uridine-cytidine kinase 2	0.9425	0.5398	1.0257	1.073	0	0.8222	1.4499	1.0876	1.4499
7372	UMPS	uridine monophosphate synthetase	4.3567	3.6136	4.1031	3.0811	3.5369	3.7201	5.9624	3.8056	3.5548
7374	UNG	uracil DNA glycosylase	0.5702	2.2834	1.7335	1.3203	1.2352	0.8721	0.8066	1.4981	5.1672
7381	UQCRB	ubiquinol-cytochrome c reductase binding protein	20.7342	23.8542	18.7881	13.0346	9.5311	20.11	9.8368	16.8741	20.5128
7384	UQCRC1	ubiquinol-cytochrome c reductase core protein 1	57.0861	57.4115	59.0024	55.6936	61.367	67.8556	56.4626	44.7175	66.2466
7385	UQCRC2	ubiquinol-cytochrome c reductase core protein 2	28.1944	23.7263	59.5816	31.1611	28.0369	37.8066	32.8025	26.8325	36.2565
7386	UQCRFS1	ubiquinol-cytochrome c reductase, Rieske iron-sulfur polypeptide 1	29.8289	33.6813	33.5456	33.9708	37.9644	39.7505	33.7781	26.9737	32.5422
7388	UQCRH	ubiquinol-cytochrome c reductase hinge protein	69.0455	67.9435	62.8031	54.9844	60.1825	71.3382	46.5633	56.7627	17.1802
7389	UROD	uroporphyrinogen decarboxylase	0.4626	0.4363	2.0534	0.4397	0.4441	0.4426	0.3525	2.0714	0
7391	USF1	upstream transcription factor 1	0.342	0.3861	0	0	0.3383	0	0.3587	0	0.2705
7398	USP1	ubiquitin specific peptidase 1	0.1595	0.2966	0	0.1606	0.1483	0.2265	0.1039	0.027	0.2955
7402	UTRN	utrophin	0.1966	0.4375	0.1957	0.1517	0.5769	0.2178	0.1725	0.2093	0.031
7407	VARS1	valyl-tRNA synthetase 1	5.6386	7.2261	6.0124	6.7647	5.6141	6.1126	7.3903	8.1554	7.7126
7408	VASP	vasodilator stimulated phosphoprotein	3.9718	1.6982	2.1136	2.0053	2.2184	1.6377	0.6964	1.8531	0.2176
7410	VAV2	vav guanine nucleotide exchange factor 2	0.5547	0.6671	0.4407	0.339	0.4832	0.2902	0.6626	0.4305	0.3506
7411	VBP1	VHL binding protein 1	10.3547	6.4546	4.847	10.7219	7.1381	4.0853	8.8278	8.6443	7.9712
7414	VCL	vinculin	14.7221	12.5781	15.0291	11.9259	12.4572	10.2332	16.4928	15.3444	14.7638
7415	VCP	valosin containing protein	80.2021	87.8443	93.6433	72.6405	85.411	79.2024	85.1207	78.5477	82.7186
7416	VDAC1	voltage dependent anion channel 1	335.846	310.158	326.988	267.984	318.723	340.003	308.249	240.278	328.635
7417	VDAC2	voltage dependent anion channel 2	121.114	121.051	105.491	135.697	125.701	160.231	108.559	104.515	133.57
7419	VDAC3	voltage dependent anion channel 3	22.0191	23.262	15.7072	28.0889	34.3711	24.5273	28.4654	12.6021	41.5318
7428	VHL	von Hippel-Lindau tumor suppressor	0	0	0	0	0	0	0	0	0
7430	EZR	ezrin	26.5584	23.9485	27.652	28.5469	26.2712	22.2726	29.375	27.8262	25.7259
7431	VIM	vimentin	1237.52	1236.79	1306.52	1152.94	1161.68	1220.04	1114.92	1071.34	1136.84
7443	VRK1	VRK serine/threonine kinase 1	5.0893	4.9244	5.5369	10.3202	6.0283	5.8119	8.4963	7.2943	10.5698
7444	VRK2	VRK serine/threonine kinase 2	0.4159	0	0.0983	0.5116	0.6655	0.4696	0.5574	0.2828	1.1863
7448	VTN	vitronectin	1.179	0.7528	0.6636	0.6478	0.7523	0.9322	0.7042	0.6535	0.8719
7453	WARS1	tryptophanyl-tRNA synthetase 1	11.9484	9.9996	12.1395	11.1321	5.9661	8.3417	15.5507	14.8123	11.261
7458	EIF4H	eukaryotic translation initiation factor 4H	13.0859	12.1207	12.6871	21.4223	11.6028	9.3318	23.4839	14.4971	11.0188
7461	CLIP2	CAP-Gly domain containing linker protein 2	0.0427	0.0967	0.0493	0.0969	0.0456	0.0491	0.1572	0.1254	0.0449
7464	CORO2A	coronin 2A	0.4238	0.4162	0	0	0	0	0.27	0.2383	0
7468	NSD2	nuclear receptor binding SET domain protein 2	1.0346	0.4993	0.2078	0.8399	0.5126	1.1579	0.3612	0.5471	0.5055
7469	NELFA	negative elongation factor complex member A	1.5901	0.2348	2.1236	1.0982	1.1122	1.7842	0.8049	0.1944	0.6316
7474	WNT5A	Wnt family member 5A	2.1312	1.9731	1.2954	1.6928	1.6085	2.3906	1.4367	1.2677	1.7454
7508	XPC	XPC complex subunit, DNA damage recognition and repair factor	0.0386	0.1376	0.1144	0.1528	0.0621	0.1986	0.3457	0.1994	0.0547
7511	XPNPEP1	X-prolyl aminopeptidase 1	1.9422	1.4466	2.1571	2.2629	1.5017	1.5441	2.152	2.8045	1.5013
7514	XPO1	exportin 1	14.6054	15.7414	16.2123	13.9503	12.8419	12.5147	15.787	16.4605	17.96
7515	XRCC1	X-ray repair cross complementing 1	14.9704	13.8508	16.2574	12.3145	20.4229	11.278	9.8339	11.2475	11.8966
7520	XRCC5	X-ray repair cross complementing 5	42.8702	46.9245	50.073	42.455	49.4943	47.6285	51.8496	42.4029	49.335
7525	YES1	YES proto-oncogene 1, Src family tyrosine kinase	0.6543	1.2602	0.8467	0.6729	1.0197	0.7196	0.7998	0.5911	0.376
7528	YY1	YY1 transcription factor	0.492	0.285	0.3155	0.5576	0.468	0.3055	0.4406	0.5102	0.5621
7529	YWHAB	tyrosine 3-monooxygenase/tryptophan 5-monooxygenase activation protein beta	79.6478	73.1661	65.5851	75.5439	71.4919	62.9033	77.0616	74.3833	61.8971
7531	YWHAE	tyrosine 3-monooxygenase/tryptophan 5-monooxygenase activation protein epsilon	270.197	230.681	289.27	254.536	265.189	233.805	301.301	344.737	178.827
7532	YWHAG	tyrosine 3-monooxygenase/tryptophan 5-monooxygenase activation protein gamma	61.7469	62.2463	69.5864	60.6411	54.6371	57.3124	52.5634	60.3906	52.3817
7533	YWHAH	tyrosine 3-monooxygenase/tryptophan 5-monooxygenase activation protein eta	39.4224	32.5283	29.0959	35.9603	32.5669	29.8317	31.2807	35.0987	25.7975
7534	YWHAZ	tyrosine 3-monooxygenase/tryptophan 5-monooxygenase activation protein zeta	93.354	74.8154	70.1822	82.5517	65.6059	76.9635	110.92	97.0436	64.6422
7536	SF1	splicing factor 1	8.2654	9.6096	10.1991	8.6071	6.1256	9.6919	14.454	11.0769	9.1038
7542	ZFPL1	zinc finger protein like 1	0.2372	0.3005	0	0.1982	0.2336	0.3718	0.4255	0.5622	0.2212
7555	CNBP	CCHC-type zinc finger nucleic acid binding protein	1.8298	2.2257	0.9497	1.3584	1.6323	1.7004	0.7933	1.8927	0.9946
7629	ZNF76	zinc finger protein 76	51.2668	0	34.0439	46.1811	0	0	36.4628	0	39.2643
7702	ZNF143	zinc finger protein 143	43.9429	0	29.1805	39.5838	0	0	31.2538	0	33.6551
7706	TRIM25	tripartite motif containing 25	4.5422	5.5514	5.3268	6.8213	5.2763	5.0566	6.9238	7.6149	4.2529
7707	ZNF148	zinc finger protein 148	1.9196	0.7846	1.877	1.3944	0.5425	1.9576	0.7364	0.2163	1.725
7716	VEZF1	vascular endothelial zinc finger 1	0.1194	0.0553	0.0921	0.0267	0	0.0508	0	0	0
7726	TRIM26	tripartite motif containing 26	0.431	0	0.4175	0.4282	0.0973	0.3823	0.1273	0.1926	0.6148
7739	ZNF185	zinc finger protein 185 with LIM domain	0.0261	0.0592	0.0502	0	0.0247	0.0365	0.0523	0	0.101
7750	ZMYM2	zinc finger MYM-type containing 2	0.0392	0	0.448	0.0205	0.3399	0.0229	0.0301	0	1.0103
7756	ZNF207	zinc finger protein 207	6.9297	8.8382	17.2953	2.5526	18.2752	11.3575	1.5572	5.2851	34.618
7764	ZNF217	zinc finger protein 217	0.8072	0	0	0	0	0	0	0	1.0839
7779	SLC30A1	solute carrier family 30 member 1	4.4703	5.0929	2.1278	1.906	6.0494	1.6425	6.6869	2.6283	3.6467
7791	ZYX	zyxin	6.364	6.1795	6.7868	5.1117	5.2997	1.3042	2.2645	6.4718	1.977
7798	LUZP1	leucine zipper protein 1	1.3369	1.6878	0.8188	0.9991	1.4421	1.1787	1.0161	0.7812	1.3778
7803	PTP4A1	protein tyrosine phosphatase 4A1	1.356	0.2599	1.6732	0.6721	1.4602	1.3605	0.1128	1.1455	0.7697
7804	LRP8	LDL receptor related protein 8	0.2128	0.2189	0.3929	0.3413	0.2572	0.2148	0	0.4322	1.7056
7812	CSDE1	cold shock domain containing E1	3.5441	3.9019	3.0672	2.9277	4.6393	1.9846	2.7594	4.3941	3.6837
7818	DAP3	death associated protein 3	9.8507	13.6282	16.0308	13.3472	14.161	13.8666	17.6368	16.4048	17.3805
7837	PXDN	peroxidasin	0.5709	0.5633	0.7081	0.5847	0.7222	0.4946	0.4368	0.5239	0.5285
7841	MOGS	mannosyl-oligosaccharide glucosidase	7.4137	9.1415	4.7606	9.6274	11.7602	10.8453	10.3673	4.9466	10.9995
7846	TUBA1A	tubulin alpha 1a	212.077	187.696	239.919	202.816	231.494	169.828	267.646	235.629	172.92
7866	IFRD2	interferon related developmental regulator 2	0.532	0.4359	1.1237	0.8643	0.7939	0.2421	0.9618	1.0406	0.55
7867	MAPKAPK3	MAPK activated protein kinase 3	0.1627	0	0	0	0	0	0	0	0
7871	SLMAP	sarcolemma associated protein	0.3606	0.9042	0.8001	1.7921	0.7004	1.0712	0.1494	0.8552	1.3722
7873	MANF	mesencephalic astrocyte derived neurotrophic factor	37.8698	49.7738	29.0956	51.048	39.3693	42.4916	46.7815	36.9062	51.1053
7874	USP7	ubiquitin specific peptidase 7	12.5403	11.8884	12.2421	9.1051	11.2564	13.7235	14.2536	11.383	11.6882
7879	RAB7A	RAB7A, member RAS oncogene family	121.035	134.451	146.269	143.088	130.599	116.75	127.419	120.712	104.67
7905	REEP5	receptor accessory protein 5	0.2198	0.3168	0.2754	0	0	0.2317	0	0	0.2422
7913	DEK	DEK proto-oncogene	37.6074	47.2931	34.3271	34.4738	40.0456	28.7603	35.2176	32.6192	45.6545
7915	ALDH5A1	aldehyde dehydrogenase 5 family member A1	5.6296	5.2791	5.6774	5.9266	5.4561	5.4062	5.3861	3.087	5.1769
7916	PRRC2A	proline rich coiled-coil 2A	1.2426	1.7085	1.484	1.2992	1.3223	1.5202	1.0028	1.4409	1.6188
7917	BAG6	BAG cochaperone 6	4.1361	3.515	5.1269	4.0162	4.4325	1.6727	3.1121	4.1153	2.1233
7919	DDX39B	DExD-box helicase 39B	60.6712	71.5665	77.7121	67.3027	62.7688	59.5474	63.122	44.8702	79.7814
7920	ABHD16A	abhydrolase domain containing 16A, phospholipase	0.905	1.0499	0.8464	1.0514	1.2347	1.7329	1.1254	1.0462	1.4434
7922	SLC39A7	solute carrier family 39 member 7	0.2098	0.1272	0.3264	0.0914	0.0794	0.0848	0.0898	0.1804	0.0933
7923	HSD17B8	hydroxysteroid 17-beta dehydrogenase 8	2.0566	2.8432	1.9215	1.4252	3.1247	1.7613	1.1736	1.0921	1.5273
7936	NELFE	negative elongation factor complex member E	5.4241	0.3948	0.1021	1.6788	5.3419	3.8346	0	2.505	4.3639
7965	AIMP2	aminoacyl tRNA synthetase complex interacting multifunctional protein 2	7.3442	10.2546	10.7078	8.9563	8.677	7.5041	7.8934	9.4517	11.0697
7975	MAFK	MAF bZIP transcription factor K	0.177	0	0.1937	0	0.6157	0.4702	0.33	0	0
7982	ST7	suppression of tumorigenicity 7	1.6858	0.81	0.4011	0.7424	0.5369	0.902	0.8661	0.6635	1.1142
7993	UBXN8	UBX domain protein 8	1.0714	2.0248	1.449	1.1744	1.5688	1.3832	0	1.3557	1.6472
8019	BRD3	bromodomain containing 3	1.3458	1.3397	1.6473	0.745	2.7309	1.2357	1.0166	1.2965	1.7143
8021	NUP214	nucleoporin 214	7.1253	9.0693	6.6064	7.8775	8.6818	7.3728	7.0164	6.8347	6.8962
8027	STAM	signal transducing adaptor molecule	2.1365	4.4844	6.3674	2.1131	6.1412	1.583	1.9397	7.1154	1.2845
8030	CCDC6	coiled-coil domain containing 6	2.5946	2.4362	6.0221	3.5139	2.3533	4.8689	3.7208	4.0533	1.1512
8036	SHOC2	SHOC2 leucine rich repeat scaffold protein	0.244	0.3365	0.0951	0	0	0	0.2904	0	0
8050	PDHX	pyruvate dehydrogenase complex component X	3.1266	3.0285	3.4285	0.9996	2.7422	0.9459	2.6441	2.6208	1.0119
8065	CUL5	cullin 5	0.0827	1.0966	0.1204	0.9316	0.066	0.165	0.0876	0.0865	0.0522
8073	PTP4A2	protein tyrosine phosphatase 4A2	1.3808	0.1896	1.622	0.601	1.348	1.2219	0.1975	1.0351	0.7793
8078	USP5	ubiquitin specific peptidase 5	3.597	5.7728	3.1154	4.1562	5.3094	5.6639	6.8211	2.5909	3.8443
8085	KMT2D	lysine methyltransferase 2D	0.0098	0.0118	0.0159	0.0055	0.0065	0.0072	0.0111	0.0056	0.0194
8086	AAAS	aladin WD repeat nucleoporin	0.7327	0.9969	1.1153	2.5164	2.8781	0.7449	2.0888	1.1708	1.6255
8087	FXR1	FMR1 autosomal homolog 1	9.5252	11.2928	13.5142	11.0161	17.4143	14.4824	16.3851	18.5728	13.2971
8089	YEATS4	YEATS domain containing 4	0	0	0	0	0	0	0	0	0
8106	PABPN1	poly(A) binding protein nuclear 1	9.1804	8.0773	11.1787	10.6144	7.7758	9.2157	6.9097	8.5028	7.4784
8120	AP3B2	adaptor related protein complex 3 subunit beta 2	0.0913	0.0986	0	0	0	0	0.0874	0.0753	0.0733
8125	ANP32A	acidic nuclear phosphoprotein 32 family member A	27.5968	34.9068	42.7577	35.3781	31.4684	38.3764	61.8527	45.0981	24.0453
8140	SLC7A5	solute carrier family 7 member 5	44.0961	32.3531	43.2232	33.2154	44.274	36.9183	25.1895	31.1348	40.4138
8148	TAF15	TATA-box binding protein associated factor 15	9.2826	15.0827	14.5732	7.7588	7.1542	13.1236	9.9004	11.1077	7.4803
8161	COIL	coilin	1.3335	1.6145	1.0306	1.3966	2.2784	1.6697	2.404	1.5369	1.9615
8165	AKAP1	A-kinase anchoring protein 1	2.5265	3.3331	3.7301	2.9644	3.8018	2.9512	1.9021	2.9577	3.1014
8175	SF3A2	splicing factor 3a subunit 2	14.9407	20.1016	18.8432	12.9925	17.7317	18.4782	15.2855	12.0591	19.8092
8178	ELL	elongation factor for RNA polymerase II	0.2255	0	0	0	0.4686	0.1671	0.1877	0	0.2015
8189	SYMPK	symplekin scaffold protein	2.0534	1.8902	1.4868	1.1809	1.5567	1.272	1.6411	1.4567	2.2829
8192	CLPP	caseinolytic mitochondrial matrix peptidase proteolytic subunit	25.1408	25.0977	27.1434	25.1891	29.906	39.86	19.0053	23.8154	32.9816
8208	CHAF1B	chromatin assembly factor 1 subunit B	1.6685	1.2406	1.0447	0.8225	0.3271	1.0013	0.7342	0.4218	0.2975
8209	GATD3	glutamine amidotransferase class 1 domain containing 3	110.853	96.1561	50.8308	131.762	49.3421	70.0972	62.5921	58.1785	110.889
8218	CLTCL1	clathrin heavy chain like 1	3.9626	3.2755	3.5617	4.4753	4.1721	4.2305	5.3318	4.45	3.3017
8220	ESS2	ess-2 splicing factor homolog	0.3808	0.9161	0.758	0.3976	0.7079	0.5768	0.3872	0.1817	0.489
8237	USP11	ubiquitin specific peptidase 11	0.0073	0.0196	0.1068	0.0203	0.1144	0	0.0138	0	0
8239	USP9X	ubiquitin specific peptidase 9 X-linked	0.4565	0.4234	0.7265	0.4877	0.6244	0.4509	0.5234	0.6649	0.3165
8241	RBM10	RNA binding motif protein 10	6.2302	6.2853	7.5532	5.505	6.859	5.1711	5.6315	5.476	7.3446
8242	KDM5C	lysine demethylase 5C	0.0612	0.0915	0.0701	0.0121	0.0607	0.0407	0.0802	0.1335	0.0811
8243	SMC1A	structural maintenance of chromosomes 1A	7.9416	7.4859	14.5828	8.0815	6.9149	8.2236	5.7626	6.0689	8.4295
8260	NAA10	N-alpha-acetyltransferase 10, NatA catalytic subunit	3.0447	3.8281	1.5031	2.1713	4.3834	2.1724	3.2611	2.8548	7.9424
8266	UBL4A	ubiquitin like 4A	2.9643	4.2657	2.7694	2.899	3.3732	3.5157	2.005	4.5758	3.7178
8270	LAGE3	L antigen family member 3	0.8831	0.5696	1.0393	0.805	0.9406	0	0.8801	0.8417	0.7
8284	KDM5D	lysine demethylase 5D	0.0374	0.0573	0.0439	0.0116	0.0311	0.0112	0.049	0.095	0.0295
8287	USP9Y	ubiquitin specific peptidase 9 Y-linked	0.0998	0.0448	0.1874	0.0991	0.1581	0.0536	0.0871	0.157	0.08
8289	ARID1A	AT-rich interaction domain 1A	1.936	3.1503	2.3052	3.438	1.9458	2.084	2.9321	1.7455	2.5639
8290	H3-4	H3.4 histone, cluster member	13.6365	19.0404	8.8628	15.3303	15.0776	8.6799	10.2614	12.3986	15.8226
8291	DYSF	dysferlin	0.2272	0.2685	0.2608	0.2923	0	0.3313	0.721	0.6294	0.2865
8294	H4C9	H4 clustered histone 9	180.173	191.904	138.776	309.552	262.757	282.883	218.438	245.389	280.775
8295	TRRAP	transformation/transcription domain associated protein	0.4254	0.3391	0.496	0.6374	0.3803	0.6359	0.4153	0.6396	0.4537
8301	PICALM	phosphatidylinositol binding clathrin assembly protein	1.0785	1.2357	1.4166	1.3977	0.9864	0.984	0.6751	1.215	1.2135
8314	BAP1	BRCA1 associated protein 1	0	0	0	0.1842	0	0	0	0	0
8318	CDC45	cell division cycle 45	0.4929	0	0	0	0	0	0.0473	0.4968	0
8329	H2AC13	H2A clustered histone 13	41.4	38.1617	41.267	32.2312	36.1257	24.3525	19.0415	32.4311	43.2867
8330	H2AC15	H2A clustered histone 15	41.4	38.1617	41.267	32.2312	36.1257	24.3525	19.0415	32.4311	43.2867
8331	H2AC14	H2A clustered histone 14	41.4	38.1617	41.267	32.2312	36.1257	24.3525	19.0415	32.4311	43.2867
8332	H2AC16	H2A clustered histone 16	41.4	38.1617	41.267	32.2312	36.1257	24.3525	19.0415	32.4311	43.2867
8334	H2AC6	H2A clustered histone 6	39.9828	33.9237	40.4711	30.8653	36.1257	23.4255	18.6502	32.0226	43.2596
8335	H2AC4	H2A clustered histone 4	39.9609	33.9032	40.4711	30.8429	36.1257	23.4255	18.6502	32.0226	43.2596
8336	H2AC17	H2A clustered histone 17	41.4	38.1617	41.267	32.2312	36.1257	24.3525	19.0415	32.4311	43.2867
8337	H2AC18	H2A clustered histone 18	41.4	38.1617	41.267	32.2312	36.1257	24.3525	19.0415	32.4311	43.2867
8338	H2AC20	H2A clustered histone 20	41.4	38.1617	41.267	32.2312	36.1257	24.3525	19.0415	32.4311	43.2867
8339	H2BC8	H2B clustered histone 8	133.702	131.366	61.2499	203.728	156.008	138.888	77.6744	196.778	149.553
8340	H2BC13	H2B clustered histone 13	133.688	131.366	61.2499	203.728	156.008	138.888	77.6744	196.778	149.553
8341	H2BC15	H2B clustered histone 15	133.688	131.366	61.2499	203.728	156.008	138.888	77.6744	196.778	149.553
8342	H2BC14	H2B clustered histone 14	133.688	131.366	61.2499	203.728	156.008	138.888	77.6744	196.778	149.553
8343	H2BC7	H2B clustered histone 7	133.702	131.366	61.2499	203.728	156.008	138.888	77.6744	196.778	149.553
8344	H2BC6	H2B clustered histone 6	133.702	131.366	61.2499	203.728	156.008	138.888	77.6744	196.778	149.553
8345	H2BC9	H2B clustered histone 9	133.688	131.366	61.2499	203.728	156.008	138.888	77.6744	196.778	149.553
8346	H2BC10	H2B clustered histone 10	133.702	131.366	61.2499	203.728	156.008	138.888	77.6744	196.778	149.553
8347	H2BC4	H2B clustered histone 4	133.702	131.366	61.2499	203.728	156.008	138.888	77.6744	196.778	149.553
8348	H2BC17	H2B clustered histone 17	147.551	133.201	119.065	274.582	181.1	205.899	117.473	154.947	205.589
8349	H2BC21	H2B clustered histone 21	147.565	133.201	119.065	274.582	181.1	205.899	117.473	154.947	205.589
8350	H3C1	H3 clustered histone 1	18.0576	23.7558	14.2643	19.9054	17.9859	13.4467	14.3514	20.5589	16.2408
8351	H3C4	H3 clustered histone 4	18.0576	23.7558	14.2643	19.9054	17.9859	13.4467	14.3514	20.5589	16.2408
8352	H3C3	H3 clustered histone 3	18.0576	23.7558	14.2643	19.9054	17.9859	13.4467	14.3514	20.5589	16.2408
8353	H3C6	H3 clustered histone 6	18.0576	23.7558	14.2643	19.9054	17.9859	13.4467	14.3514	20.5589	16.2408
8354	H3C11	H3 clustered histone 11	18.0576	23.7558	14.2643	19.9054	17.9859	13.4467	14.3514	20.5589	16.2408
8355	H3C8	H3 clustered histone 8	18.0576	23.7558	14.2643	19.9054	17.9859	13.4467	14.3514	20.5589	16.2408
8356	H3C12	H3 clustered histone 12	18.0576	23.7558	14.2643	19.9054	17.9859	13.4467	14.3514	20.5589	16.2408
8357	H3C10	H3 clustered histone 10	18.0576	23.7558	14.2643	19.9054	17.9859	13.4467	14.3514	20.5589	16.2408
8358	H3C2	H3 clustered histone 2	18.0576	23.7558	14.2643	19.9054	17.9859	13.4467	14.3514	20.5589	16.2408
8359	H4C1	H4 clustered histone 1	180.173	191.904	138.776	309.552	262.757	282.883	218.438	245.389	280.775
8360	H4C4	H4 clustered histone 4	180.173	191.904	138.776	309.552	262.757	282.883	218.438	245.389	280.775
8361	H4C6	H4 clustered histone 6	180.173	191.904	138.776	309.552	262.757	282.883	218.438	245.389	280.775
8362	H4C12	H4 clustered histone 12	180.173	191.904	138.776	309.552	262.757	282.883	218.438	245.389	280.775
8363	H4C11	H4 clustered histone 11	180.173	191.904	138.776	309.552	262.757	282.883	218.438	245.389	280.775
8364	H4C3	H4 clustered histone 3	180.173	191.904	138.776	309.552	262.757	282.883	218.438	245.389	280.775
8365	H4C8	H4 clustered histone 8	180.173	191.904	138.776	309.552	262.757	282.883	218.438	245.389	280.775
8366	H4C2	H4 clustered histone 2	180.173	191.904	138.776	309.552	262.757	282.883	218.438	245.389	280.775
8367	H4C5	H4 clustered histone 5	180.173	191.904	138.776	309.552	262.757	282.883	218.438	245.389	280.775
8368	H4C13	H4 clustered histone 13	180.173	191.904	138.776	309.552	262.757	282.883	218.438	245.389	280.775
8370	H4C14	H4 clustered histone 14	180.173	191.904	138.776	309.552	262.757	282.883	218.438	245.389	280.775
8379	MAD1L1	mitotic arrest deficient 1 like 1	1.9551	2.3522	2.1171	1.4973	2.8167	1.8523	1.1146	1.6966	1.525
8394	PIP5K1A	phosphatidylinositol-4-phosphate 5-kinase type 1 alpha	0.6801	0.6846	0.0703	0.8467	0.4728	0	0.2698	0	0.08
8396	PIP4K2B	phosphatidylinositol-5-phosphate 4-kinase type 2 beta	0.3141	0.4715	0.3662	0.2194	0.287	0.4117	0.1856	0.2468	0.3007
[truncated: 4,877 more rows]
