# Supplementary material for: GPER1 as a therapeutic target in MASLD: evidence for steatosis attenuation by agonist G1 in preclinical models
Source: Front Pharmacol. 2026 Mar 18;17:1764287. doi: 10.3389/fphar.2026.1764287 (PMC13038608; doi:10.3389/fphar.2026.1764287)
Supplement: Supplementary file 4 [file Table4.xlsx]

## Sheet: FFA vs. Control
Gene_ID	Gene_symbol	Description	FFA_1	FFA_2	FFA_3	NC_1	NC_2	NC_3	FC	log2FC	pValue	FDR	significance
2	A2M	alpha-2-macroglobulin	0.0574	0.0895	8.999999999999999e-05	0.1149	0.1127	8.999999999999999e-05	0.6455707321357986	-0.631353	0.5942088067775275	0.8871647407404436	Stable
9	NAT1	N-acetyltransferase 1	0.1311	8.999999999999999e-05	0.1994	0.132	0.1847	0.3199	0.5193056864593151	-0.945344	0.2762033404433357	0.8274940804147709	Stable
16	AARS1	alanyl-tRNA synthetase 1	10.6677	11.0398	12.1936	7.9257	9.742	17.507	0.9637921574313356	-0.053206	0.8990256741582373	0.9739493814143668	Stable
18	ABAT	4-aminobutyrate aminotransferase	0.7348	8.999999999999999e-05	8.999999999999999e-05	0.8542	0.7947	8.999999999999999e-05	0.4457152560051912	-1.16581	0.45539801350475223	0.8356280382398716	Stable
21	ABCA3	ATP binding cassette subfamily A member 3	0.0106	6.3887	6.8105	8.999999999999999e-05	5.5661	7.8825	0.982236931626798	-0.025857	0.9814065808919871	0.9940010164050306	Stable
23	ABCF1	ATP binding cassette subfamily F member 1	4.2676	4.8492	6.6249	4.1861	5.0829	4.4461	1.1477641431706658	0.19882620957715066	0.448405832546539	0.8355007205463139	Stable
27	ABL2	ABL proto-oncogene 2, non-receptor tyrosine kinase	0.0853	0.084	0.0591	0.0894	0.0185	0.0804	1.2129580456718003	0.2785296507486145	0.6203522721222688	0.8966067254137173	Stable
30	ACAA1	acetyl-CoA acyltransferase 1	3.3287	4.6996	6.6852	3.6857	3.5513	4.9994	1.2024369912719426	0.2659612975203561	0.5021211022463585	0.8510643396026629	Stable
31	ACACA	acetyl-CoA carboxylase alpha	1.6565	1.3794	1.5247	2.236	1.6296	1.9503	0.7841606630100242	-0.350779	0.12452119689178799	0.8274940804147709	Stable
32	ACACB	acetyl-CoA carboxylase beta	0.3178	0.395	0.3428	0.4395	0.4269	0.4732	0.787996416840848	-0.343739	0.032477584576682504	0.8274940804147709	Stable
34	ACADM	acyl-CoA dehydrogenase medium chain	25.8185	31.4957	31.9429	23.4736	27.613	32.1129	1.0728081298565497	0.1013920752961933	0.5616237547006162	0.8775791141888069	Stable
35	ACADS	acyl-CoA dehydrogenase short chain	0.2481	0.3937	0.4973	0.2646	0.2549	0.3874	1.2560370492887858	0.3288790199913817	0.4197459853982562	0.8274940804147709	Stable
36	ACADSB	acyl-CoA dehydrogenase short/branched chain	8.999999999999999e-05	8.999999999999999e-05	8.999999999999999e-05	0.0462	8.999999999999999e-05	8.999999999999999e-05	0.005821474773609313	-7.4244	0.42264973081037427	0.8274940804147709	Stable
37	ACADVL	acyl-CoA dehydrogenase very long chain	33.2832	24.3682	35.8601	21.0878	31.0215	25.1305	1.210664709126642	0.27579936919657394	0.2985669573025497	0.8274940804147709	Stable
38	ACAT1	acetyl-CoA acetyltransferase 1	11.3933	27.1226	11.2074	15.2376	11.7349	17.8532	1.1092587511182204	0.14959593485302758	0.7922916322310788	0.9535441883185503	Stable
39	ACAT2	acetyl-CoA acetyltransferase 2	5.9207	2.7054	4.7606	9.302	9.8158	8.8418	0.4787872501752529	-1.06254	0.027338652383142738	0.8274940804147709	Down
47	ACLY	ATP citrate lyase	21.4466	25.151	23.5692	26.0316	25.6188	24.8156	0.9176209034080504	-0.12403	0.18122593532483822	0.8274940804147709	Stable
48	ACO1	aconitase 1	3.0469	5.0849	4.0484	3.3945	3.708	4.5175	1.048209982788296	0.06792775388105199	0.7996379774599793	0.9544207627149818	Stable
50	ACO2	aconitase 2	41.0661	33.7025	47.4138	40.1058	51.8716	38.598	0.9357229615991985	-0.0958466	0.6532441357473564	0.9023581619359826	Stable
51	ACOX1	acyl-CoA oxidase 1	1.974	2.7638	3.1124	2.6142	3.2032	2.4142	0.953666358909568	-0.0684435	0.7745439587635738	0.9489253378473054	Stable
52	ACP1	acid phosphatase 1	23.8981	25.2076	20.434	19.5248	15.8795	19.2369	1.2726605565031515	0.34784767552218987	0.05658785534851175	0.8274940804147709	Stable
53	ACP2	acid phosphatase 2, lysosomal	3.7936	1.6213	1.009	3.5304	1.8226	3.7714	0.7040353338301696	-0.50628	0.44152941171229515	0.8312272130098368	Stable
58	ACTA1	actin alpha 1, skeletal muscle	641.231	700.663	661.156	829.226	803.116	899.885	0.7910230649515547	-0.338208	0.010812556858901524	0.8274940804147709	Stable
59	ACTA2	actin alpha 2, smooth muscle	640.152	700.351	661.279	828.404	802.35	900.011	0.7909789267705334	-0.338289	0.01115905209047057	0.8274940804147709	Stable
60	ACTB	actin beta	1000.87	1200.64	1167.97	1179.98	1150.85	1343.2	0.9171079557067078	-0.124837	0.30369736131028363	0.8274940804147709	Stable
70	ACTC1	actin alpha cardiac muscle 1	641.638	700.847	661.699	829.501	803.116	900.517	0.7911870386373818	-0.337909	0.01111775335835119	0.8274940804147709	Stable
71	ACTG1	actin gamma 1	1000.72	1200.38	1167.84	1179.85	1150.67	1342.98	0.9170933250251565	-0.12486	0.30355414036999884	0.8274940804147709	Stable
72	ACTG2	actin gamma 2, smooth muscle	673.175	737.695	691.772	869	841.379	947.745	0.7910247384226815	-0.338205	0.012552179041163571	0.8274940804147709	Stable
81	ACTN4	actinin alpha 4	84.1242	104.568	86.6208	102.897	120.995	108.049	0.8294019188917569	-0.269857	0.08984043130058528	0.8274940804147709	Stable
86	ACTL6A	actin like 6A	19.9701	20.0425	19.2481	14.6037	15.953	25.2083	1.062686272751726	0.08771574592914472	0.7603189333168725	0.9436370461691348	Stable
87	ACTN1	actinin alpha 1	43.9241	55.1791	42.3935	50.4447	54.078	56.937	0.8763592401075936	-0.190406	0.23674805588360814	0.8274940804147709	Stable
88	ACTN2	actinin alpha 2	9.5004	9.5352	7.9401	12.0516	10.4755	11.7546	0.7868833809291839	-0.345778	0.027361750559822498	0.8274940804147709	Stable
89	ACTN3	actinin alpha 3	5.0344	5.8516	4.2135	7.3504	6.326	8.3097	0.6867748259127356	-0.542091	0.038317278001678286	0.8274940804147709	Stable
102	ADAM10	ADAM metallopeptidase domain 10	0.686	0.7435	0.7056	1.0714	0.6664	0.7765	0.849182675098437	-0.235853	0.4057502008301228	0.8274940804147709	Stable
103	ADAR	adenosine deaminase RNA specific	4.5888	5.1042	4.6824	3.7746	4.2148	4.8312	1.1212735753396876	0.16513831885075028	0.2300816575728575	0.8274940804147709	Stable
104	ADARB1	adenosine deaminase RNA specific B1	1.9065	2.4144	3.3113	0.1048	4.6732	3.1362	0.9643678451391171	-0.0523445	0.9518324640961513	0.9903029851321971	Stable
113	ADCY7	adenylate cyclase 7	8.999999999999999e-05	8.999999999999999e-05	0.9057	0.8985	8.999999999999999e-05	8.999999999999999e-05	1.0080117505674988	0.011512456681726997	0.9957668916220317	0.9977532303654852	Stable
115	ADCY9	adenylate cyclase 9	0.17	0.0908	0.1415	0.1682	0.0617	8.999999999999999e-05	1.7492064872385755	0.8067006040288809	0.3714494786970799	0.8274940804147709	Stable
128	ADH5	alcohol dehydrogenase 5 (class III), chi polypeptide	11.4074	15.7085	11.1176	15.5344	15.4484	18.9696	0.7653986595238669	-0.385717	0.1108435010980662	0.8274940804147709	Stable
132	ADK	adenosine kinase	2.2081	2.0968	2.8577	1.3619	2.1391	3.2356	1.0632366475670219	0.08846273729633672	0.8275617556796326	0.9578125247408722	Stable
142	PARP1	poly(ADP-ribose) polymerase 1	47.3691	47.0419	38.983	38.6187	45.0508	40.7404	1.0722137064654822	0.10059248278304284	0.42549880723726624	0.8274940804147709	Stable
158	ADSL	adenylosuccinate lyase	2.6588	3.0797	2.4508	4.0874	2.7021	2.6277	0.8696109246909908	-0.201558	0.48874981677968726	0.846785965394364	Stable
159	ADSS2	adenylosuccinate synthase 2	8.1304	8.8273	5.7569	10.6201	2.3567	4.0204	1.3363730496787705	0.41832279358704844	0.5380974475443734	0.869640397323208	Stable
160	AP2A1	adaptor related protein complex 2 subunit alpha 1	3.6797	4.0405	4.8547	3.0336	3.0678	3.6199	1.2935409873165111	0.37132576817914764	0.09301344954272799	0.8274940804147709	Stable
161	AP2A2	adaptor related protein complex 2 subunit alpha 2	3.3216	3.436	4.0315	2.984	1.7766	3.4916	1.307421051356002	0.386723831936077	0.23337323559376622	0.8274940804147709	Stable
162	AP1B1	adaptor related protein complex 1 subunit beta 1	12.3403	11.2962	10.2001	13.2251	11.054	13.263	0.901297476699492	-0.149925	0.26789972234296117	0.8274940804147709	Stable
163	AP2B1	adaptor related protein complex 2 subunit beta 1	10.9058	12.96	13.6516	15.6731	13.541	15.0695	0.8472075441021055	-0.239213	0.10052683451246482	0.8274940804147709	Stable
164	AP1G1	adaptor related protein complex 1 subunit gamma 1	2.9489	2.4008	2.6162	2.3551	1.3187	2.9475	1.2030719043088216	0.266722871017469	0.4510259167224026	0.8356280382398716	Stable
178	AGL	amylo-alpha-1, 6-glucosidase, 4-alpha-glucanotransferase	2.6027	1.6976	2.7168	2.4373	3.2957	3.0207	0.8016153169516891	-0.319018	0.23451642783815835	0.8274940804147709	Stable
191	AHCY	adenosylhomocysteinase	34.8649	43.5015	35.3076	50.7008	41.8963	49.4347	0.8003418952657082	-0.321312	0.07391896727279698	0.8274940804147709	Stable
197	AHSG	alpha 2-HS glycoprotein	8.999999999999999e-05	8.999999999999999e-05	8.999999999999999e-05	0.0302	8.999999999999999e-05	8.999999999999999e-05	0.00888742593811718	-6.81402	0.42264973081037416	0.8274940804147709	Stable
203	AK1	adenylate kinase 1	12.9915	8.3037	9.181	8.1179	7.7154	9.5939	1.198566889000755	0.26131042441208235	0.36690146444064264	0.8274940804147709	Stable
204	AK2	adenylate kinase 2	47.5435	72.7899	67.0876	57.9075	90.9647	65.9498	0.8724478870879147	-0.196859	0.5095721836602942	0.8578258209078942	Stable
205	AK4	adenylate kinase 4	0.5767	2.1039	2.3933	0.8057	2.1024	1.9781	1.0384143096885106	0.05438216939576588	0.9333215243365898	0.9855049276944505	Stable
208	AKT2	AKT serine/threonine kinase 2	0.0875	8.999999999999999e-05	8.999999999999999e-05	0.0936	8.999999999999999e-05	8.999999999999999e-05	0.9349541480059714	-0.0970325	0.9642852562694431	0.9922443623446995	Stable
211	ALAS1	5'-aminolevulinate synthase 1	0.0339	0.2337	0.2508	0.5182	0.0624	0.2333	0.6369332841872464	-0.650786	0.558157490441976	0.8772635864767955	Stable
212	ALAS2	5'-aminolevulinate synthase 2	2.2885	1.5193	3.4421	0.74	0.1436	1.6629	2.8470056940899275	1.509445378512945	0.09617490361291899	0.8274940804147709	Stable
213	ALB	albumin	23.7037	14.9865	21.4626	27.9197	40.4305	19.6852	0.6832796806739108	-0.549452	0.2608087979779612	0.8274940804147709	Stable
214	ALCAM	activated leukocyte cell adhesion molecule	28.6301	32.2332	31.9548	34.2496	29.6816	32.341	0.9641215221008763	-0.0527131	0.5490908597514267	0.8748781690176015	Stable
215	ABCD1	ATP binding cassette subfamily D member 1	1.8206	1.9243	1.9045	2.9278	1.9676	2.6433	0.7493864989985011	-0.416218	0.15593885293741072	0.8274940804147709	Stable
217	ALDH2	aldehyde dehydrogenase 2 family member	18.0082	23.5635	25.361	24.1683	28.3878	22.0734	0.8968665206118223	-0.157035	0.4260766910985012	0.8274940804147709	Stable
218	ALDH3A1	aldehyde dehydrogenase 3 family member A1	2.5493	2.8836	1.6199	2.3217	1.3218	1.585	1.3489146026585062	0.4317990167659033	0.2790963963866656	0.8274940804147709	Stable
219	ALDH1B1	aldehyde dehydrogenase 1 family member B1	14.2611	16.7737	14.4878	10.3217	14.6146	15.5368	1.1247618788775755	0.16961960364269546	0.41912066062821945	0.8274940804147709	Stable
221	ALDH3B1	aldehyde dehydrogenase 3 family member B1	4.1339	4.5319	3.4234	3.7215	2.6121	2.5803	1.3562189389605002	0.4395900963620569	0.10115461051946951	0.8274940804147709	Stable
222	ALDH3B2	aldehyde dehydrogenase 3 family member B2	3.1176	4.0724	2.2362	2.8114	1.9454	1.8418	1.4285151395750613	0.5145163262106662	0.21587869094117146	0.8274940804147709	Stable
223	ALDH9A1	aldehyde dehydrogenase 9 family member A1	5.7123	3.0331	2.7171	6.6847	6.0698	3.9971	0.6842629957735381	-0.547377	0.23299520413361535	0.8274940804147709	Stable
224	ALDH3A2	aldehyde dehydrogenase 3 family member A2	14.1255	15.6889	17.7752	13.802	11.1735	14.3795	1.2092389785287765	0.27409938856373056	0.1308478102266797	0.8274940804147709	Stable
225	ABCD2	ATP binding cassette subfamily D member 2	0.1407	0.1327	0.1539	0.2473	0.2081	0.245	0.6100799543118217	-0.71293	0.008416739163861292	0.8274940804147709	Down
226	ALDOA	aldolase, fructose-bisphosphate A	149.875	131.169	110.984	159.292	121.927	132.283	0.948064718257251	-0.0769425	0.6742973998778965	0.9121943279889505	Stable
230	ALDOC	aldolase, fructose-bisphosphate C	12.7828	18.1715	21.1344	18.2508	29.8809	17.4176	0.79464921822201	-0.33161	0.40497542999473424	0.8274940804147709	Stable
231	AKR1B1	aldo-keto reductase family 1 member B	315.018	289.815	275.819	211.693	245.27	300.498	1.1626364921758348	0.21740009688807138	0.25049301440782057	0.8274940804147709	Stable
248	ALPI	alkaline phosphatase, intestinal	35.4769	38.5411	34.6593	32.1121	31.954	23.947	1.2347855035216346	0.30426045081250586	0.10942989847817777	0.8274940804147709	Stable
249	ALPL	alkaline phosphatase, biomineralization associated	17.7929	52.9254	45.4114	45.7976	53.4202	46.4586	0.7971757951184955	-0.32703	0.4557543489048118	0.8356280382398716	Stable
250	ALPP	alkaline phosphatase, placental	183.825	213.129	234.998	251.036	263.911	226.433	0.8523985797304595	-0.2304	0.12523878063792573	0.8274940804147709	Stable
251	ALPG	alkaline phosphatase, germ cell	108.482	113.514	121.188	137.758	140.378	113.729	0.8757709925612136	-0.191374	0.1865470339034623	0.8274940804147709	Stable
267	AMFR	autocrine motility factor receptor	0.5077	1.0662	0.6444	0.5176	0.4348	0.898	1.1988218763510592	0.2616173158036473	0.6083815998242054	0.8922693916446008	Stable
271	AMPD2	adenosine monophosphate deaminase 2	3.1519	4.0328	3.2009	5.0008	3.6119	4.2537	0.8071877137349998	-0.309024	0.17615889929427117	0.8274940804147709	Stable
274	BIN1	bridging integrator 1	4.2128	5.156	4.3367	7.3109	3.5764	5.6174	0.8303998255042504	-0.268122	0.4822094006325623	0.8450182212190473	Stable
291	SLC25A4	solute carrier family 25 member 4	32.0963	32.8485	23.1117	32.3763	32.4614	28.7979	0.9404168927202902	-0.0886276	0.6234620064292118	0.8966067254137173	Stable
292	SLC25A5	solute carrier family 25 member 5	207.317	191.987	244.472	211.073	218.965	191.509	1.03576496572744	0.05069666591188372	0.7017431044637055	0.9242401113650659	Stable
293	SLC25A6	solute carrier family 25 member 6	164.26	142.691	202.228	182.231	175.456	155.283	0.9926102818978515	-0.0107007	0.9518853106547049	0.9903029851321971	Stable
301	ANXA1	annexin A1	69.6367	59.727	35.6104	69.7108	46.6759	67.8397	0.8954965194999195	-0.15924	0.6374868625656476	0.89923470301683	Stable
302	ANXA2	annexin A2	540.701	417.239	422.744	524.895	517.907	455.381	0.9215720852333565	-0.117831	0.45457142415866625	0.8356280382398716	Stable
306	ANXA3	annexin A3	32.5366	29.4329	26.8419	26.6863	24.9796	27.5252	1.1214820857394325	0.16540657537621387	0.18103816165304198	0.8274940804147709	Stable
307	ANXA4	annexin A4	12.8463	9.2569	6.1365	8.0059	6.9619	12.0975	1.0433913535043025	0.06128038303632506	0.8831362194958173	0.9707817335065624	Stable
308	ANXA5	annexin A5	65.8861	54.1758	48.3897	64.6041	49.7559	46.4298	1.0476510325903758	0.06715824226568766	0.753708146085968	0.9410918126547073	Stable
309	ANXA6	annexin A6	8.9467	4.6435	5.032	4.2181	5.1777	3.4261	1.4523744530841762	0.5384134588166386	0.29339724086038704	0.8274940804147709	Stable
310	ANXA7	annexin A7	3.7759	3.0797	3.2691	2.1017	1.7175	2.4879	1.6052861061343566	0.682830448198718	0.014044062494667763	0.8274940804147709	Up
311	ANXA11	annexin A11	23.4953	11.0682	19.0181	16.9279	15.7057	12.6363	1.183603233053309	0.24318554242142837	0.5335543395566762	0.8676531676934607	Stable
318	NUDT2	nudix hydrolase 2	0.7949	0.8261	2.3859	2.158	2.1413	3.2045	0.533982782057091	-0.905135	0.14923333848215428	0.8274940804147709	Stable
324	APC	APC regulator of WNT signaling pathway	0.2306	8.999999999999999e-05	0.0131	0.0284	0.0533	0.3545	0.5588950022925264	-0.839351	0.6470831266623631	0.9022618963627587	Stable
327	APEH	acylaminoacyl-peptide hydrolase	0.3433	0.7024	0.6777	0.8352	0.6604	0.8557	0.7329562369752902	-0.448201	0.2075605346389155	0.8274940804147709	Stable
328	APEX1	apurinic/apyrimidinic endodeoxyribonuclease 1	40.5592	35.2792	32.1282	33.1336	39.6345	34.5219	1.0063062727187995	0.009069461092982891	0.9466010117396687	0.9888505209822487	Stable
332	BIRC5	baculoviral IAP repeat containing 5	1.0414	1.1369	1.218	1.0768	1.0502	1.2151	1.016217348373777	0.0232089984543035	0.8148127514198399	0.9563193960813837	Stable
334	APLP2	amyloid beta precursor like protein 2	8.999999999999999e-05	0.1092	0.4375	0.1892	0.1656	8.999999999999999e-05	1.5407309307109245	0.6236149352966691	0.6896641011802672	0.9181460918872875	Stable
338	APOB	apolipoprotein B	0.0175	0.0038	8.999999999999999e-05	0.0141	8.999999999999999e-05	0.0384	0.40673131774101545	-1.29785	0.4654522964532491	0.8362211465744088	Stable
351	APP	amyloid beta precursor protein	0.3455	0.5823	1.1962	1.1214	0.6421	0.8425	0.81504221028396	-0.295053	0.6159399985879924	0.8957376963654337	Stable
353	APRT	adenine phosphoribosyltransferase	10.5074	9.8595	6.5783	12.6202	14.2163	10.1709	0.72810302804304	-0.457785	0.11857708694737812	0.8274940804147709	Stable
369	ARAF	A-Raf proto-oncogene, serine/threonine kinase	0.1582	0.7677	0.2865	0.1758	0.2871	0.3264	1.5360445964778917	0.6192201028972835	0.5298666780920811	0.8656565944311457	Stable
372	ARCN1	archain 1	22.8418	26.0155	22.2578	23.6147	22.5941	23.1471	1.025364821161574	0.03613730684009072	0.6695599022081216	0.9107112977555152	Stable
373	TRIM23	tripartite motif containing 23	8.999999999999999e-05	8.999999999999999e-05	8.999999999999999e-05	0.077	8.999999999999999e-05	8.999999999999999e-05	0.003498315625809794	-8.15912	0.42264973081037416	0.8274940804147709	Stable
375	ARF1	ADP ribosylation factor 1	35.0322	33.1239	34.5108	30.9659	24.6889	27.2686	1.238093228208202	0.30811995333215186	0.05789037642320026	0.8274940804147709	Stable
377	ARF3	ADP ribosylation factor 3	35.0322	33.1239	34.5108	30.9659	24.6889	27.2686	1.238093228208202	0.30811995333215186	0.05789037642320026	0.8274940804147709	Stable
378	ARF4	ADP ribosylation factor 4	29.5394	24.9577	21.2968	23.9474	20.9533	14.9558	1.26626013883204	0.34057382060323077	0.21063613570275955	0.8274940804147709	Stable
381	ARF5	ADP ribosylation factor 5	27.4261	25.6532	24.8113	24.0993	17.7958	21.126	1.2359447867460263	0.3056142952917187	0.09671707012411648	0.8274940804147709	Stable
382	ARF6	ADP ribosylation factor 6	4.0026	2.0932	4.6903	4.3189	1.4268	4.874	1.015668992532746	0.02243030305606454	0.9687056847495077	0.9934450492725545	Stable
384	ARG2	arginase 2	0.9912	0.6326	0.7232	1.3747	0.7952	1.2984	0.6767004007727128	-0.563411	0.16794108184135337	0.8274940804147709	Stable
387	RHOA	ras homolog family member A	6.8599	4.8026	4.9292	3.7226	4.6424	3.9181	1.3507746415807083	0.4337870006490553	0.1514782701764333	0.8274940804147709	Stable
388	RHOB	ras homolog family member B	1.1078	1.5586	1.5458	1.2658	1.2755	1.2874	1.1001645467129835	0.13771931736192916	0.4792903916702026	0.8449692920103734	Stable
389	RHOC	ras homolog family member C	5.1712	2.4654	2.1503	1.424	2.3014	1.9101	1.736651583710407	0.7963083419165862	0.28335544645371846	0.8274940804147709	Stable
391	RHOG	ras homolog family member G	87.8271	117.651	90.3348	112.882	93.1148	115.745	0.9194146844822388	-0.121212	0.5112907656373595	0.8586276695666603	Stable
392	ARHGAP1	Rho GTPase activating protein 1	11.4173	5.8972	7.0239	6.5001	13.1859	5.9077	0.950952773534112	-0.0725544	0.8920861704629645	0.9723880092480444	Stable
396	ARHGDIA	Rho GDP dissociation inhibitor alpha	63.7583	90.2719	53.8963	69.3105	59.3858	69.7985	1.047516106215377	0.06697242643385294	0.8044569967785018	0.9555973132465528	Stable
398	ARHGDIG	Rho GDP dissociation inhibitor gamma	8.999999999999999e-05	8.999999999999999e-05	8.999999999999999e-05	0.553	8.999999999999999e-05	8.999999999999999e-05	0.00048808706026971305	-11.0006	0.42264973081037416	0.8274940804147709	Stable
400	ARL1	ADP ribosylation factor like GTPase 1	6.9548	4.1325	6.7564	4.1215	4.6872	4.1897	1.3727612629246677	0.4570807480324275	0.2145090392752934	0.8274940804147709	Stable
402	ARL2	ADP ribosylation factor like GTPase 2	2.2433	2.7027	2.4113	2.8497	2.3849	4.848	0.7297026560609368	-0.454619	0.35194596734933764	0.8274940804147709	Stable
403	ARL3	ADP ribosylation factor like GTPase 3	0.4916	0.5527	0.4637	0.6168	0.5549	2.5514	0.4050388117429024	-1.30387	0.3769217713871619	0.8274940804147709	Stable
408	ARRB1	arrestin beta 1	5.305	4.7846	6.0145	5.2341	5.1993	5.121	1.035340482435838	0.050105290954271395	0.6589131116713383	0.9055602932357081	Stable
411	ARSB	arylsulfatase B	0.083	0.1027	0.0908	0.076	0.0778	8.999999999999999e-05	1.7967379296900385	0.8453799942073813	0.24854619202292896	0.8274940804147709	Stable
427	ASAH1	N-acylsphingosine amidohydrolase 1	0.8472	1.5202	0.897	0.9724	0.8641	1.0504	1.1307631022896534	0.17729671274915465	0.624036661851087	0.8966067254137173	Stable
435	ASL	argininosuccinate lyase	0.3496	0.1755	0.3463	0.6781	0.6191	0.189	0.5863275467635579	-0.770221	0.3152364053357599	0.8274940804147709	Stable
439	GET3	guided entry of tail-anchored proteins factor 3, ATPase	20.4938	43.5989	46.5774	36.3206	48.9506	46.3397	0.8408885586224243	-0.250013	0.5017792894354194	0.8510643396026629	Stable
440	ASNS	asparagine synthetase (glutamine-hydrolyzing)	21.7029	15.8202	23.237	21.968	21.4881	18.2917	0.9840042884118948	-0.0232635	0.9050513802427015	0.977503392819193	Stable
444	ASPH	aspartate beta-hydroxylase	3.6944	1.5659	3.1191	3.3882	2.2999	2.6107	1.0097122475538634	0.013944205674552896	0.9723434099938373	0.9938022330974734	Stable
445	ASS1	argininosuccinate synthase 1	44.8137	59.2025	58.9078	78.2951	70.9043	80.8994	0.7080610589885734	-0.498054	0.022628360829917368	0.8274940804147709	Stable
471	ATIC	5-aminoimidazole-4-carboxamide ribonucleotide formyltransferase/IMP cyclohydrolase	12.0408	18.0685	13.5569	14.5292	15.1143	16.5465	0.945360467633687	-0.0810636	0.6952612236279199	0.9209658308394078	Stable
472	ATM	ATM serine/threonine kinase	0.0228	0.0099	0.0224	0.26	0.0797	0.0665	0.13564746430329888	-2.88207	0.2011320689134494	0.8274940804147709	Stable
475	ATOX1	antioxidant 1 copper chaperone	2.5301	2.3925	8.999999999999999e-05	4.1947	8.999999999999999e-05	8.999999999999999e-05	1.1734995995117858	0.23081734950278832	0.8899255886537412	0.9721000491650936	Stable
476	ATP1A1	ATPase Na+/K+ transporting subunit alpha 1	21.3843	33.5473	34.901	24.4628	27.897	29.248	1.100784483836104	0.13853203971435762	0.5965353150533542	0.8873292955121647	Stable
477	ATP1A2	ATPase Na+/K+ transporting subunit alpha 2	1.1721	1.0813	1.4418	1.066	0.3434	0.4812	1.954511795197292	0.9668082911103411	0.09533816393734612	0.8274940804147709	Stable
478	ATP1A3	ATPase Na+/K+ transporting subunit alpha 3	1.2442	1.218	1.5305	1.1316	0.3646	0.5605	1.9413137550444883	0.9570333052055693	0.09052647204241394	0.8274940804147709	Stable
479	ATP12A	ATPase H+/K+ transporting non-gastric alpha2 subunit	0.1186	0.0093	0.1082	0.0186	0.0652	0.0087	2.5524324324324326	1.351872770824968	0.3081928851861308	0.8274940804147709	Stable
480	ATP1A4	ATPase Na+/K+ transporting subunit alpha 4	0.1279	0.01	0.1933	0.162	0.1284	0.0707	0.9171974522292995	-0.124696	0.8786499606874166	0.9700173981022345	Stable
481	ATP1B1	ATPase Na+/K+ transporting subunit beta 1	1.4128	0.1227	15.6691	4.1139	4.4682	3.183	1.4623420115426131	0.5482807672765222	0.751058424215889	0.9401179691168199	Stable
483	ATP1B3	ATPase Na+/K+ transporting subunit beta 3	14.7471	23.2771	4.1645	10.0506	14.2827	14.8967	1.075419321947489	0.10489929771114163	0.8773974865947511	0.969910477666657	Stable
487	ATP2A1	ATPase sarcoplasmic/endoplasmic reticulum Ca2+ transporting 1	3.2414	3.1593	3.8158	3.7153	2.9885	2.8845	1.065517349269422	0.0915540839710944	0.5653859149224176	0.8779952495703655	Stable
488	ATP2A2	ATPase sarcoplasmic/endoplasmic reticulum Ca2+ transporting 2	19.5453	16.8233	26.7977	24.8192	22.0403	20.7242	0.9346380858106319	-0.0975203	0.6817132195721356	0.9152112096640719	Stable
489	ATP2A3	ATPase sarcoplasmic/endoplasmic reticulum Ca2+ transporting 3	1.3597	3.628	4.0402	2.4475	1.6555	0.9756	1.7776355688575591	0.829959589133198	0.2548167867969476	0.8274940804147709	Stable
490	ATP2B1	ATPase plasma membrane Ca2+ transporting 1	6.3667	4.5266	14.2137	8.0538	9.3117	6.5261	1.0508714359858695	0.07158618023165589	0.90592955678699	0.9776433656947686	Stable
491	ATP2B2	ATPase plasma membrane Ca2+ transporting 2	0.0494	0.1533	0.0796	0.076	0.1623	8.999999999999999e-05	1.1841939678677795	0.24390540998835336	0.8089611699882201	0.9557102244108379	Stable
492	ATP2B3	ATPase plasma membrane Ca2+ transporting 3	0.0534	0.1657	0.0148	0.0238	0.1755	8.999999999999999e-05	1.1730778875570491	0.23029880557599722	0.879732209080327	0.9700173981022345	Stable
493	ATP2B4	ATPase plasma membrane Ca2+ transporting 4	4.6701	3.0626	11.3037	6.5446	7.4708	4.9469	1.0039077538062366	0.005626710284293808	0.9932416872070252	0.9970325835195096	Stable
495	ATP4A	ATPase H+/K+ transporting subunit alpha	0.1451	0.0253	0.0963	0.0473	0.1001	0.0445	1.389786347055758	0.4748631133555459	0.5698518091797784	0.8800051081392328	Stable
498	ATP5F1A	ATP synthase F1 subunit alpha	282.613	287.454	310.014	327.315	292.705	257.073	1.0034061382316355	0.004905668777189107	0.9670088045173524	0.9934450492725545	Stable
501	ALDH7A1	aldehyde dehydrogenase 7 family member A1	29.5486	28.7328	24.6748	21.326	23.3836	28.1152	1.139120189825444	0.18791997541928498	0.2551833354133265	0.8274940804147709	Stable
506	ATP5F1B	ATP synthase F1 subunit beta	336.115	307.854	359.193	325.166	318.712	310.335	1.0512969998229957	0.07217029978680899	0.3880048203977571	0.8274940804147709	Stable
509	ATP5F1C	ATP synthase F1 subunit gamma	31.4323	37.591	41.0182	41.1039	34.3196	23.3096	1.114535044478498	0.15644198016919744	0.5669368213205417	0.87894051358574	Stable
513	ATP5F1D	ATP synthase F1 subunit delta	13.4268	13.2603	17.7319	14.705	13.4931	10.3374	1.15267740135719	0.20498880389756083	0.37408504109859053	0.8274940804147709	Stable
514	ATP5F1E	ATP synthase F1 subunit epsilon	0.7077	8.999999999999999e-05	0.5126	0.9759	0.5416	0.3974	0.6373126534022665	-0.649927	0.44645425546553047	0.8344589006741193	Stable
515	ATP5PB	ATP synthase peripheral stalk-membrane subunit b	6.4435	6.2869	7.9921	6.5543	6.5052	5.9369	1.0908645848687117	0.12547202295977436	0.40603822055320726	0.8274940804147709	Stable
521	ATP5ME	ATP synthase membrane subunit e	185.422	228.482	166.739	172.395	176.53	183.954	1.0896328512605291	0.1238421048247737	0.4769877678592691	0.8434212990914285	Stable
522	ATP5PF	ATP synthase peripheral stalk subunit F6	62.9338	42.7878	79.2657	58.5221	73.9482	68.6979	0.9195653189718852	-0.120976	0.6736373527483845	0.9118664031846978	Stable
523	ATP6V1A	ATPase H+ transporting V1 subunit A	1.2522	0.5197	0.7876	1.3605	0.7066	0.8024	0.8919672416797351	-0.164937	0.744296036069145	0.9381901515407846	Stable
525	ATP6V1B1	ATPase H+ transporting V1 subunit B1	0.31	0.7201	8.999999999999999e-05	0.5032	0.6797	0.6029	0.5768787098219285	-0.79366	0.3503637305720794	0.8274940804147709	Stable
526	ATP6V1B2	ATPase H+ transporting V1 subunit B2	6.0299	6.9707	4.9775	5.2459	4.4718	5.4703	1.1837042401896232	0.2433086548572993	0.24729547942641458	0.8274940804147709	Stable
528	ATP6V1C1	ATPase H+ transporting V1 subunit C1	2.1313	2.0853	1.9155	1.2045	2.021	1.9417	1.1867355627806162	0.2469984987822992	0.34115705881009933	0.8274940804147709	Stable
535	ATP6V0A1	ATPase H+ transporting V0 subunit a1	0.9488	1.1759	0.7259	0.8939	2.3299	2.7875	0.4742069103188994	-1.07641	0.20155857629640558	0.8274940804147709	Stable
537	ATP6AP1	ATPase H+ transporting accessory protein 1	0.6485	2.4516	8.999999999999999e-05	0.8362	0.5752	0.7331	1.445647003963628	0.5317153200608514	0.7070357019041571	0.9246200852688308	Stable
539	ATP5PO	ATP synthase peripheral stalk subunit OSCP	21.213	28.5162	34.5986	26.6205	22.5559	24.0235	1.1520206994818298	0.20416663932492501	0.44279975639600994	0.8319428002934162	Stable
545	ATR	ATR serine/threonine kinase	0.2275	0.1757	0.1694	0.224	0.2513	0.2543	0.7848135964912281	-0.349578	0.08571335703334326	0.8274940804147709	Stable
546	ATRX	ATRX chromatin remodeler	0.685	0.6022	0.4382	0.5157	0.4405	0.5786	1.1241855616366951	0.16888019103694143	0.49684571980582004	0.8503275699813432	Stable
549	AUH	AU RNA binding methylglutaconyl-CoA hydratase	0.7161	0.8244	8.999999999999999e-05	0.9077	8.999999999999999e-05	0.7469	0.9310444856740537	-0.103078	0.9252901502972992	0.9835423429771059	Stable
550	AUP1	AUP1 lipid droplet regulating VLDL assembly factor	9.2988	10.7431	11.4845	9.0812	10.7869	9.4719	1.0745194274028629	0.10369156705084623	0.42825230306427226	0.8274940804147709	Stable
558	AXL	AXL receptor tyrosine kinase	2.3993	2.4145	0.284	9.7839	5.8475	2.0527	0.2882702540700403	-1.79451	0.19364267272192687	0.8274940804147709	Stable
567	B2M	beta-2-microglobulin	103.108	111.926	124.891	110.838	127.376	65.0153	1.121019797255473	0.1648117564217472	0.5873791700298063	0.8861795226912251	Stable
571	BACH1	BTB domain and CNC homolog 1	0.0783	0.0847	8.999999999999999e-05	0.0891	8.999999999999999e-05	0.078	0.9754770022130509	-0.0358202	0.9737521609607981	0.9938420773794954	Stable
572	BAD	BCL2 associated agonist of cell death	0.7541	1.6849	0.7901	0.6427	0.3872	1.5072	1.2727523550510424	0.34795173511052574	0.6395303002297519	0.89923470301683	Stable
573	BAG1	BAG cochaperone 1	8.999999999999999e-05	0.7216	1.0195	1.3905	1.2334	0.5486	0.5488384554767534	-0.865547	0.2982592428129725	0.8274940804147709	Stable
580	BARD1	BRCA1 associated RING domain 1	0.0448	8.999999999999999e-05	8.999999999999999e-05	0.1288	0.0519	0.0627	0.18479868529170088	-2.43597	0.09245627394131829	0.8274940804147709	Stable
587	BCAT2	branched chain amino acid transaminase 2	8.9817	6.0118	14.8079	9.859	10.2485	10.1703	0.9842656996215049	-0.0228803	0.9566014816912218	0.9903029851321971	Stable
593	BCKDHA	branched chain keto acid dehydrogenase E1 subunit alpha	1.5293	3.6176	2.4521	3.2253	1.2859	2.9903	1.0129974005198958	0.018630472004927748	0.9716439313831862	0.9935060438050997	Stable
594	BCKDHB	branched chain keto acid dehydrogenase E1 subunit beta	1.4697	1.8351	2.0671	1.8677	1.2443	1.2426	1.2336150277867084	0.3028922452531531	0.28126241661469586	0.8274940804147709	Stable
598	BCL2L1	BCL2 like 1	3.4659	3.2099	2.1924	2.165	2.2117	4.5744	0.9907385684441019	-0.0134237	0.9771234188043665	0.9940010164050306	Stable
617	BCS1L	BCS1 homolog, ubiquinol-cytochrome c reductase complex chaperone	2.1243	2.8145	1.3325	2.1773	1.8946	2.3962	0.9695737542709606	-0.0445774	0.8957006179178161	0.9729751765229322	Stable
622	BDH1	3-hydroxybutyrate dehydrogenase 1	8.999999999999999e-05	0.1004	0.0451	0.1275	0.0987	0.0837	0.46979670861568246	-1.08989	0.1907907878402476	0.8274940804147709	Stable
636	BICD1	BICD cargo adaptor 1	0.1329	0.6617	0.1792	0.1701	8.999999999999999e-05	0.1713	2.8516208380918915	1.5117821685386503	0.339436742426711	0.8274940804147709	Stable
637	BID	BH3 interacting domain death agonist	1.6812	2.1857	2.5426	0.9265	0.8003	1.8358	1.7991073934766746	0.8472813074409012	0.08654449701627774	0.8274940804147709	Stable
640	BLK	BLK proto-oncogene, Src family tyrosine kinase	8.999999999999999e-05	8.999999999999999e-05	8.999999999999999e-05	0.0195	0.0195	0.0094	0.005578512396694214	-7.4859	0.041325766677082654	0.8274940804147709	Down
642	BLMH	bleomycin hydrolase	6.619	7.011	5.2854	8.1772	6.3603	10.4446	0.757158125217656	-0.401333	0.22338174506304473	0.8274940804147709	Stable
644	BLVRA	biliverdin reductase A	10.8829	9.7937	3.5156	9.93	5.8111	9.3439	0.9644090093681484	-0.052283	0.9168045288928145	0.9811665313164805	Stable
645	BLVRB	biliverdin reductase B	29.396	26.2092	17.4553	32.026	23.1112	23.881	0.9246034457884384	-0.113093	0.6872767853550634	0.91731861695659	Stable
648	BMI1	BMI1 proto-oncogene, polycomb ring finger	0.1792	0.2509	8.999999999999999e-05	0.3406	0.2002	0.4121	0.45145345786546337	-1.14735	0.14961412989008752	0.8274940804147709	Stable
649	BMP1	bone morphogenetic protein 1	8.999999999999999e-05	8.999999999999999e-05	8.999999999999999e-05	0.0633	8.999999999999999e-05	8.999999999999999e-05	0.004253308128544422	-7.8772	0.42264973081037427	0.8274940804147709	Stable
659	BMPR2	bone morphogenetic protein receptor type 2	0.1282	8.999999999999999e-05	8.999999999999999e-05	8.999999999999999e-05	0.0112	8.999999999999999e-05	11.28119507908612	3.495848003346077	0.4577119582725011	0.8356280382398716	Stable
661	POLR3D	RNA polymerase III subunit D	2.3863	1.3109	0.4725	0.8953	0.4413	1.1262	1.6930729251258727	0.7596441152604959	0.4175938751284457	0.8274940804147709	Stable
662	BNIP1	BCL2 interacting protein 1	41.7776	27.8987	0.2342	9.0635	1.7431	43.9918	1.2757763000379574	0.35137538308497673	0.7919673868927537	0.9535441883185503	Stable
667	DST	dystonin	0.5012	0.4922	0.3932	0.7738	0.4994	0.5079	0.7785076638032676	-0.361217	0.27980181359222606	0.8274940804147709	Stable
670	BPHL	biphenyl hydrolase like	0.4002	0.9813	1.3159	0.9122	0.4126	0.5893	1.4092262682200511	0.49490327227988495	0.45293067547886284	0.8356280382398716	Stable
672	BRCA1	BRCA1 DNA repair associated	8.999999999999999e-05	0.0598	8.999999999999999e-05	0.0311	0.046	0.0438	0.4961124896608767	-1.01126	0.4162259434983974	0.8274940804147709	Stable
682	BSG	basigin (Ok blood group)	157.29	132.973	166.544	163.171	200.382	145.084	0.8980992739028918	-0.155053	0.42665391930038754	0.8274940804147709	Stable
684	BST2	bone marrow stromal cell antigen 2	6.4132	9.5553	7.3716	6.857	7.0596	7.5022	1.0897015705828526	0.12393308767216825	0.5646121789417707	0.8779952495703655	Stable
688	KLF5	KLF transcription factor 5	1.4239	1.3184	1.1707	1.3609	1.352	1.3612	0.9604575243612086	-0.0582063	0.5407508804128148	0.8705855823534261	Stable
689	BTF3	basic transcription factor 3	11.5877	48.2516	6.8665	18.4735	20.5212	5.763	1.490375957656448	0.5756763064120599	0.6411694911556447	0.89923470301683	Stable
699	BUB1	BUB1 mitotic checkpoint serine/threonine kinase	0.1093	8.999999999999999e-05	0.1036	0.0926	0.0934	0.1148	0.7080784574468085	-0.498019	0.4982164292111208	0.8503275699813432	Stable
701	BUB1B	BUB1 mitotic checkpoint serine/threonine kinase B	0.1793	0.1597	0.0601	0.1528	0.0638	8.999999999999999e-05	1.8418016521297702	0.8811177026363219	0.3528109275107375	0.8274940804147709	Stable
705	BYSL	bystin like	2.6038	2.4603	3.3476	2.3187	2.625	2.2815	1.1642169074904503	0.21935987457572598	0.28565884947070264	0.8274940804147709	Stable
706	TSPO	translocator protein	1.5054	0.8583	0.5476	0.7331	1.7939	8.999999999999999e-05	1.1520365321377553	0.20418646669194923	0.8423193203604551	0.960926827734761	Stable
708	C1QBP	complement C1q binding protein	281.578	338.825	426.159	319.289	301.513	360.159	1.0668730628062366	0.0933885336561787	0.6673654016840176	0.9097904118990887	Stable
718	C3	complement C3	0.0708	2.8855	3.1472	0.4976	2.9369	0.0702	1.741518532256684	0.8003458253521735	0.5504757001146845	0.8752319818303992	Stable
738	VPS51	VPS51 subunit of GARP complex	0.3868	0.3741	0.2025	0.5271	0.4307	0.3995	0.7097914978265675	-0.494533	0.1490677801681873	0.8274940804147709	Stable
740	MRPL49	mitochondrial ribosomal protein L49	12.957	12.4065	13.7895	19.2923	24.8796	17.68	0.6330120820864032	-0.659695	0.06950398385493153	0.8274940804147709	Stable
741	ZNHIT2	zinc finger HIT-type containing 2	0.9624	0.2978	0.9269	0.9424	1.1042	1.2999	0.6535484834902135	-0.613634	0.20879442289697858	0.8274940804147709	Stable
746	TMEM258	transmembrane protein 258	8.999999999999999e-05	7.5406	7.5204	4.4214	4.521	6.0525	1.0044141674836111	0.00635428339767393	0.9938612094826877	0.9970325835195096	Stable
788	SLC25A20	solute carrier family 25 member 20	0.6752	1.8904	1.9642	1.6211	8.999999999999999e-05	0.7677	1.8961944668862944	0.9231069294395232	0.31971791904718305	0.8274940804147709	Stable
790	CAD	carbamoyl-phosphate synthetase 2, aspartate transcarbamylase, and dihydroorotase	7.3077	8.666	8.0245	9.0695	8.4865	9.2988	0.893627954779034	-0.162254	0.12169847790239414	0.8274940804147709	Stable
800	CALD1	caldesmon 1	8.6219	6.8529	9.2691	16.0762	20.9812	11.6361	0.5081561193999199	-0.976656	0.08905420114219172	0.8274940804147709	Stable
801	CALM1	calmodulin 1	47.7835	46.5625	40.3426	44.9458	53.4763	53.3861	0.8872287531240078	-0.172622	0.19568391969105417	0.8274940804147709	Stable
805	CALM2	calmodulin 2	47.7835	46.5625	40.3426	44.9458	53.4763	53.3861	0.8872287531240078	-0.172622	0.19568391969105417	0.8274940804147709	Stable
808	CALM3	calmodulin 3	47.7835	46.5625	40.3426	44.9458	53.4763	53.3861	0.8872287531240078	-0.172622	0.19568391969105417	0.8274940804147709	Stable
810	CALML3	calmodulin like 3	13.1131	6.9891	3.2734	3.9128	9.5535	2.9939	1.420128552508475	0.5060215309074525	0.5524720302578443	0.875858253328029	Stable
811	CALR	calreticulin	168.797	183.973	184.132	198.894	202.89	173.532	0.9332279305544474	-0.0996986	0.3069764503449327	0.8274940804147709	Stable
813	CALU	calumenin	245.29	266.603	294.758	280.566	280.762	261.277	0.9806058683121719	-0.0282547	0.7589887304680067	0.9429270524379018	Stable
818	CAMK2G	calcium/calmodulin dependent protein kinase II gamma	0.7754	0.9728	1.1291	0.695	1.0801	1.1164	0.9950890541241568	-0.00710245	0.9791219177110962	0.9940010164050306	Stable
819	CAMLG	calcium modulating ligand	3.0072	1.2146	2.059	1.2173	8.999999999999999e-05	1.276	2.518980183605453	1.3328397726769206	0.13339587729102495	0.8274940804147709	Stable
821	CANX	calnexin	95.2788	101.48	133.455	82.812	72.3337	82.2008	1.3912735178315248	0.4764060748248422	0.11078348672392437	0.8274940804147709	Stable
822	CAPG	capping actin protein, gelsolin like	0.8104	0.2919	0.071	0.8625	0.0335	0.6505	0.7586808923375364	-0.398435	0.7267460765621506	0.9307182975249223	Stable
823	CAPN1	calpain 1	1.1339	1.7131	0.9382	1.1712	1.2924	1.4539	0.9662284620293554	-0.0495637	0.8716273547175559	0.9693154951334874	Stable
824	CAPN2	calpain 2	3.6077	3.6234	3.0296	4.0562	2.7776	2.2638	1.127846904678157	0.1735712478328936	0.5518381505505963	0.875858253328029	Stable
826	CAPNS1	calpain small subunit 1	0.87	1.5221	1.1922	1.6437	2.299	1.8127	0.6227716579212565	-0.683225	0.05649457487856751	0.8274940804147709	Stable
829	CAPZA1	capping actin protein of muscle Z-line subunit alpha 1	49.0037	51.8775	46.7796	52.7635	50.5867	61.4422	0.8960413222939894	-0.158363	0.22131715695906518	0.8274940804147709	Stable
830	CAPZA2	capping actin protein of muscle Z-line subunit alpha 2	33.9903	35.4234	34.9657	36.0803	41.1663	39.2374	0.8960835822945641	-0.158295	0.10313042234864853	0.8274940804147709	Stable
831	CAST	calpastatin	4.2472	1.1147	2.1774	3.9963	5.3821	2.5726	0.6308509748138231	-0.664629	0.2975755497618728	0.8274940804147709	Stable
832	CAPZB	capping actin protein of muscle Z-line subunit beta	23.0557	29.3029	16.1901	17.753	34.2929	24.7194	0.892964659813744	-0.163325	0.678325645028504	0.9135331586643793	Stable
833	CARS1	cysteinyl-tRNA synthetase 1	2.5815	2.8704	2.2125	5.1092	2.3701	3.4328	0.7023762612146149	-0.509684	0.3059386057322011	0.8274940804147709	Stable
835	CASP2	caspase 2	0.0756	0.1615	0.088	0.5224	0.4845	0.6106	0.20098918083462133	-2.31481	0.0011376605752684405	0.7330664798436566	Down
837	CASP4	caspase 4	0.176	8.999999999999999e-05	8.999999999999999e-05	0.1741	0.2112	0.1662	0.3194560290117861	-1.64631	0.16056410443590394	0.8274940804147709	Stable
840	CASP7	caspase 7	0.037	8.999999999999999e-05	8.999999999999999e-05	0.0611	8.999999999999999e-05	8.999999999999999e-05	0.6067232375979112	-0.72089	0.7558058122320421	0.9422321408696516	Stable
847	CAT	catalase	27.0827	27.2093	33.1415	21.606	22.1788	22.648	1.316119447020147	0.3962904296533233	0.06965373216680414	0.8274940804147709	Stable
857	CAV1	caveolin 1	5.2129	5.1932	11.3415	16.0509	7.3353	9.9607	0.6521625698340775	-0.616696	0.308730129706157	0.8274940804147709	Stable
859	CAV3	caveolin 3	8.999999999999999e-05	0.0738	0.3004	0.1119	0.0737	0.0779	1.4204554079696396	0.5063535420442833	0.7234300976904682	0.9297636457534882	Stable
865	CBFB	core-binding factor subunit beta	0.9668	2.5558	2.1063	0.8677	0.9902	2.3392	1.3411403111672344	0.4234601810423755	0.514256173916571	0.8586276695666603	Stable
867	CBL	Cbl proto-oncogene	0.4736	0.208	0.3046	0.176	0.182	0.1821	1.825958155897056	0.8686537045491285	0.1953777057228637	0.8274940804147709	Stable
871	SERPINH1	serpin family H member 1	44.7384	56.9049	61.994	50.4464	55.2819	60.3843	0.9850986619919259	-0.0216599	0.8967125182572879	0.9731984524231289	Stable
873	CBR1	carbonyl reductase 1	15.9082	16.0413	13.8181	17.492	17.761	19.406	0.8373296254962588	-0.256132	0.03557265488757672	0.8274940804147709	Stable
874	CBR3	carbonyl reductase 3	4.2395	2.8713	9.5283	4.4851	3.8054	3.372	1.4267181136120044	0.5127003199108813	0.5007800014428051	0.8510643396026629	Stable
875	CBS	cystathionine beta-synthase	0.5617	0.6638	0.3267	0.3162	0.306	1.1294	0.8861612240237497	-0.174359	0.8362416294635878	0.9596282862402173	Stable
890	CCNA2	cyclin A2	0.8849	0.3273	2.1495	1.3863	0.3385	2.5042	0.7949160558051549	-0.331126	0.744229381685672	0.9381901515407846	Stable
891	CCNB1	cyclin B1	2.2861	5.9473	4.0592	3.3744	3.9098	5.3964	0.969402078765989	-0.0448329	0.92177055028861	0.9827202764709589	Stable
904	CCNT1	cyclin T1	0.188	0.3531	0.3576	0.3464	0.311	0.3573	0.8856804966985317	-0.175142	0.5638889794649606	0.8779952495703655	Stable
908	CCT6A	chaperonin containing TCP1 subunit 6A	29.5872	30.8972	28.5046	30.6197	36.9074	21.8668	0.9954706081734883	-0.00654937	0.9782740393185718	0.9940010164050306	Stable
928	CD9	CD9 molecule	6.8183	8.999999999999999e-05	13.2989	12.6626	9.0763	12.4066	0.5891637258203863	-0.763259	0.3478211953960077	0.8274940804147709	Stable
949	SCARB1	scavenger receptor class B member 1	11.8809	9.0087	10.5125	9.7434	11.7091	11.8842	0.9419678612460141	-0.0862503	0.5825029189330908	0.8849742427695341	Stable
950	SCARB2	scavenger receptor class B member 2	6.5662	7.6824	8.0606	8.8557	8.8095	8.4633	0.853826281646478	-0.227986	0.09583034242378867	0.8274940804147709	Stable
960	CD44	CD44 molecule (Indian blood group)	10.5415	4.8985	4.6716	4.6614	5.3742	5.4305	1.3003666082593544	0.3789184150649642	0.5053264508430755	0.8535613635025971	Stable
961	CD47	CD47 molecule	23.8003	26.0718	33.8038	39.7571	35.0396	7.1148	1.021540320956154	0.030746149441134362	0.960216151891572	0.9910734367368794	Stable
966	CD59	CD59 molecule (CD59 blood group)	4.1342	1.9058	7.1238	6.2599	7.1631	4.8754	0.7193962313644908	-0.475141	0.38254314171939585	0.8274940804147709	Stable
975	CD81	CD81 molecule	8.0386	6.7282	7.8471	6.1072	3.7384	4.6228	1.5629855409029334	0.6443044321033349	0.03819994747341475	0.8274940804147709	Up
976	ADGRE5	adhesion G protein-coupled receptor E5	4.6113	3.4154	3.646	4.2663	3.8222	4.8375	0.9030403837227294	-0.147138	0.42613989576358136	0.8274940804147709	Stable
977	CD151	CD151 molecule (Raph blood group)	0.1201	1.2053	3.7985	3.6067	0.1316	8.999999999999999e-05	1.3706167628310582	0.4548252365780351	0.7882818220425016	0.9535441883185503	Stable
978	CDA	cytidine deaminase	12.4096	12.6135	12.6326	12.1893	18.5289	20.1148	0.7407727263785335	-0.432897	0.21123296390615773	0.8274940804147709	Stable
983	CDK1	cyclin dependent kinase 1	54.548	45.8006	32.4138	37.7048	34.9209	48.0123	1.1005023292826472	0.13816219878782343	0.6269076299293075	0.8966067254137173	Stable
984	CDK11B	cyclin dependent kinase 11B	0.9809	1.555	2.5326	3.9754	3.2439	3.5986	0.4685290121003152	-1.09379	0.03462515233737285	0.8274940804147709	Down
987	LRBA	LPS responsive beige-like anchor protein	0.7425	0.7401	0.9625	0.4068	0.9873	0.3476	1.403858299362692	0.48939732230653366	0.37256992439930464	0.8274940804147709	Stable
988	CDC5L	cell division cycle 5 like	11.0277	13.4692	11.5897	12.8009	10.1251	11.0124	1.0632970322702306	0.08854467036207116	0.5433454212133448	0.8717300974540612	Stable
989	SEPTIN7	septin 7	10.6444	9.3486	14.3746	9.5567	10.4886	11.2698	1.0974769360468273	0.1341906212180371	0.5764804189527086	0.8822128300422202	Stable
996	CDC27	cell division cycle 27	0.9517	0.4155	0.7873	0.5943	0.7129	0.9869	0.9391482498583325	-0.0905752	0.8255596883739073	0.9578125247408722	Stable
998	CDC42	cell division cycle 42	7.4305	7.6518	8.7745	7.6183	7.9563	7.9388	1.0146044383202768	0.020917376569910162	0.8124143359832288	0.9561069901220937	Stable
1000	CDH2	cadherin 2	3.0546	5.5241	2.653	3.7264	3.656	2.4883	1.1378828249262969	0.18635200175572486	0.6783343168285096	0.9135331586643793	Stable
1003	CDH5	cadherin 5	0.06	8.999999999999999e-05	0.068	0.0496	0.0607	0.072	0.7026330224904005	-0.509157	0.49275915361468015	0.8500458294257225	Stable
1017	CDK2	cyclin dependent kinase 2	5.308	5.4661	4.0811	8.1287	7.3868	9.9484	0.5833827496966293	-0.777485	0.02444481775190007	0.8274940804147709	Down
1018	CDK3	cyclin dependent kinase 3	1.4705	1.942	8.999999999999999e-05	3.7752	3.1464	4.1922	0.3070587917723911	-1.70341	0.02989123950583189	0.8274940804147709	Down
1019	CDK4	cyclin dependent kinase 4	5.1162	1.9838	2.0287	3.9582	1.8414	3.9385	0.9374210574958155	-0.0932309	0.8800206554497869	0.9700173981022345	Stable
1020	CDK5	cyclin dependent kinase 5	0.1025	8.999999999999999e-05	8.999999999999999e-05	0.6955	8.999999999999999e-05	8.999999999999999e-05	0.14759659613615453	-2.76027	0.484487121124804	0.8450182212190473	Stable
1022	CDK7	cyclin dependent kinase 7	0.7349	8.999999999999999e-05	1.1904	0.8321	2.0128	0.8865	0.5159966768505119	-0.954566	0.310426737251733	0.8274940804147709	Stable
1025	CDK9	cyclin dependent kinase 9	2.2157	1.1902	2.0037	1.959	1.9788	0.8044	1.1407363670870057	0.18996541227272115	0.6794241570042923	0.9135331586643793	Stable
1029	CDKN2A	cyclin dependent kinase inhibitor 2A	20.9655	21.0003	17.6688	9.0503	23.3439	9.8952	1.4101547905621743	0.4958535337726292	0.33754782043948606	0.8274940804147709	Stable
1030	CDKN2B	cyclin dependent kinase inhibitor 2B	2.0397	1.9584	0.653	2.553	2.3194	0.5118	0.8638423535529882	-0.21116	0.7731824079731102	0.9485746983250825	Stable
1039	CDR2	cerebellar degeneration related protein 2	8.999999999999999e-05	8.999999999999999e-05	8.999999999999999e-05	0.0501	0.1121	8.999999999999999e-05	0.0016636884589315416	-9.2314	0.23743024971827703	0.8274940804147709	Stable
1051	CEBPB	CCAAT enhancer binding protein beta	2.7836	3.9933	5.6751	4.1927	2.3575	4.3792	1.1393123135762253	0.18816327951781095	0.6579915359198598	0.9055602932357081	Stable
1059	CENPB	centromere protein B	1.9275	2.1295	3.6245	0.0637	2.2338	1.1774	2.2105672105672105	1.1444165989732424	0.16576864890690132	0.8274940804147709	Stable
1060	CENPC	centromere protein C	0.1745	0.2503	0.2589	0.2238	0.3842	0.2284	0.8174318507890961	-0.29083	0.45332466361414425	0.8356280382398716	Stable
1063	CENPF	centromere protein F	0.8511	1.1785	1.5442	1.0899	1.2544	1.3007	0.9804663923182442	-0.0284599	0.9188270785409014	0.9818730651965346	Stable
1068	CETN1	centrin 1	8.999999999999999e-05	8.999999999999999e-05	8.999999999999999e-05	0.0621	0.1381	8.999999999999999e-05	0.001348045334265315	-9.53492	0.23674277317236947	0.8274940804147709	Stable
1069	CETN2	centrin 2	1.7944	8.999999999999999e-05	1.7654	1.7099	2.1654	1.4229	0.6719055528292627	-0.57367	0.4379320473432929	0.8312272130098368	Stable
1072	CFL1	cofilin 1	205.581	96.0437	119.595	116.411	106.327	104.804	1.286002842387911	0.3628938313862427	0.4475531056818911	0.8347677178242642	Stable
1073	CFL2	cofilin 2	23.3643	16.6835	14.2119	18.386	15.0313	8.3689	1.2985076412786998	0.37685450381412533	0.3594371804686614	0.8274940804147709	Stable
1075	CTSC	cathepsin C	2.5697	2.8154	2.6207	4.1247	2.4839	3.6581	0.7797831825221346	-0.358855	0.26109617426292975	0.8274940804147709	Stable
1104	RCC1	regulator of chromosome condensation 1	38.3432	49.8549	62.7872	53.2731	51.793	39.186	1.0466766168395467	0.06581577336087702	0.8038130030006381	0.9555973132465528	Stable
1105	CHD1	chromodomain helicase DNA binding protein 1	0.6468	0.4797	0.3907	0.5852	0.5674	0.5889	0.8712029859316681	-0.198919	0.4243110825004863	0.8274940804147709	Stable
1107	CHD3	chromodomain helicase DNA binding protein 3	1.0775	1.0034	1.2084	0.9978	0.9381	1.1483	1.066500226963232	0.09288427270023258	0.47417171172581185	0.8402914335772589	Stable
1108	CHD4	chromodomain helicase DNA binding protein 4	3.7079	4.2413	4.4564	3.2878	3.9005	3.9917	1.109624329159213	0.15007132504934584	0.2626125286293298	0.8274940804147709	Stable
1111	CHEK1	checkpoint kinase 1	0.23	0.3415	8.999999999999999e-05	0.3347	0.2972	0.413	0.5470284237726099	-0.870312	0.2529258505221226	0.8274940804147709	Stable
1119	CHKA	choline kinase alpha	8.999999999999999e-05	8.999999999999999e-05	8.999999999999999e-05	0.4545	0.477	8.999999999999999e-05	0.00028982706984832373	-11.7525	0.1837415969874651	0.8274940804147709	Stable
1152	CKB	creatine kinase B	21.9317	29.9199	23.683	27.1513	31.8342	32.365	0.8268657533346834	-0.274275	0.15638764756105855	0.8274940804147709	Stable
1153	CIRBP	cold inducible RNA binding protein	4.7552	2.8048	4.757	5.7	5.4099	7.7205	0.6541018778145977	-0.612413	0.0908121375597549	0.8274940804147709	Stable
1163	CKS1B	CDC28 protein kinase regulatory subunit 1B	8.2952	15.7395	15.5257	17.603	9.2286	17.8789	0.8848122924145334	-0.176557	0.6711519545343135	0.9113099395045764	Stable
1173	AP2M1	adaptor related protein complex 2 subunit mu 1	2.6834	1.7312	2.5096	2.1582	1.116	1.5972	1.4213983659728209	0.5073109459032403	0.1786611549147376	0.8274940804147709	Stable
1174	AP1S1	adaptor related protein complex 1 subunit sigma 1	3.6547	2.6971	2.3615	2.4075	2.5338	2.37	1.191757963700026	0.2530912659799795	0.350800878460659	0.8274940804147709	Stable
1175	AP2S1	adaptor related protein complex 2 subunit sigma 1	20.1761	21.3807	26.9205	21.8892	23.2115	24.0385	0.9904265597519206	-0.0138781	0.9269758877518472	0.9837725576173514	Stable
1186	CLCN7	chloride voltage-gated channel 7	2.0131	1.387	1.5812	1.0836	1.0363	1.4956	1.3777624118379201	0.4623271240249702	0.12934818261978723	0.8274940804147709	Stable
1191	CLU	clusterin	0.4476	8.999999999999999e-05	0.4047	0.2876	0.185	0.3233	1.0709762532981528	0.09892649163923897	0.9091686761672617	0.9792275979489768	Stable
1192	CLIC1	chloride intracellular channel 1	50.3208	41.7804	44.4217	39.9283	45.7066	45.6002	1.040292574166515	0.05698933215295793	0.609332640943868	0.8924123120607582	Stable
1195	CLK1	CDC like kinase 1	0.0325	0.2637	0.0334	0.017	0.2071	0.0509	1.1985454545454544	0.2612846238838339	0.8604335770576174	0.9676323020364085	Stable
1196	CLK2	CDC like kinase 2	0.2619	0.5129	0.3238	0.1919	8.999999999999999e-05	0.4377	1.7446680112436281	0.8029525355183071	0.36120031233966815	0.8274940804147709	Stable
1198	CLK3	CDC like kinase 3	0.5159	0.7067	0.4294	0.5342	0.9389	0.7474	0.7439765818509345	-0.426671	0.26254605426827565	0.8274940804147709	Stable
1200	TPP1	tripeptidyl peptidase 1	0.9546	8.999999999999999e-05	0.3129	0.3857	8.999999999999999e-05	8.999999999999999e-05	3.284933139836219	1.715864006831211	0.41609493395981634	0.8274940804147709	Stable
1201	CLN3	CLN3 lysosomal/endosomal transmembrane protein, battenin	0.0862	0.281	8.999999999999999e-05	0.0978	0.151	8.999999999999999e-05	1.4757121619992768	0.5614113508345493	0.7027604987654854	0.9245274962416171	Stable
1207	CLNS1A	chloride nucleotide-sensitive channel 1A	20.374	13.2204	11.4639	12.6231	6.8771	18.1912	1.195453074176072	0.25755750020246415	0.5956071248216904	0.8871647407404436	Stable
1209	CLPTM1	CLPTM1 regulator of GABA type A receptor forward trafficking	1.647	1.284	1.4114	1.7133	1.2646	1.2165	1.0352851420942208	0.05002817490249894	0.810263496846836	0.9559206204895825	Stable
1211	CLTA	clathrin light chain A	2.3469	5.3299	5.1563	5.3211	3.4644	7.0721	0.8092712642518414	-0.305305	0.5174196823406384	0.8601762190647626	Stable
1212	CLTB	clathrin light chain B	3.2536	1.9659	0.5777	1.9762	3.5376	2.6578	0.7094326692447013	-0.495262	0.4375429251903543	0.8312272130098368	Stable
1213	CLTC	clathrin heavy chain	27.167	28.2669	29.5596	27.4198	26.082	25.8073	1.0716739945353053	0.09986610169390261	0.09701884295606143	0.8274940804147709	Stable
1244	ABCC2	ATP binding cassette subfamily C member 2	8.999999999999999e-05	8.999999999999999e-05	8.999999999999999e-05	0.1689	8.999999999999999e-05	8.999999999999999e-05	0.0015968772178850245	-9.29053	0.42264973081037416	0.8274940804147709	Stable
1267	CNP	2',3'-cyclic nucleotide 3' phosphodiesterase	6.751	7.1588	8.0302	5.7852	7.0674	5.7914	1.1767860974039908	0.2348521077516113	0.1268990366148063	0.8274940804147709	Stable
1289	COL5A1	collagen type V alpha 1 chain	0.0125	0.0049	0.0309	0.0228	0.0044	0.0044	1.5284810126582278	0.6120986306586702	0.6039206780375301	0.8890175179859408	Stable
1294	COL7A1	collagen type VII alpha 1 chain	0.2051	0.231	0.019	0.1332	0.2174	0.1799	0.8578699340245054	-0.221169	0.751051894234964	0.9401179691168199	Stable
1303	COL12A1	collagen type XII alpha 1 chain	0.2669	0.579	0.1849	0.2828	0.4199	0.5424	0.827885310416834	-0.272497	0.6451096276925401	0.9020483659169779	Stable
1312	COMT	catechol-O-methyltransferase	31.7208	28.9797	35.2476	28.4564	25.2664	24.011	1.234316346299808	0.3037121941210929	0.05929635484233791	0.8274940804147709	Stable
1314	COPA	COPI coat complex subunit alpha	10.096	12.1072	11.6124	14.7009	14.0409	10.9917	0.8510601885059208	-0.232667	0.22327521812660128	0.8274940804147709	Stable
1315	COPB1	COPI coat complex subunit beta 1	74.6082	77.7413	77.8741	17.6078	61.3362	65.2112	1.5970537309788335	0.675412851329421	0.20038673637791266	0.8274940804147709	Stable
1317	SLC31A1	solute carrier family 31 member 1	2.6163	8.999999999999999e-05	2.3895	2.2911	2.5337	8.999999999999999e-05	1.0375138086049631	0.05313053787963929	0.9611055499238137	0.9916288893984048	Stable
1327	COX4I1	cytochrome c oxidase subunit 4I1	61.9089	72.2545	82.749	63.2754	46.6055	67.0833	1.2257417036892206	0.2936549969187852	0.20086115381094097	0.8274940804147709	Stable
1329	COX5B	cytochrome c oxidase subunit 5B	252.275	151.739	228.807	149.415	292.487	236.354	0.9330116755153283	-0.100033	0.7846929128934578	0.9535441883185503	Stable
1337	COX6A1	cytochrome c oxidase subunit 6A1	80.4577	95.5809	86.7183	69.7162	64.3505	78.8636	1.2340042727596776	0.30334738985080395	0.05287971549777424	0.8274940804147709	Stable
1340	COX6B1	cytochrome c oxidase subunit 6B1	48.864	58.3947	50.5312	60.7302	61.8031	65.5872	0.8387703626133249	-0.253652	0.055653017357340996	0.8274940804147709	Stable
1347	COX7A2	cytochrome c oxidase subunit 7A2	1.0052	0.9233	8.999999999999999e-05	2.9813	0.4413	0.591	0.48051375323898743	-1.05735	0.4969605332131028	0.8503275699813432	Stable
1349	COX7B	cytochrome c oxidase subunit 7B	8.999999999999999e-05	1.2505	8.999999999999999e-05	1.3639	8.999999999999999e-05	8.999999999999999e-05	0.9168670459210605	-0.125216	0.9540906623890355	0.9903029851321971	Stable
1350	COX7C	cytochrome c oxidase subunit 7C	16.9329	18.7566	49.6671	51.9174	46.3276	42.7691	0.6053054269041179	-0.724265	0.2182118563270773	0.8274940804147709	Stable
1353	COX11	cytochrome c oxidase copper chaperone COX11	0.4019	0.149	0.2155	0.3751	0.3416	0.3391	0.7258950558817957	-0.462167	0.3299696808374109	0.8274940804147709	Stable
1355	COX15	cytochrome c oxidase assembly homolog COX15	2.0856	2.5314	1.5044	1.9489	0.8107	0.9534	1.648639913816321	0.7212763282600247	0.16200285325701685	0.8274940804147709	Stable
1362	CPD	carboxypeptidase D	0.7622	0.9174	2.0384	1.042	0.5775	0.9528	1.445399059207713	0.531467860378208	0.4484578905842006	0.8355007205463139	Stable
1371	CPOX	coproporphyrinogen oxidase	10.2168	11.4403	13.4759	13.5096	11.8166	16.2828	0.8443605950635679	-0.244069	0.25759494398771915	0.8274940804147709	Stable
1373	CPS1	carbamoyl-phosphate synthase 1	201.654	220.737	242.314	252.729	230.389	211.682	0.9566841191559132	-0.0638854	0.5802932685876643	0.8841145692667867	Stable
1374	CPT1A	carnitine palmitoyltransferase 1A	11.8211	12.0142	21.6588	13.8387	11.7229	13.4714	1.1655291676273922	0.22098510868373183	0.5778904401982811	0.8825127629781981	Stable
1376	CPT2	carnitine palmitoyltransferase 2	6.3941	3.9646	2.8943	3.6591	3.8237	5.5261	1.0187640769011983	0.02681999410223337	0.9497551752291311	0.9903029851321971	Stable
1384	CRAT	carnitine O-acetyltransferase	0.5985	0.4298	1.2164	1.2778	0.6484	0.7456	0.8401452204506324	-0.251289	0.6697401748786813	0.9107112977555152	Stable
1385	CREB1	cAMP responsive element binding protein 1	1.8614	8.999999999999999e-05	8.999999999999999e-05	0.4146	1.8445	2.115	0.425591550261768	-1.23246	0.36327919961657335	0.8274940804147709	Stable
1387	CREBBP	CREB binding protein	0.2842	0.2945	0.6215	0.2893	0.5169	0.4827	0.9311816277445886	-0.102866	0.8349232748202617	0.9594639112671038	Stable
1398	CRK	CRK proto-oncogene, adaptor protein	8.999999999999999e-05	0.6492	8.999999999999999e-05	0.0967	0.726	8.999999999999999e-05	0.7892414832460287	-0.341461	0.862932349772415	0.9685369962210157	Stable
1399	CRKL	CRK like proto-oncogene, adaptor protein	1.3567	1.5946	0.4307	0.9042	0.9187	3.4431	0.6422331940751993	-0.638831	0.5472286079254735	0.8745479221129079	Stable
1429	CRYZ	crystallin zeta	0.7064	0.6886	0.8425	0.6008	0.8197	0.7304	1.0402622158166348	0.056947230074189614	0.7376703664717135	0.9357007562277173	Stable
1431	CS	citrate synthase	37.5349	40.8137	40.9261	45.5885	46.3518	46.6864	0.8604020726166026	-0.216917	0.021439813152494446	0.8274940804147709	Stable
1432	MAPK14	mitogen-activated protein kinase 14	1.7481	2.3707	2.2196	1.8345	2.7413	0.4067	1.2721324636226794	0.3472489022744664	0.5793917627935519	0.8835656728262247	Stable
1434	CSE1L	chromosome segregation 1 like	22.6451	25.1407	14.6863	25.5711	17.8557	18.5714	1.0076437703030088	0.01098569672386142	0.9704913404738342	0.9934450492725545	Stable
1438	CSF2RA	colony stimulating factor 2 receptor subunit alpha	1.3773	1.7194	0.8546	1.6682	1.8523	1.7564	0.7487919043377741	-0.417363	0.21737026421506864	0.8274940804147709	Stable
1452	CSNK1A1	casein kinase 1 alpha 1	0.4762	0.6887	0.5626	0.4685	8.999999999999999e-05	1.1024	1.0996250771806313	0.13701171330180997	0.8864090668638511	0.9710201655126569	Stable
1453	CSNK1D	casein kinase 1 delta	0.9666	0.7747	1.1122	0.774	0.8148	0.7213	1.2352279122115926	0.30477725839404235	0.19903651166818753	0.8274940804147709	Stable
1454	CSNK1E	casein kinase 1 epsilon	0.5326	0.1928	0.5896	0.5151	0.3731	0.3258	1.0831960461285006	0.11529437792398234	0.8218533352226957	0.9571512325446986	Stable
1455	CSNK1G2	casein kinase 1 gamma 2	0.038	8.999999999999999e-05	0.0909	0.0906	0.0612	0.0286	0.715022172949002	-0.48394	0.622648221325744	0.8966067254137173	Stable
1456	CSNK1G3	casein kinase 1 gamma 3	0.036	8.999999999999999e-05	0.0861	0.0859	0.058	0.0271	0.714561403508772	-0.48487	0.6219562643692282	0.8966067254137173	Stable
1457	CSNK2A1	casein kinase 2 alpha 1	24.3897	29.0353	27.0445	25.3452	27.6493	25.7856	1.0214445018475475	0.030610820239108688	0.7354001223056792	0.9340380247394728	Stable
1459	CSNK2A2	casein kinase 2 alpha 2	14.1317	12.8187	11.9726	11.6467	9.5202	10.3164	1.2363062321929406	0.30603614206499197	0.0483642727838112	0.8274940804147709	Stable
1460	CSNK2B	casein kinase 2 beta	6.2797	7.3122	7.0288	8.3624	8.9915	10.3974	0.7430534785757784	-0.428462	0.03939049935299438	0.8274940804147709	Stable
1464	CSPG4	chondroitin sulfate proteoglycan 4	2.3433	2.5936	2.861	2.6625	2.7166	2.2414	1.0232793123810775	0.033199994140996204	0.7940316521156986	0.9535441883185503	Stable
1465	CSRP1	cysteine and glycine rich protein 1	33.0382	39.7129	38.2769	36.419	33.4987	36.2952	1.0453344179473494	0.0639645556386459	0.5282387255596563	0.8646208019348085	Stable
1468	SLC25A10	solute carrier family 25 member 10	0.4351	4.106	1.8409	0.1119	2.4049	8.999999999999999e-05	2.5356690201002023	1.342366443338968	0.39078488624372437	0.8274940804147709	Stable
1471	CST3	cystatin C	2.0408	1.6206	0.3543	2.5509	2.3175	2.8174	0.5224830206354576	-0.936544	0.1283064700448538	0.8274940804147709	Stable
1476	CSTB	cystatin B	76.3808	56.2908	28.4522	48.133	41.3761	29.3536	1.3555455159608523	0.4388735562213961	0.4246235613809745	0.8274940804147709	Stable
1477	CSTF1	cleavage stimulation factor subunit 1	10.9154	16.5601	10.328	20.5027	19.441	11.3707	0.7367035374086026	-0.440844	0.27585665884340865	0.8274940804147709	Stable
1478	CSTF2	cleavage stimulation factor subunit 2	10.2055	6.5489	9.1097	7.3983	12.052	9.378	0.8971774263484146	-0.156535	0.5997460363073472	0.8889832760670221	Stable
1479	CSTF3	cleavage stimulation factor subunit 3	2.9296	2.8272	1.9698	3.9277	4.5231	4.476	0.5977194665346413	-0.74246	0.012972094726417794	0.8274940804147709	Down
1486	CTBS	chitobiase	8.999999999999999e-05	8.999999999999999e-05	0.1102	0.0603	8.999999999999999e-05	0.3145	0.2944330336898824	-1.76399	0.464778106414581	0.8356280382398716	Stable
1487	CTBP1	C-terminal binding protein 1	4.6919	4.5008	3.6833	3.4043	5.8005	6.4217	0.8239848974498449	-0.27931	0.42848476101495536	0.8274940804147709	Stable
1488	CTBP2	C-terminal binding protein 2	3.1587	3.5995	3.4736	1.9456	5.0825	3.8398	0.941469833178443	-0.0870132	0.8386379316857178	0.9600485781838187	Stable
1491	CTH	cystathionine gamma-lyase	1.897	2.3194	1.6717	2.2348	2.1804	2.7308	0.8239714525608731	-0.279334	0.18026031760606512	0.8274940804147709	Stable
1495	CTNNA1	catenin alpha 1	5.2945	5.7872	6.9609	5.9838	7.0284	3.3627	1.1018448967627281	0.13992115456246082	0.6762162723164661	0.9127429657402537	Stable
1496	CTNNA2	catenin alpha 2	0.7316	1.1841	1.8202	1.7373	1.7438	0.7791	0.8769306605323693	-0.189465	0.7174677649107379	0.9277339935810447	Stable
1499	CTNNB1	catenin beta 1	1.4509	1.4962	1.5518	1.9224	1.4806	1.0848	1.0024733722536656	0.003563916253480168	0.9892288921052306	0.9956986162963423	Stable
1500	CTNND1	catenin delta 1	4.3782	8.893	5.6513	5.0967	4.417	5.6696	1.2462705735907216	0.3176173210104832	0.45457836550169994	0.8356280382398716	Stable
1503	CTPS1	CTP synthase 1	12.4173	13.0512	12.8011	13.9621	13.9797	15.8129	0.8746397529865363	-0.193239	0.08620264326954263	0.8274940804147709	Stable
1508	CTSB	cathepsin B	1.146	0.8728	0.3491	0.7473	0.7199	0.2619	1.3694407495228729	0.4535868474827218	0.4975569040470451	0.8503275699813432	Stable
1509	CTSD	cathepsin D	56.6424	66.4162	64.3966	48.8903	39.3958	58.2795	1.2789849732815888	0.3549993141808598	0.11301261228615105	0.8274940804147709	Stable
1522	CTSZ	cathepsin Z	3.1774	0.4207	3.5913	3.7202	2.8241	0.1716	1.0705043255557707	0.09829062519119602	0.9190211599511822	0.9818730651965346	Stable
1523	CUX1	cut like homeobox 1	1.0385	0.6316	0.9771	0.7484	1.7532	1.1975	0.7156335324808739	-0.482707	0.3564464935738833	0.8274940804147709	Stable
1525	CXADR	CXADR Ig-like cell adhesion molecule	2.8746	2.7825	2.088	1.6154	1.9504	0.5065	1.9018981902119194	0.927440019906358	0.08796309599315999	0.8274940804147709	Stable
1528	CYB5A	cytochrome b5 type A	8.999999999999999e-05	1.2706	12.1307	9.5404	7.3589	14.1421	0.4317263396625152	-1.21181	0.26808460018010694	0.8274940804147709	Stable
1534	CYB561	cytochrome b561	0.7722	0.9757	0.9557	0.8022	0.1957	0.2976	2.086916248552682	1.0613727038891272	0.11738942677182783	0.8274940804147709	Stable
1537	CYC1	cytochrome c1	6.4463	6.859	5.6048	7.2881	5.5479	5.7779	1.015912839329748	0.02277663079038813	0.8890786092482748	0.9719585696202343	Stable
1588	CYP19A1	cytochrome P450 family 19 subfamily A member 1	8.999999999999999e-05	8.999999999999999e-05	8.999999999999999e-05	0.2328	8.999999999999999e-05	8.999999999999999e-05	0.0011588977594643314	-9.75303	0.42264973081037427	0.8274940804147709	Stable
1595	CYP51A1	cytochrome P450 family 51 subfamily A member 1	10.9111	14.606	23.0069	8.1587	8.3194	8.1833	1.9676093003641322	0.9764437794244893	0.15628256675456978	0.8274940804147709	Stable
1601	DAB2	DAB adaptor protein 2	1.4261	1.9459	1.8112	1.5959	1.7485	2.0401	0.9626149131767109	-0.0549693	0.7581482104510141	0.9429270524379018	Stable
1603	DAD1	defender against cell death 1	59.6332	42.663	70.99	36.9943	36.0623	30.4591	1.674008870152064	0.7433071723867577	0.09808166014634809	0.8274940804147709	Stable
1604	CD55	CD55 molecule (Cromer blood group)	12.4186	7.2514	10.812	6.9981	8.283	4.0757	1.5747437592990576	0.655117093841989	0.13578722350078187	0.8274940804147709	Stable
1605	DAG1	dystroglycan 1	2.4927	3.601	2.8235	4.1561	3.2296	3.4585	0.822301322365873	-0.282261	0.21200937769325764	0.8274940804147709	Stable
1611	DAP	death associated protein	0.0856	8.999999999999999e-05	8.999999999999999e-05	0.3798	8.999999999999999e-05	8.999999999999999e-05	0.2257487236170325	-2.14721	0.5222491527699682	0.8633637892627575	Stable
1612	DAPK1	death associated protein kinase 1	0.1094	0.1	0.1303	0.1043	0.1211	0.0561	1.2067495559502666	0.2711262959116091	0.43632584352391973	0.8305640908076802	Stable
1613	DAPK3	death associated protein kinase 3	1.1583	1.9428	0.7385	0.6052	1.7473	0.8477	1.199800012499219	0.2627939516502938	0.6891022665891111	0.9179595676921452	Stable
1615	DARS1	aspartyl-tRNA synthetase 1	10.298	10.2168	9.9902	11.1718	11.7147	8.3885	0.9753796962430058	-0.0359642	0.8268533505908698	0.9578125247408722	Stable
1616	DAXX	death domain associated protein	1.2481	1.9302	0.6063	1.9718	1.1631	1.8045	0.7662064218326112	-0.384195	0.4525087266696131	0.8356280382398716	Stable
1622	DBI	diazepam binding inhibitor, acyl-CoA binding protein	105.341	141.189	154.795	131.818	130.741	149.245	0.9745548420811587	-0.0371847	0.8421855473829246	0.960926827734761	Stable
1627	DBN1	drebrin 1	18.0387	21.9271	26.1083	32.0118	29.0977	27.4726	0.7459080333385639	-0.42293	0.06370585792888579	0.8274940804147709	Stable
1629	DBT	dihydrolipoamide branched chain transacylase E2	0.2845	1.2467	1.1017	1.5855	0.4562	1.8001	0.685329793326045	-0.54513	0.48045026314744643	0.8450182212190473	Stable
1632	ECI1	enoyl-CoA delta isomerase 1	38.9245	54.1054	29.6949	39.0428	43.0236	59.8748	0.8646171795081343	-0.209867	0.539963067562243	0.8704521489334449	Stable
1639	DCTN1	dynactin subunit 1	3.6962	3.1139	3.0092	4.0719	2.0423	3.4854	1.0228863702654276	0.03264588881767744	0.9174397867718773	0.9812562023157765	Stable
1642	DDB1	damage specific DNA binding protein 1	11.4658	11.9639	10.7371	14.0908	12.0396	13.13	0.8702611282615561	-0.20048	0.08396896485658796	0.8274940804147709	Stable
1645	AKR1C1	aldo-keto reductase family 1 member C1	4.9281	6.0638	4.0874	3.1722	1.6908	4.3222	1.6416953359752646	0.7151864181878713	0.11360053915069367	0.8274940804147709	Stable
1646	AKR1C2	aldo-keto reductase family 1 member C2	0.9219	3.3101	1.7285	0.6137	1.3357	1.5052	1.725380651884444	0.7869146830522242	0.3593544102477903	0.8274940804147709	Stable
1650	DDOST	dolichyl-diphosphooligosaccharide--protein glycosyltransferase non-catalytic subunit	68.2253	50.9661	62.8819	60.3875	48.7457	43.2388	1.1949262331661985	0.2569215585155076	0.2401077704252944	0.8274940804147709	Stable
1652	DDT	D-dopachrome tautomerase	13.8538	10.0111	7.5516	15.9726	18.8518	11.3608	0.6802287312818825	-0.555908	0.16129395300757138	0.8274940804147709	Stable
1653	DDX1	DEAD-box helicase 1	21.9681	22.9179	26.2693	25.2837	29.4541	27.6027	0.8641591926208854	-0.210631	0.10427797402564068	0.8274940804147709	Stable
1654	DDX3X	DEAD-box helicase 3 X-linked	28.2599	28.2401	29.9439	34.3381	34.0337	32.1804	0.8596917819799069	-0.218109	0.00642160565507987	0.7344886871389709	Stable
1655	DDX5	DEAD-box helicase 5	174.116	180.402	177.078	176.466	206.143	209.961	0.8971016950725694	-0.156657	0.19187717369018897	0.8274940804147709	Stable
1656	DDX6	DEAD-box helicase 6	9.1548	11.4966	9.1341	11.4025	12.0241	11.2072	0.8600124733641703	-0.217571	0.16690006192999599	0.8274940804147709	Stable
1659	DHX8	DEAH-box helicase 8	0.2391	0.8072	0.6372	1.143	0.8979	0.9837	0.5566025259538451	-0.845281	0.10162314694532136	0.8274940804147709	Stable
1660	DHX9	DExH-box helicase 9	50.3681	63.5784	63.6141	59.1262	52.0033	54.7705	1.0702869198312235	0.09799760254135174	0.48626083499021655	0.8450182212190473	Stable
1662	DDX10	DEAD-box helicase 10	3.1124	4.3126	5.0634	3.4468	3.8623	2.1527	1.3198757107527108	0.40040208115715165	0.2591936192891839	0.8274940804147709	Stable
1665	DHX15	DEAH-box helicase 15	31.2211	30.4626	34.8681	31.1281	30.1909	29.6677	1.0611638843918947	0.0856474808909392	0.3043266156443126	0.8274940804147709	Stable
1666	DECR1	2,4-dienoyl-CoA reductase 1	3.939	3.4475	10.4039	4.1537	7.3874	4.663	1.097894977197129	0.13474005514135443	0.8443890144922979	0.9619435213947497	Stable
1674	DES	desmin	22.7514	15.0418	30.8875	24.6072	22.6615	21.7411	0.9952311121029188	-0.00689651	0.9832064615150908	0.9940010164050306	Stable
1676	DFFA	DNA fragmentation factor subunit alpha	2.7591	1.9841	2.0715	3.0214	3.0365	3.2682	0.7307127309379055	-0.452624	0.06427047559411159	0.8274940804147709	Stable
1678	TIMM8A	translocase of inner mitochondrial membrane 8A	11.7655	12.5143	19.0162	27.3882	20.8429	16.3836	0.6700642423473298	-0.577629	0.1526677337253523	0.8274940804147709	Stable
1687	GSDME	gasdermin E	2.0771	2.3631	1.9634	1.8995	1.3784	2.2681	1.1546339704291384	0.20743557654243605	0.39296874923926856	0.8274940804147709	Stable
1716	DGUOK	deoxyguanosine kinase	0.2741	0.1445	0.3275	8.999999999999999e-05	0.1596	0.1376	2.5096706919169836	1.327498072420419	0.11299851358846837	0.8274940804147709	Stable
1717	DHCR7	7-dehydrocholesterol reductase	6.8114	5.2383	5.7626	2.5798	3.8625	4.1436	1.6826438942366735	0.7507298847018402	0.022641127150471244	0.8274940804147709	Up
1718	DHCR24	24-dehydrocholesterol reductase	8.1855	9.477	9.5477	3.9188	7.8363	3.8718	1.7412410650864858	0.8001159498754931	0.08648826328853607	0.8274940804147709	Stable
1723	DHODH	dihydroorotate dehydrogenase (quinone)	3.4838	5.9823	7.582	4.877	6.6222	7.3035	0.9066836145872668	-0.141329	0.7007507607585577	0.9238836504295066	Stable
1725	DHPS	deoxyhypusine synthase	0.0765	0.2782	0.2249	0.2517	0.0186	0.3569	0.924107142857143	-0.113868	0.8998104690686478	0.9744216190743401	Stable
1727	CYB5R3	cytochrome b5 reductase 3	54.4063	67.2148	71.9037	74.3364	54.9138	54.7151	1.0519636040057554	0.07308479091468316	0.72294789920664	0.9297636457534882	Stable
1728	NQO1	NAD(P)H quinone dehydrogenase 1	74.3852	56.1816	59.0148	59.8528	58.3039	70.0137	1.007499585482095	0.01077924518197816	0.9482536202935555	0.9901017173835813	Stable
1729	DIAPH1	diaphanous related formin 1	3.2242	3.297	2.5434	3.3315	2.27	2.3492	1.140100871621367	0.18916147399518907	0.4292143953173791	0.8274940804147709	Stable
1736	DKC1	dyskerin pseudouridine synthase 1	11.9533	9.6983	14.4959	7.033	7.1922	8.3983	1.5977854885406768	0.6760737315500063	0.0718378911006696	0.8274940804147709	Stable
1737	DLAT	dihydrolipoamide S-acetyltransferase	10.1686	15.0067	15.8191	12.6441	13.1993	11.5353	1.0967315610227215	0.13321045101663648	0.5699144873385629	0.8800051081392328	Stable
1738	DLD	dihydrolipoamide dehydrogenase	28.916	13.8755	48.9872	11.8558	15.0994	17.0771	2.0843494434767207	1.0595971673039117	0.25659127990731156	0.8274940804147709	Stable
1739	DLG1	discs large MAGUK scaffold protein 1	1.4458	2.2428	3.0716	2.4425	3.4767	3.2759	0.7351959195658557	-0.443799	0.23445719500540102	0.8274940804147709	Stable
1740	DLG2	discs large MAGUK scaffold protein 2	0.0864	0.8087	0.6693	0.685	0.7044	0.3819	0.8831931349856037	-0.179199	0.7972301852463499	0.9535441883185503	Stable
1742	DLG4	discs large MAGUK scaffold protein 4	0.1113	0.2307	0.1138	0.2267	0.1442	0.0946	0.9791621911922663	-0.0303802	0.9560207095095288	0.9903029851321971	Stable
1743	DLST	dihydrolipoamide S-succinyltransferase	12.071	20.2775	22.1676	20.3523	17.4362	28.6397	0.8206770618502383	-0.285113	0.43403215348390917	0.829336859395586	Stable
1756	DMD	dystrophin	2.3399	1.9015	2.5321	1.883	2.0375	1.9139	1.1609591389003155	0.2153171960249511	0.23129194244252121	0.8274940804147709	Stable
1759	DNM1	dynamin 1	2.5042	3.9322	3.7784	4.4268	4.1901	4.7907	0.7618664041290014	-0.39239	0.1301845813980655	0.8274940804147709	Stable
1767	DNAH5	dynein axonemal heavy chain 5	0.0132	0.0146	0.0476	0.0429	0.0186	0.0231	0.8912529550827423	-0.166093	0.8329326132358809	0.9587607904865683	Stable
1774	DNASE1L1	deoxyribonuclease 1 like 1	2.1052	1.0174	1.059	1.0317	1.0907	2.0263	1.0079301950008437	0.011395727316684442	0.9828775801507601	0.9940010164050306	Stable
1777	DNASE2	deoxyribonuclease 2, lysosomal	2.7847	8.999999999999999e-05	1.0207	1.1338	2.2085	1.4183	0.7993719279082468	-0.323061	0.7432857460282597	0.9381901515407846	Stable
1778	DYNC1H1	dynein cytoplasmic 1 heavy chain 1	5.0603	5.3049	4.2306	5.194	4.999	5.3028	0.9419197459956892	-0.086324	0.45664491527609724	0.8356280382398716	Stable
1781	DYNC1I2	dynein cytoplasmic 1 intermediate chain 2	3.0897	3.8927	2.5017	4.0537	3.2162	2.7683	0.9448008607120798	-0.0819178	0.7547024409046581	0.9418713762015912	Stable
1785	DNM2	dynamin 2	3.8184	4.6179	4.6188	5.3877	5.3905	5.5674	0.7986920027407988	-0.324289	0.04843706570749177	0.8274940804147709	Stable
1786	DNMT1	DNA methyltransferase 1	1.2324	1.1892	1.6671	1.163	0.9108	0.9813	1.3383195312755716	0.42042260861822306	0.13857609746328697	0.8274940804147709	Stable
1788	DNMT3A	DNA methyltransferase 3 alpha	0.1708	0.1889	0.1727	0.2181	0.2235	0.2139	0.8122044241037376	-0.300085	0.00854620749167488	0.8274940804147709	Stable
1801	DPH1	diphthamide biosynthesis 1	0.3951	0.711	8.999999999999999e-05	0.1087	0.0878	0.9917	0.9309796330584075	-0.103178	0.943855863553016	0.9881707799511135	Stable
1802	DPH2	diphthamide biosynthesis 2	8.999999999999999e-05	0.2975	0.074	0.3018	0.2525	2.8319	0.10973657787490401	-3.18788	0.35924092138496727	0.8274940804147709	Stable
1806	DPYD	dihydropyrimidine dehydrogenase	8.999999999999999e-05	0.266	8.999999999999999e-05	0.2981	8.999999999999999e-05	8.999999999999999e-05	0.8923829958428323	-0.164265	0.9398498964738906	0.9873693355216817	Stable
1808	DPYSL2	dihydropyrimidinase like 2	13.0285	14.3193	11.825	11.7603	12.7445	16.0307	0.9663825535641597	-0.0493337	0.777938949516213	0.9515838326948335	Stable
1810	DR1	down-regulator of transcription 1	2.3461	2.5205	2.5589	2.951	2.3589	2.4544	0.9563643857141015	-0.0643677	0.6102210441736962	0.8930397620919399	Stable
1819	DRG2	developmentally regulated GTP binding protein 2	0.0816	8.999999999999999e-05	8.999999999999999e-05	0.43	0.1065	0.536	0.07625174825174827	-3.71309	0.11936578207067612	0.8274940804147709	Stable
1822	ATN1	atrophin 1	0.4417	0.0644	8.999999999999999e-05	0.0599	8.999999999999999e-05	8.999999999999999e-05	8.425266311584554	3.0747222887075734	0.39333543234846635	0.8274940804147709	Stable
1823	DSC1	desmocollin 1	8.999999999999999e-05	8.999999999999999e-05	8.999999999999999e-05	0.0944	8.999999999999999e-05	8.999999999999999e-05	0.002854726157750052	-8.45243	0.42264973081037427	0.8274940804147709	Stable
1829	DSG2	desmoglein 2	5.8074	4.7566	5.499	5.4042	4.0391	4.5467	1.1481772694781984	0.19934539989994116	0.247558790020394	0.8274940804147709	Stable
1832	DSP	desmoplakin	2.7289	2.8623	3.6092	2.4392	2.7118	2.403	1.2179507545671167	0.28445580189934133	0.1737085974284229	0.8274940804147709	Stable
1838	DTNB	dystrobrevin beta	0.3064	0.5911	0.64	0.3116	0.4372	0.4777	1.253567060741949	0.3260391765563629	0.4377893341312663	0.8312272130098368	Stable
1841	DTYMK	deoxythymidylate kinase	1.4371	2.936	8.999999999999999e-05	1.4584	0.2692	3.236	0.8810520589894432	-0.182701	0.8785781045370014	0.9700173981022345	Stable
1845	DUSP3	dual specificity phosphatase 3	2.0068	1.5304	1.6242	1.6961	1.6092	1.6384	1.044035843598924	0.062171243033021184	0.6697860096079843	0.9107112977555152	Stable
1854	DUT	deoxyuridine triphosphatase	14.6481	23.1011	21.0921	19.2412	15.1057	23.9075	1.0100747754676043	0.014462099118755694	0.9592753513748213	0.9910734367368794	Stable
1861	TOR1A	torsin family 1 member A	2.8432	11.9566	8.5631	10.3969	3.2078	13.7446	0.8542412420061939	-0.227285	0.7619528571008533	0.9446653041330115	Stable
1889	ECE1	endothelin converting enzyme 1	1.4394	1.1997	2.3121	0.9456	1.9717	1.6507	1.0838879159369528	0.1162155763574358	0.7925389523799002	0.9535441883185503	Stable
1891	ECH1	enoyl-CoA hydratase 1	22.1051	34.1974	24.6605	32.694	37.204	28.5946	0.8220211467663561	-0.282753	0.2675641729201837	0.8274940804147709	Stable
1892	ECHS1	enoyl-CoA hydratase, short chain 1	31.5134	32.4442	39.5901	26.5384	36.2101	36.8451	1.03970235035183	0.05617056766148897	0.7702961440442143	0.9480657861474749	Stable
1894	ECT2	epithelial cell transforming 2	0.1851	0.1548	0.0533	0.1401	0.142	0.1416	0.9280151050271417	-0.10778	0.8224970175846409	0.9571512325446986	Stable
1912	PHC2	polyhomeotic homolog 2	3.3294	3.9556	6.9087	3.4875	3.2299	2.9739	1.4645816350747576	0.550488610585055	0.306164328470243	0.8274940804147709	Stable
1915	EEF1A1	eukaryotic translation elongation factor 1 alpha 1	506.778	488.633	383.051	534.39	448.466	424.748	0.9792967325538101	-0.030182	0.8583052639617171	0.9668252677297492	Stable
1917	EEF1A2	eukaryotic translation elongation factor 1 alpha 2	321.71	285.743	190.847	285.321	249.992	216.858	1.0613278342269912	0.085870360078117	0.7487656034040372	0.9399012695960418	Stable
1933	EEF1B2	eukaryotic translation elongation factor 1 beta 2	176.585	162.054	166.967	203.382	193.923	209.571	0.8331296398489378	-0.263387	0.005716167808984565	0.7330664798436566	Stable
1936	EEF1D	eukaryotic translation elongation factor 1 delta	181.472	202.177	121.505	203.585	236.016	169.733	0.8290261773986978	-0.27051	0.32626919868423454	0.8274940804147709	Stable
1937	EEF1G	eukaryotic translation elongation factor 1 gamma	30.5569	27.534	37.0249	39.415	38.8307	51.8941	0.7308740293130926	-0.452305	0.09429642831488502	0.8274940804147709	Stable
1938	EEF2	eukaryotic translation elongation factor 2	49.5646	63.966	48.1066	64.2717	51.4794	63.7636	0.900412055391564	-0.151343	0.41708289643059515	0.8274940804147709	Stable
1939	EIF2D	eukaryotic translation initiation factor 2D	1.1871	2.4644	2.0739	2.0071	2.2402	2.0378	0.9109481153840034	-0.134559	0.6728074636058436	0.9118664031846978	Stable
1956	EGFR	epidermal growth factor receptor	17.082	18.5249	16.316	17.238	13.7481	18.0157	1.059612095882192	0.08353621783645258	0.5545861780376672	0.8766452072948878	Stable
1964	EIF1AX	eukaryotic translation initiation factor 1A X-linked	2.9149	2.8572	3.0161	3.3365	3.3129	3.3709	0.8770396095925272	-0.189286	0.006814755014587653	0.7416725040876228	Stable
1965	EIF2S1	eukaryotic translation initiation factor 2 subunit alpha	19.3118	19.8	13.1618	22.8824	14.8791	20.2049	0.9017913825940547	-0.149134	0.5827920117900849	0.8849742427695341	Stable
1967	EIF2B1	eukaryotic translation initiation factor 2B subunit alpha	3.652	5.3998	3.2169	3.7804	3.592	1.4943	1.383682768109894	0.46851321946691094	0.31676490830579085	0.8274940804147709	Stable
1968	EIF2S3	eukaryotic translation initiation factor 2 subunit gamma	29.5218	25.9065	29.9266	25.876	25.4476	25.0877	1.1170455155193015	0.15968797156532546	0.14091065954279175	0.8274940804147709	Stable
1969	EPHA2	EPH receptor A2	0.7437	0.4558	0.6042	0.7539	0.4347	0.257	1.2477172108467072	0.3192909913005045	0.5246904807132206	0.863923782514355	Stable
1973	EIF4A1	eukaryotic translation initiation factor 4A1	128.857	99.9193	91.303	108.302	116.974	101.394	0.9798209819665658	-0.0294099	0.8703031221960031	0.9693154951334874	Stable
1974	EIF4A2	eukaryotic translation initiation factor 4A2	44.2443	30.579	36.4576	43.8821	38.699	36.9845	0.9307100035461706	-0.103596	0.5799856282559384	0.8840463641922826	Stable
1975	EIF4B	eukaryotic translation initiation factor 4B	2.1987	1.4211	1.6743	1.3829	1.9986	1.3807	1.1116920750913446	0.15275723477209677	0.5957223686822177	0.8871647407404436	Stable
1977	EIF4E	eukaryotic translation initiation factor 4E	1.0569	1.1037	0.8483	1.4314	1.4575	1.9419	0.6228574977229443	-0.683026	0.04894529883603521	0.8274940804147709	Down
1978	EIF4EBP1	eukaryotic translation initiation factor 4E binding protein 1	5.0213	3.2628	8.999999999999999e-05	4.5933	3.4468	62.1027	0.11810463796711852	-3.08186	0.39850534272322524	0.8274940804147709	Stable
1981	EIF4G1	eukaryotic translation initiation factor 4 gamma 1	9.2321	10.4362	9.0198	10.6333	11.2045	8.9689	0.9312292455861875	-0.102792	0.43581485344309906	0.8301840702985521	Stable
1982	EIF4G2	eukaryotic translation initiation factor 4 gamma 2	4.0401	3.982	4.8275	5.0759	5.2877	5.3102	0.8198139570493436	-0.286632	0.0656527000587467	0.8274940804147709	Stable
1983	EIF5	eukaryotic translation initiation factor 5	5.3877	3.393	4.4644	1.7045	4.4455	4.5723	1.2352853398990888	0.30484432999538247	0.494727530203367	0.8502493232461196	Stable
1984	EIF5A	eukaryotic translation initiation factor 5A	65.9414	77.7721	64.492	84.2616	68.0463	99.2989	0.827503469699547	-0.273163	0.24734156537705004	0.8274940804147709	Stable
1992	SERPINB1	serpin family B member 1	3.7006	3.0654	3.7339	4.7921	3.9814	5.0525	0.7594315058585275	-0.397008	0.05414374469683832	0.8274940804147709	Stable
1994	ELAVL1	ELAV like RNA binding protein 1	39.6483	41.9659	39.1923	66.3054	68.6265	56.7181	0.6303495956170102	-0.665776	0.018598361679813876	0.8274940804147709	Down
2010	EMD	emerin	21.8638	23.4626	21.6847	27.428	18.8925	16.8709	1.0604465164563535	0.08467186048285175	0.7337053756153756	0.9339368621380901	Stable
2011	MARK2	microtubule affinity regulating kinase 2	0.3034	0.4258	0.3128	0.4062	0.2339	0.4943	0.9185472496473905	-0.122574	0.7440100183977902	0.9381901515407846	Stable
2017	CTTN	cortactin	4.3848	9.7363	11.2728	8.7049	9.0273	10.6493	0.8947342458996177	-0.160469	0.6859402934105319	0.9171150933601091	Stable
2023	ENO1	enolase 1	609.784	596.935	461.976	534.514	527.731	537.216	1.0432859461316164	0.061134629120275674	0.6739153540228716	0.9118664031846978	Stable
2026	ENO2	enolase 2	13.9799	9.3015	5.0434	12.3977	8.2203	8.6022	0.9693568148061957	-0.0449003	0.9246516232266501	0.9835423429771059	Stable
2027	ENO3	enolase 3	42.7875	25.104	18.8583	25.7725	18.0912	20.3884	1.3501473103602841	0.43311682381826955	0.40829643540275945	0.8274940804147709	Stable
2029	ENSA	endosulfine alpha	1.7101	0.1941	0.755	0.8584	0.1826	1.1122	1.2349990711499164	0.3045099567509138	0.7658100957311934	0.9458558587336283	Stable
2030	SLC29A1	solute carrier family 29 member 1 (Augustine blood group)	1.0866	0.1865	0.2117	0.4685	0.2681	0.0922	1.7915057915057913	0.841172707441018	0.5461617114151712	0.874126464593399	Stable
2033	EP300	E1A binding protein p300	0.0883	0.1099	0.0201	0.0394	8.999999999999999e-05	0.0854	1.7479381856033307	0.8056541660167787	0.4433130223197662	0.8319428002934162	Stable
2036	EPB41L1	erythrocyte membrane protein band 4.1 like 1	0.1891	0.8933	0.1327	0.184	1.1615	0.6729	0.6020114942528736	-0.732137	0.5137928765351606	0.8586276695666603	Stable
2037	EPB41L2	erythrocyte membrane protein band 4.1 like 2	2.419	2.3181	2.6264	4.6883	2.8203	3.5198	0.6676852489935077	-0.58276	0.15082294463643373	0.8274940804147709	Stable
2040	STOM	stomatin	24.9518	40.8876	29.6513	30.1724	19.1178	15.4993	1.4738607336065257	0.5596002093533137	0.18906442753188094	0.8274940804147709	Stable
2050	EPHB4	EPH receptor B4	0.8598	1.0347	1.3443	1.6876	1.2239	0.6368	0.9127751317532338	-0.131669	0.7796423307525541	0.9517210709402553	Stable
2052	EPHX1	epoxide hydrolase 1	57.1341	68.7545	78.5988	55.653	40.7588	50.9852	1.3873240296613907	0.47230478938353304	0.07341809890327551	0.8274940804147709	Stable
2058	EPRS1	glutamyl-prolyl-tRNA synthetase 1	19.7663	19.321	21.3335	23.4178	20.7081	23.4493	0.8941268394322178	-0.161449	0.10459090105654313	0.8274940804147709	Stable
2060	EPS15	epidermal growth factor receptor pathway substrate 15	0.3442	0.4462	0.6084	0.2361	0.2539	0.1836	2.076603325415677	1.0542256576313203	0.07896319778194863	0.8274940804147709	Stable
2064	ERBB2	erb-b2 receptor tyrosine kinase 2	8.999999999999999e-05	0.7008	0.3447	0.0503	8.999999999999999e-05	0.2616	3.3513574153017727	1.7447455551745512	0.3536409543239341	0.8274940804147709	Stable
2067	ERCC1	ERCC excision repair 1, endonuclease non-catalytic subunit	0.4168	8.999999999999999e-05	8.999999999999999e-05	0.1635	8.999999999999999e-05	8.999999999999999e-05	2.5475317693059627	1.3491001378079206	0.6165530672199782	0.8957376963654337	Stable
2068	ERCC2	ERCC excision repair 2, TFIIH core complex helicase subunit	0.7596	0.5654	0.6498	0.8651	0.4507	0.7162	0.9718503937007874	-0.0411939	0.8960877031027099	0.9729751765229322	Stable
2071	ERCC3	ERCC excision repair 3, TFIIH core complex helicase subunit	0.2319	0.1559	0.1941	0.1017	0.0823	8.999999999999999e-05	3.1609538812537354	1.6603599862794551	0.030103537214796503	0.8274940804147709	Up
2072	ERCC4	ERCC excision repair 4, endonuclease catalytic subunit	0.275	8.999999999999999e-05	0.0487	0.0516	0.3398	0.3362	0.4450109950522265	-1.16809	0.35186947374226335	0.8274940804147709	Stable
2073	ERCC5	ERCC excision repair 5, endonuclease	0.0823	0.0124	0.0122	0.0956	0.0204	0.2373	0.30257571469006506	-1.72463	0.32631999553012014	0.8274940804147709	Stable
2074	ERCC6	ERCC excision repair 6, chromatin remodeling factor	0.085	0.3491	0.0746	0.4693	0.132	0.1013	0.7240250498149731	-0.465888	0.6867532063981807	0.9172629244794682	Stable
2077	ERF	ETS2 repressor factor	0.3464	0.1627	0.523	0.5108	0.0485	0.6469	0.8556624108771349	-0.224886	0.7981503130496526	0.9535441883185503	Stable
2079	ERH	ERH mRNA splicing and mitosis factor	266.61	298.08	323.505	186.655	322.033	322.721	1.0683002152491048	0.09531713221976895	0.7250217395289995	0.9307083047525083	Stable
2091	FBL	fibrillarin	53.4044	60.7592	54.868	75.6044	63.3711	56.7923	0.8634290215244793	-0.211851	0.24281781607788713	0.8274940804147709	Stable
2098	ESD	esterase D	1.1411	2.0186	2.3235	1.0994	1.2005	2.1066	1.2443435833427892	0.3153848918551916	0.49461410830358016	0.8502493232461196	Stable
2107	ETF1	eukaryotic translation termination factor 1	10.982	10.2282	12.8655	12.3487	9.328	13.6778	0.9638292155171196	-0.0531506	0.7940989485453217	0.9535441883185503	Stable
2108	ETFA	electron transfer flavoprotein subunit alpha	17.8401	18.7837	23.5095	18.0189	20.7724	21.4907	0.9975332603430545	-0.00356315	0.9820894943444578	0.9940010164050306	Stable
2109	ETFB	electron transfer flavoprotein subunit beta	193.346	241.974	245.234	214.939	199.285	255.321	1.0164441621962155	0.02353096369691123	0.8842834663447806	0.9707817335065624	Stable
2110	ETFDH	electron transfer flavoprotein dehydrogenase	0.5129	0.2494	1.0772	0.2894	0.4296	0.3785	1.6760820045558087	0.745092736550254	0.418202235550181	0.8274940804147709	Stable
2125	EVPL	envoplakin	0.2665	0.286	0.2497	0.3718	0.5436	0.3205	0.6490816409094587	-0.623528	0.16251230179458093	0.8274940804147709	Stable
2130	EWSR1	EWS RNA binding protein 1	26.1804	25.8181	19.2227	26.0418	33.4353	34.4083	0.7585971833746248	-0.398594	0.0971569623339913	0.8274940804147709	Stable
2132	EXT2	exostosin glycosyltransferase 2	8.999999999999999e-05	8.999999999999999e-05	0.0525	0.6491	8.999999999999999e-05	0.0545	0.07486251048046724	-3.73961	0.40614420146927804	0.8274940804147709	Stable
2135	EXTL2	exostosin like glycosyltransferase 2	8.999999999999999e-05	1.5185	1.5063	0.7717	1.147	0.5207	1.2400139378535704	0.3103563367082941	0.7441837258636156	0.9381901515407846	Stable
2146	EZH2	enhancer of zeste 2 polycomb repressive complex 2 subunit	8.7921	4.2378	4.9634	6.6445	6.1414	3.3757	1.1133365508365507	0.15488977132178958	0.7450942704822343	0.9387143768498305	Stable
2152	F3	coagulation factor III, tissue factor	8.999999999999999e-05	8.999999999999999e-05	8.999999999999999e-05	0.1355	8.999999999999999e-05	8.999999999999999e-05	0.0019899764150943387	-8.97303	0.42264973081037427	0.8274940804147709	Stable
2160	F11	coagulation factor XI	8.999999999999999e-05	8.999999999999999e-05	8.999999999999999e-05	0.0713	8.999999999999999e-05	0.0639	0.001995712913001699	-8.96888	0.18472694889532199	0.8274940804147709	Stable
2175	FANCA	FA complementation group A	0.2235	8.999999999999999e-05	8.999999999999999e-05	0.2878	8.999999999999999e-05	8.999999999999999e-05	0.776720605597611	-0.364532	0.8689613066253266	0.9691596056657962	Stable
2177	FANCD2	FA complementation group D2	0.0836	0.8972	0.19	0.6997	0.341	0.4489	0.785982814178303	-0.34743	0.7292854286556976	0.9314732127390177	Stable
2181	ACSL3	acyl-CoA synthetase long chain family member 3	5.5033	7.5777	8.819	8.4409	6.832	6.9182	0.9868821284208534	-0.0190503	0.9350979619164304	0.9855049276944505	Stable
2182	ACSL4	acyl-CoA synthetase long chain family member 4	3.1528	4.1261	5.4704	3.7071	3.1136	3.261	1.2645982324409573	0.3386791081367656	0.31552012493871157	0.8274940804147709	Stable
2186	BPTF	bromodomain PHD finger transcription factor	0.1508	0.1643	0.5047	0.2603	0.1389	0.3431	1.1044052269971711	0.14326962113084402	0.8553523272661269	0.9668252677297492	Stable
2193	FARSA	phenylalanyl-tRNA synthetase subunit alpha	4.6872	6.5004	7.4212	8.8655	5.63	6.4832	0.8870330382721523	-0.17294	0.5651699775512176	0.8779952495703655	Stable
2194	FASN	fatty acid synthase	22.6858	24.884	23.6113	29.2775	25.7269	35.3494	0.7878041654031153	-0.344091	0.14484389000335662	0.8274940804147709	Stable
2197	FAU	FAU ubiquitin like and ribosomal protein S30 fusion	389.615	240.83	221.766	282.409	239.594	253.913	1.0983311443046138	0.13531308915190512	0.6826750520013445	0.9159375569280418	Stable
2201	FBN2	fibrillin 2	0.1226	0.2548	0.155	0.1939	0.1008	0.0745	1.4420368364030336	0.5281080182661175	0.36961377539626483	0.8274940804147709	Stable
2202	EFEMP1	EGF containing fibulin extracellular matrix protein 1	0.051	0.0881	8.999999999999999e-05	0.1206	8.999999999999999e-05	0.067	0.7415951835473386	-0.431296	0.7288462971043348	0.9314732127390177	Stable
2222	FDFT1	farnesyl-diphosphate farnesyltransferase 1	3.1626	3.0622	4.6994	1.1109	0.3235	0.6437	5.256821134690342	2.394190647505324	0.018337997035632166	0.8274940804147709	Up
2224	FDPS	farnesyl diphosphate synthase	22.6167	17.5859	18.2244	21.8518	16.2241	18.6183	1.0305639730342786	0.04343406403742969	0.811819303763097	0.9560454362488973	Stable
2230	FDX1	ferredoxin 1	8.999999999999999e-05	1.343	1.5148	0.4291	8.999999999999999e-05	8.999999999999999e-05	6.657403093551994	2.7349595234404727	0.2278273263370234	0.8274940804147709	Stable
2232	FDXR	ferredoxin reductase	0.9622	2.3737	2.0255	0.8702	1.604	1.3298	1.4094111461619347	0.49509252861271213	0.3558210960293115	0.8274940804147709	Stable
2235	FECH	ferrochelatase	1.6747	3.1163	2.3063	3.8403	3.5948	2.2688	0.7313863498181145	-0.451294	0.24902935964469267	0.8274940804147709	Stable
2237	FEN1	flap structure-specific endonuclease 1	28.866	33.3976	38.0039	37.5976	40.6848	40.0615	0.8472553295945122	-0.239131	0.13833529879365508	0.8274940804147709	Stable
2260	FGFR1	fibroblast growth factor receptor 1	8.999999999999999e-05	8.999999999999999e-05	8.999999999999999e-05	0.0157	0.0157	0.0076	0.0069230769230769216	-7.17437	0.04106424749451899	0.8274940804147709	Down
2261	FGFR3	fibroblast growth factor receptor 3	8.999999999999999e-05	8.999999999999999e-05	8.999999999999999e-05	0.0159	0.0158	0.0077	0.006852791878172586	-7.18909	0.04075182517512695	0.8274940804147709	Down
2263	FGFR2	fibroblast growth factor receptor 2	8.999999999999999e-05	8.999999999999999e-05	8.999999999999999e-05	0.0167	0.0167	0.0081	0.006506024096385542	-7.26401	0.040860035437165605	0.8274940804147709	Down
2264	FGFR4	fibroblast growth factor receptor 4	8.999999999999999e-05	8.999999999999999e-05	8.999999999999999e-05	0.0159	0.0159	0.0077	0.006835443037974682	-7.19275	0.04102128873595635	0.8274940804147709	Down
2268	FGR	FGR proto-oncogene, Src family tyrosine kinase	8.999999999999999e-05	8.999999999999999e-05	8.999999999999999e-05	0.0202	0.0201	0.0098	0.005389221556886225	-7.53571	0.04053937935963837	0.8274940804147709	Down
2271	FH	fumarate hydratase	104.514	99.5647	106.51	113.922	102.361	96.1708	0.9940301631503636	-0.00863846	0.9195073054569585	0.9819311083890584	Stable
2274	FHL2	four and a half LIM domains 2	0.6376	0.6002	0.378	0.5187	0.6146	0.2446	1.1726540387546267	0.22977744628072794	0.5972251179917861	0.8877277304328481	Stable
2280	FKBP1A	FKBP prolyl isomerase 1A	29.8228	29.654	53.2525	24.102	22.8144	24.854	1.5706934892379032	0.6514016754124728	0.22311815029921914	0.8274940804147709	Stable
2286	FKBP2	FKBP prolyl isomerase 2	48.6095	31.7745	34.8102	26.2063	30.802	33.4594	1.2733185435243737	0.3485933804917326	0.24860992078251046	0.8274940804147709	Stable
2287	FKBP3	FKBP prolyl isomerase 3	19.9265	37.4165	23.5129	32.1637	38.6973	29.2568	0.8076076382021978	-0.308274	0.36394236597510793	0.8274940804147709	Stable
2288	FKBP4	FKBP prolyl isomerase 4	12.0142	10.0854	9.7614	13.5487	13.5735	14.6174	0.7633278708947859	-0.389625	0.02576928522971277	0.8274940804147709	Stable
2289	FKBP5	FKBP prolyl isomerase 5	0.3684	0.3591	8.999999999999999e-05	0.2106	8.999999999999999e-05	0.4623	1.0811304774216557	0.1125406468189003	0.9245468360288742	0.9835423429771059	Stable
2314	FLII	FLII actin remodeling protein	3.0902	3.6043	3.5667	4.5191	2.4489	3.374	0.9921871978340745	-0.0113158	0.9688873384939449	0.9934450492725545	Stable
2316	FLNA	filamin A	64.4887	69.6733	58.923	71.5105	78.6426	80.5128	0.8370764816125834	-0.256569	0.0397655892175507	0.8274940804147709	Stable
2317	FLNB	filamin B	39.9337	41.2079	36.7556	41.3791	45.3883	47.1171	0.8805888657760981	-0.183459	0.07243067339980373	0.8274940804147709	Stable
2318	FLNC	filamin C	4.6028	3.4285	3.058	2.2144	2.5402	3.6489	1.3196049265187124	0.4001060690800827	0.2327161849888709	0.8274940804147709	Stable
2319	FLOT2	flotillin 2	15.2421	8.549	14.3774	13.798	15.6411	11.8663	0.9240559345751403	-0.113948	0.6886066467986951	0.9177614658883682	Stable
2321	FLT1	fms related receptor tyrosine kinase 1	8.999999999999999e-05	8.999999999999999e-05	8.999999999999999e-05	0.1714	8.999999999999999e-05	8.999999999999999e-05	0.001573609977852896	-9.31171	0.42264973081037416	0.8274940804147709	Stable
2332	FMR1	fragile X messenger ribonucleoprotein 1	0.967	1.7218	2.1414	1.9244	1.5515	1.6868	0.9355957154202257	-0.0960428	0.7831801365179234	0.9532680328164007	Stable
2339	FNTA	farnesyltransferase, CAAX box, alpha	0.4997	1.2078	1.0839	0.096	4.4441	1.7665	0.44261567247011074	-1.17587	0.4534380674114768	0.8356280382398716	Stable
2355	FOSL2	FOS like 2, AP-1 transcription factor subunit	2.1982	0.9547	1.3233	1.725	1.7727	1.3711	0.919364114360828	-0.121292	0.7636133675228098	0.9452364229302171	Stable
2356	FPGS	folylpolyglutamate synthase	0.0575	0.1221	0.1147	0.1419	0.0575	0.0989	0.9865906805229635	-0.0194764	0.9686095693359013	0.9934450492725545	Stable
2395	FXN	frataxin	3.4467	1.2731	4.6858	3.5806	3.674	1.488	1.075835563791092	0.10545758585733134	0.8666175070964464	0.9690608366232006	Stable
2475	MTOR	mechanistic target of rapamycin kinase	0.2441	0.9891	0.2368	0.3525	0.2983	0.7638	1.039163014279655	0.05542198864584458	0.9528944201998526	0.9903029851321971	Stable
2483	FRG1	FSHD region gene 1	3.3597	0.3385	1.2618	0.3808	0.3287	4.0879	1.0338933589027388	0.04808738631399609	0.9736401763888398	0.9938420773794954	Stable
2495	FTH1	ferritin heavy chain 1	19.0522	20.8687	16.3194	20.225	19.8561	16.8064	0.988623159745111	-0.0165074	0.9058748990535499	0.9776433656947686	Stable
2512	FTL	ferritin light chain	7.2576	3.8665	22.4455	6.0199	22.6427	7.4872	0.9286247780070706	-0.106832	0.91755111670971	0.9812562023157765	Stable
2519	FUCA2	alpha-L-fucosidase 2	0.279	0.2721	8.999999999999999e-05	0.1982	0.5095	0.2502	0.5754149702474164	-0.797325	0.36598845738101893	0.8274940804147709	Stable
2521	FUS	FUS RNA binding protein	72.1253	53.4892	110.534	106.076	107.794	80.3775	0.8025483291798032	-0.31734	0.38212307973064447	0.8274940804147709	Stable
2530	FUT8	fucosyltransferase 8	8.999999999999999e-05	0.1134	8.999999999999999e-05	0.1208	8.999999999999999e-05	0.1237	0.4643689439470134	-1.10666	0.4759493541571695	0.8424909955669061	Stable
2531	KDSR	3-ketodihydrosphingosine reductase	4.4029	4.3984	3.4685	3.2287	1.5696	1.6724	1.896209065479778	0.9231180365478482	0.04811518324473266	0.8274940804147709	Up
2534	FYN	FYN proto-oncogene, Src family tyrosine kinase	8.999999999999999e-05	0.1666	8.999999999999999e-05	0.0226	0.0225	0.0109	2.9782142857142855	1.5744475611111703	0.5745835680866477	0.8816380264227365	Stable
2539	G6PD	glucose-6-phosphate dehydrogenase	4.0963	2.6885	6.6106	3.1408	1.9455	4.7315	1.3643993562712626	0.44826597939518	0.44814576901470604	0.835395909696269	Stable
2542	SLC37A4	solute carrier family 37 member 4	8.999999999999999e-05	8.999999999999999e-05	0.1848	0.2673	8.999999999999999e-05	8.999999999999999e-05	0.6915657245401527	-0.532062	0.8135122449495769	0.9563193960813837	Stable
2547	XRCC6	X-ray repair cross complementing 6	76.2467	70.2653	63.6229	75.0411	78.4806	58.0783	0.9930760869565216	-0.0100238	0.9505149606739105	0.9903029851321971	Stable
2548	GAA	alpha glucosidase	1.339	1.0043	1.8748	0.7313	1.6527	0.9322	1.2719679150835292	0.34706227963666847	0.4708230770139447	0.8388744046114759	Stable
2551	GABPA	GA binding protein transcription factor subunit alpha	0.7212	0.9955	1.11	0.3387	0.3535	0.8116	1.8797047479718048	0.9105060703664389	0.09030676976814753	0.8274940804147709	Stable
2580	GAK	cyclin G associated kinase	0.0511	0.0334	0.0182	0.037	0.0137	0.1312	0.5645959318306761	-0.824709	0.5430736884039389	0.8717300974540612	Stable
2582	GALE	UDP-galactose-4-epimerase	0.0299	0.6375	0.6331	0.7932	0.6301	0.1974	0.8024310483124576	-0.317551	0.7120287750151957	0.9261210065070243	Stable
2584	GALK1	galactokinase 1	4.1096	2.4134	2.8172	2.0176	2.4598	2.0449	1.4320408444873745	0.518072641554008	0.20181661772874052	0.8274940804147709	Stable
2588	GALNS	galactosamine (N-acetyl)-6-sulfatase	8.999999999999999e-05	0.2887	0.3399	0.3632	0.3681	0.3538	0.5793843885356187	-0.787407	0.2868545789361926	0.8274940804147709	Stable
2589	GALNT1	polypeptide N-acetylgalactosaminyltransferase 1	0.2942	0.3287	0.0832	0.5486	0.86	0.5114	0.36776041666666665	-1.44316	0.045973925004541304	0.8274940804147709	Down
2590	GALNT2	polypeptide N-acetylgalactosaminyltransferase 2	3.4224	4.2443	4.8449	3.1436	2.0211	2.8104	1.5688329926897473	0.6496917809597453	0.048642703169424276	0.8274940804147709	Up
2597	GAPDH	glyceraldehyde-3-phosphate dehydrogenase	1233.25	1103.71	1101.57	1158.86	1146.5	1164.93	0.9908507771035904	-0.0132603	0.831259731468109	0.958611543582143	Stable
2617	GARS1	glycyl-tRNA synthetase 1	24.8244	26.9565	25.2455	27.2943	33.8256	32.3939	0.8236901933190609	-0.279826	0.097364932510086	0.8274940804147709	Stable
2618	GART	phosphoribosylglycinamide formyltransferase, phosphoribosylglycinamide synthetase, phosphoribosylaminoimidazole synthetase	11.1365	8.821	8.9561	10.4325	7.9483	9.5966	1.0334627234839546	0.0474863523678947	0.7804517470660886	0.9517537612004522	Stable
2629	GBA1	glucosylceramidase beta 1	0.3856	2.1024	2.1716	1.5191	2.0695	1.7081	0.8797175599901828	-0.184888	0.7555228160394251	0.9422321408696516	Stable
2631	NIPSNAP2	nipsnap homolog 2	6.3326	14.0098	7.8587	6.7925	4.112	13.132	1.173261498138248	0.23052459906274186	0.7166033630632063	0.9277339935810447	Stable
2632	GBE1	1,4-alpha-glucan branching enzyme 1	0.7795	2.6494	0.9539	0.7106	0.7558	1.1621	1.6674148754042228	0.7376131110548736	0.4319662912962829	0.8288979965221062	Stable
2639	GCDH	glutaryl-CoA dehydrogenase	1.1335	2.9031	1.398	2.4126	2.2199	3.309	0.684329156960272	-0.547238	0.2783594438375485	0.8274940804147709	Stable
2647	BLOC1S1	biogenesis of lysosomal organelles complex 1 subunit 1	1.8698	3.311	2.63	1.9855	3.5362	3.4927	0.8664802981895633	-0.206761	0.5763040760202804	0.8822128300422202	Stable
2653	GCSH	glycine cleavage system protein H	0.3333	8.999999999999999e-05	0.626	0.7782	0.412	8.999999999999999e-05	0.806013660536508	-0.311124	0.8033682609279537	0.9555973132465528	Stable
2664	GDI1	GDP dissociation inhibitor 1	4.814	3.5289	3.6617	8.3086	3.2254	5.6087	0.7002747525185647	-0.514007	0.3643457479163762	0.8274940804147709	Stable
2665	GDI2	GDP dissociation inhibitor 2	35.4816	27.6734	29.743	42.0072	27.5625	40.4579	0.8443154263112163	-0.244146	0.34825501941228776	0.8274940804147709	Stable
2670	GFAP	glial fibrillary acidic protein	10.665	1.8973	3.6314	2.9946	4.2643	2.7207	1.622680267746202	0.6983787598496476	0.5221173134263756	0.8633637892627575	Stable
2673	GFPT1	glutamine--fructose-6-phosphate transaminase 1	5.5783	6.9133	5.3788	7.5754	7.0496	5.3948	0.8926362900728276	-0.163856	0.432987257548176	0.829336859395586	Stable
2677	GGCX	gamma-glutamyl carboxylase	0.1568	0.1442	1.2086	8.999999999999999e-05	0.1222	0.6775	1.8874954675602347	0.9164731801006445	0.6012589461008162	0.8889832760670221	Stable
2683	B4GALT1	beta-1,4-galactosyltransferase 1	3.3882	4.7981	2.0993	3.9763	1.6581	2.3394	1.2899245027464943	0.36728662944650214	0.5002595082745994	0.8510643396026629	Stable
2686	GGT7	gamma-glutamyltransferase 7	0.4156	0.3894	0.4026	0.1771	0.3385	0.1673	1.7683408991067506	0.8223964229431665	0.08506348130318238	0.8274940804147709	Stable
2710	GK	glycerol kinase	0.0536	0.6965	0.1716	0.7651	0.0912	0.137	0.9279170441961139	-0.107932	0.9391872109471394	0.9871898325074325	Stable
2717	GLA	galactosidase alpha	2.0569	1.7669	1.9492	0.9929	1.2358	1.3129	1.630054212785182	0.7049199467972816	0.004633178593220147	0.7330664798436566	Up
2720	GLB1	galactosidase beta 1	7.4596	7.7737	7.675	9.2454	9.0354	8.2569	0.8632360754699917	-0.212173	0.04637811334767549	0.8274940804147709	Stable
2729	GCLC	glutamate-cysteine ligase catalytic subunit	1.3038	1.7338	1.3924	1.38	1.1314	1.1785	1.200574541315483	0.26372498045098974	0.19618700623026034	0.8274940804147709	Stable
2730	GCLM	glutamate-cysteine ligase modifier subunit	0.7857	0.7461	0.7418	0.9752	8.999999999999999e-05	0.892	1.21759341077176	0.2840324565685611	0.7067644905681187	0.9245469255788159	Stable
2733	GLE1	GLE1 RNA export mediator	0.1659	0.1976	0.3702	0.4447	0.6912	0.3805	0.48384331310999745	-1.04739	0.09357851901382619	0.8274940804147709	Stable
2734	GLG1	golgi glycoprotein 1	2.0867	2.3836	3.4779	2.8761	1.8605	1.7066	1.2335795877824682	0.30285079808230797	0.42189166284244634	0.8274940804147709	Stable
2739	GLO1	glyoxalase I	25.6572	24.3013	19.3564	16.8089	20.7783	28.7064	1.0455745350984107	0.06429590992749408	0.8164142393773333	0.9563193960813837	Stable
2744	GLS	glutaminase	11.9742	11.1856	11.9265	11.5398	10.2341	10.7337	1.0793260652893477	0.11013077002773604	0.14402256969453475	0.8274940804147709	Stable
2745	GLRX	glutaredoxin	2.3386	1.9496	2.461	1.729	1.8665	7.9389	0.5851366347621029	-0.773155	0.5177473982176999	0.8601762190647626	Stable
2746	GLUD1	glutamate dehydrogenase 1	23.2655	46.336	40.7474	25.209	30.5931	26.5933	1.3392604441510085	0.4214365468816059	0.3106048614731217	0.8274940804147709	Stable
2747	GLUD2	glutamate dehydrogenase 2	5.0473	6.5588	6.7062	2.2304	4.6104	4.5462	1.6081759901642223	0.6854252959720197	0.07985182746390056	0.8274940804147709	Stable
2752	GLUL	glutamate-ammonia ligase	1.2912	0.9385	0.3085	0.4504	0.6674	8.999999999999999e-05	2.270527511651415	1.183027517794001	0.25416906034672476	0.8274940804147709	Stable
2762	GMDS	GDP-mannose 4,6-dehydratase	0.9439	1.6504	8.999999999999999e-05	0.3052	0.9749	8.999999999999999e-05	2.026566369054594	1.019037423713412	0.48519599420306814	0.8450182212190473	Stable
2767	GNA11	G protein subunit alpha 11	0.0255	0.2057	0.5286	0.3537	0.036	0.4942	0.8595995022061319	-0.218263	0.846356022061086	0.9630213184431341	Stable
2768	GNA12	G protein subunit alpha 12	7.5485	3.8327	2.0297	4.7436	4.7574	1.8474	1.1817436819287301	0.24091715149626197	0.7385050411537152	0.9358371514885212	Stable
2770	GNAI1	G protein subunit alpha i1	2.1266	3.1218	2.6303	2.9661	3.7051	3.3603	0.7853960025918358	-0.348508	0.12132505707354492	0.8274940804147709	Stable
2771	GNAI2	G protein subunit alpha i2	12.9178	14.6769	15.0623	15.127	13.4524	13.4826	1.0141457847938757	0.020265056563475242	0.829492541224156	0.9580096027933744	Stable
2773	GNAI3	G protein subunit alpha i3	4.0238	2.9288	2.3298	2.6488	3.4669	2.2549	1.1089288700929443	0.14916682983214763	0.647486003157824	0.9022618963627587	Stable
2774	GNAL	G protein subunit alpha L	1.0307	1.4602	1.2259	1.0363	1.0863	0.9673	1.2028868248163371	0.26650091104511203	0.22968466036975368	0.8274940804147709	Stable
2775	GNAO1	G protein subunit alpha o1	1.7708	1.977	1.4773	1.3802	1.1571	1.0274	1.4657895475075038	0.551677981669243	0.04115698944616116	0.8274940804147709	Stable
2776	GNAQ	G protein subunit alpha q	0.4019	0.5168	0.2094	0.2057	0.036	0.1896	2.615580802225829	1.3871313393792635	0.10550336679407979	0.8274940804147709	Stable
2778	GNAS	GNAS complex locus	14.6486	15.7223	16.2518	18.1213	14.5826	14.9903	0.9775339559107815	-0.0327813	0.7896893591101989	0.9535441883185503	Stable
2782	GNB1	G protein subunit beta 1	9.574	16.0295	13.7366	11.5147	14.3679	11.5282	1.051570669432356	0.07254580776219675	0.7811986009305998	0.9522544080785545	Stable
2783	GNB2	G protein subunit beta 2	14.6089	16.3007	13.6554	12.5942	18.7974	13.5562	0.9914834541401358	-0.0123394	0.9553780592168725	0.9903029851321971	Stable
2784	GNB3	G protein subunit beta 3	0.1011	0.0749	0.1079	0.1381	0.1406	0.1039	0.7420282279142708	-0.430454	0.10340327172636256	0.8274940804147709	Stable
2787	GNG5	G protein subunit gamma 5	21.5991	14.6085	15.5601	12.1417	12.5099	11.5523	1.4298929120895814	0.5159071043586277	0.1391171050373945	0.8274940804147709	Stable
2794	GNL1	G protein nucleolar 1 (putative)	0.6054	0.4398	0.4925	0.5694	0.4314	0.5042	1.0217275747508308	0.031010578909528314	0.8714506739501113	0.9693154951334874	Stable
2799	GNS	glucosamine (N-acetyl)-6-sulfatase	21.2029	8.3791	4.9165	6.6427	8.0007	8.0734	1.5186337864487955	0.6027740106088109	0.511388512630943	0.8586276695666603	Stable
2800	GOLGA1	golgin A1	0.8334	0.9469	1.4126	0.8315	0.3758	1.2711	1.288290832795352	0.3654583199023727	0.49470108471077107	0.8502493232461196	Stable
2801	GOLGA2	golgin A2	3.8409	4.0198	5.8903	5.6188	4.0266	5.0278	0.9371507237685031	-0.093647	0.7234646640461848	0.9297636457534882	Stable
2802	GOLGA3	golgin A3	1.5541	1.912	1.7405	1.8181	1.7525	2.6811	0.8328294703840556	-0.263907	0.3666712485145677	0.8274940804147709	Stable
2803	GOLGA4	golgin A4	0.3842	0.6091	0.6083	0.6563	0.5545	1.289	0.6406912553004241	-0.642299	0.32196361345137636	0.8274940804147709	Stable
2804	GOLGB1	golgin B1	3.1759	2.8735	3.0193	3.0038	2.8772	2.2132	1.1203948506337869	0.1640072578733511	0.3161517290290887	0.8274940804147709	Stable
2805	GOT1	glutamic-oxaloacetic transaminase 1	4.6624	1.8347	1.4596	2.2742	4.2536	3.2844	0.8108986771570087	-0.302406	0.6294891413632628	0.8966067254137173	Stable
2806	GOT2	glutamic-oxaloacetic transaminase 2	69.0615	46.5771	80.8819	84.0884	77.0466	66.8184	0.8621082203643377	-0.214059	0.42141761820521395	0.8274940804147709	Stable
2810	SFN	stratifin	52.9563	60.4818	53.0468	59.2095	57.6295	78.2873	0.8532160964462503	-0.229017	0.285227155677194	0.8274940804147709	Stable
2820	GPD2	glycerol-3-phosphate dehydrogenase 2	15.633	17.2544	17.2453	13.7034	13.9868	12.5391	1.2461738086419598	0.31750530060772053	0.009944731383753814	0.8274940804147709	Stable
2821	GPI	glucose-6-phosphate isomerase	32.8773	23.4484	18.1827	25.5917	20.3685	17.2629	1.178499630672966	0.23695130646558246	0.49899249447442307	0.8507626602919014	Stable
2876	GPX1	glutathione peroxidase 1	2.5593	0.6061	1.3788	1.731	2.2457	0.6978	0.9721253610011765	-0.0407857	0.9554029460057715	0.9903029851321971	Stable
2885	GRB2	growth factor receptor bound protein 2	0.751	0.9861	1.0569	0.4606	1.2687	0.6658	1.1665483695879086	0.22224612825469575	0.6491575022194522	0.9022618963627587	Stable
2896	GRN	granulin precursor	0.2125	1.4877	0.2201	0.8901	1.166	1.0803	0.6122624665221272	-0.707778	0.4408287511266864	0.8312272130098368	Stable
2908	NR3C1	nuclear receptor subfamily 3 group C member 1	1.1904	1.4358	1.3343	1.0947	0.8016	0.6224	1.5724381625441695	0.6530032830218777	0.05328574520524962	0.8274940804147709	Stable
2923	PDIA3	protein disulfide isomerase family A member 3	131.202	146.518	166.467	116.1	163.384	147.091	1.041286253262612	0.05836672511466398	0.7517562948942977	0.9405718006394896	Stable
2926	GRSF1	G-rich RNA sequence binding factor 1	11.4019	13.3822	15.1475	9.2765	13.0201	13.2587	1.1230843221685658	0.16746625063029813	0.4363959258133462	0.8305640908076802	Stable
2931	GSK3A	glycogen synthase kinase 3 alpha	8.999999999999999e-05	8.999999999999999e-05	8.999999999999999e-05	0.0596	0.2273	8.999999999999999e-05	0.0009407993309871423	-10.0538	0.29520582658926253	0.8274940804147709	Stable
2932	GSK3B	glycogen synthase kinase 3 beta	0.4249	0.8832	4.1542	0.5058	5.7259	6.2151	0.4388517530610278	-1.18819	0.35363302850465267	0.8274940804147709	Stable
2935	GSPT1	G1 to S phase transition 1	8.1642	9.8574	8.7652	10.4336	11.7454	9.8235	0.8370221076478401	-0.256662	0.08333284866012058	0.8274940804147709	Stable
2936	GSR	glutathione-disulfide reductase	8.1261	6.891	6.9965	5.4331	7.054	4.507	1.2953672156807363	0.37336113663180437	0.13996922271458553	0.8274940804147709	Stable
2937	GSS	glutathione synthetase	2.4677	3.3868	4.5686	2.4881	4.2573	5.1988	0.8726494867801945	-0.196526	0.6406993575350837	0.89923470301683	Stable
2947	GSTM3	glutathione S-transferase mu 3	21.2651	12.4128	22.9537	24.2892	18.3401	20.4348	0.8980006057328973	-0.155212	0.602644728940029	0.8889832760670221	Stable
2950	GSTP1	glutathione S-transferase pi 1	10.0928	8.3526	7.2631	9.931	6.734	5.4313	1.1634753329742988	0.21844062426032843	0.493962484457055	0.8502493232461196	Stable
2952	GSTT1	glutathione S-transferase theta 1	0.5537	8.999999999999999e-05	0.5594	0.5623	0.4932	8.999999999999999e-05	1.0545666404569953	0.07665026518286547	0.9439112007487788	0.9881707799511135	Stable
2954	GSTZ1	glutathione S-transferase zeta 1	0.4865	1.5069	0.2832	0.4072	8.999999999999999e-05	1.5375	1.1706148221658892	0.2272664511050482	0.8620499281102079	0.9680893771097202	Stable
2956	MSH6	mutS homolog 6	9.593	8.2129	7.9843	10.0904	9.4095	7.8703	0.9422729830253342	-0.085783	0.5610067424441546	0.8772635864767955	Stable
2957	GTF2A1	general transcription factor IIA subunit 1	1.3388	1.5329	8.999999999999999e-05	1.2575	1.3412	1.1636	0.76330701964224	-0.389665	0.6013205628663139	0.8889832760670221	Stable
2959	GTF2B	general transcription factor IIB	1.7021	1.3821	1.629	1.8398	2.2596	3.5501	0.6161448460683705	-0.698659	0.1940879148080073	0.8274940804147709	Stable
2962	GTF2F1	general transcription factor IIF subunit 1	0.4422	0.6429	0.4893	0.6026	0.7187	0.959	0.6904354690172346	-0.534422	0.1416988528679078	0.8274940804147709	Stable
2963	GTF2F2	general transcription factor IIF subunit 2	0.8418	0.8284	0.8652	0.8682	0.8087	0.7809	1.0315729514199692	0.04484585024066366	0.4297069384108769	0.8274940804147709	Stable
2965	GTF2H1	general transcription factor IIH subunit 1	0.2693	0.3459	0.3564	0.3638	0.3302	0.4254	0.86796498123995	-0.204291	0.2764182579909058	0.8274940804147709	Stable
2966	GTF2H2	general transcription factor IIH subunit 2	0.162	0.188	0.1766	0.1269	0.1984	0.1834	1.0351877334381756	0.04989242718343387	0.815623185876978	0.9563193960813837	Stable
2968	GTF2H4	general transcription factor IIH subunit 4	1.2992	0.7436	1.7932	1.1084	0.8333	1.102	1.260308177547064	0.33377655265824074	0.4800613520513009	0.8450182212190473	Stable
2969	GTF2I	general transcription factor IIi	15.8279	18.2106	22.3261	16.2411	21.1947	20.033	0.9807860961078011	-0.0279896	0.8866939188412015	0.9711692871575052	Stable
2975	GTF3C1	general transcription factor IIIC subunit 1	1.556	2.3335	1.6597	1.5208	1.6959	1.7642	1.114095846132225	0.15587335367567895	0.5236421446640458	0.8636496205910956	Stable
2976	GTF3C2	general transcription factor IIIC subunit 2	1.9576	2.2279	2.2056	2.1058	3.4114	3.0616	0.7449876439595282	-0.424712	0.19818682468688623	0.8274940804147709	Stable
2987	GUK1	guanylate kinase 1	0.5593	0.4846	0.7235	0.7524	0.6775	0.6458	0.8514717926482633	-0.231969	0.282601593641394	0.8274940804147709	Stable
2990	GUSB	glucuronidase beta	8.999999999999999e-05	8.999999999999999e-05	0.7127	1.8436	1.0639	0.774	0.1936384625831862	-2.36856	0.07294953598077496	0.8274940804147709	Stable
2992	GYG1	glycogenin 1	0.9435	0.7315	8.999999999999999e-05	0.7088	0.5844	0.7882	0.8047900451619101	-0.313316	0.6850044882550669	0.9168024817187101	Stable
2997	GYS1	glycogen synthase 1	2.3757	4.3174	3.3278	4.5216	3.9279	5.4017	0.723468002772323	-0.466999	0.14946890828931167	0.8274940804147709	Stable
3005	H1-0	H1.0 linker histone	5.4544	5.63	6.5005	0.2102	2.2605	2.1743	3.7857696447793328	1.9205866290962623	0.011344987538698741	0.8274940804147709	Up
3006	H1-2	H1.2 linker histone, cluster member	226.959	181.737	160.946	132.438	134.355	159.768	1.3354274466852087	0.41730159697579094	0.11884252488804314	0.8274940804147709	Stable
3007	H1-3	H1.3 linker histone, cluster member	86.2058	32.9656	35.6081	23.8314	26.5786	16.5106	2.3128827296826393	1.2096921187219043	0.23061720757515752	0.8274940804147709	Stable
3008	H1-4	H1.4 linker histone, cluster member	95.7842	36.6284	39.5645	26.4793	92.0095	18.3451	1.2568310922951111	0.32979077650311356	0.7188363441679435	0.9280335367331101	Stable
3009	H1-5	H1.5 linker histone, cluster member	107.049	50.0359	42.0035	49.4151	0.3371	1.3468	3.8961232118045364	1.9620393022274012	0.13557456964197404	0.8274940804147709	Stable
3010	H1-6	H1.6 linker histone, cluster member	1.7652	1.5662	2.8131	1.029	8.999999999999999e-05	1.0497	2.9558060217722817	1.5635515940409794	0.060139199626395634	0.8274940804147709	Stable
3012	H2AC8	H2A clustered histone 8	30.8429	36.1257	23.4255	39.9609	33.9032	40.4711	0.7906060425835613	-0.338969	0.15133163280811776	0.8274940804147709	Stable
3013	H2AC7	H2A clustered histone 7	32.2088	36.1257	24.3525	41.378	38.1413	41.267	0.7673635172200819	-0.382018	0.10316647885639577	0.8274940804147709	Stable
3014	H2AX	H2A.X variant histone	19.8668	25.1348	18.1635	18.7348	21.3761	21.0501	1.0327676133483754	0.046515664864737655	0.7891763321739507	0.9535441883185503	Stable
3015	H2AZ1	H2A.Z variant histone 1	162.701	202.433	251.667	149.344	167.725	168.403	1.2705175024476176	0.3454162498662428	0.22691485650323776	0.8274940804147709	Stable
3017	H2BC5	H2B clustered histone 5	203.728	156.008	138.888	133.688	131.366	61.2499	1.528095290339861	0.6117345110531651	0.13735327842464323	0.8274940804147709	Stable
3018	H2BC3	H2B clustered histone 3	274.582	181.1	205.899	147.551	133.201	119.065	1.6547096754184358	0.7265781133610405	0.07896823411928064	0.8274940804147709	Stable
3020	H3-3A	H3.3 histone A	58.5869	71.5998	49.726	44.863	52.1741	43.973	1.2758852025493208	0.35149852881807686	0.16722503513183717	0.8274940804147709	Stable
3021	H3-3B	H3.3 histone B	58.5869	71.5998	49.726	44.863	52.1741	43.973	1.2758852025493208	0.35149852881807686	0.16722503513183717	0.8274940804147709	Stable
3024	H1-1	H1.1 linker histone, cluster member	2.2696	2.0137	3.6168	1.323	8.999999999999999e-05	1.3496	2.9558609490812633	1.563578403181843	0.06013285612826984	0.8274940804147709	Stable
3028	HSD17B10	hydroxysteroid 17-beta dehydrogenase 10	207.533	213.428	212.087	214.566	223.877	192.863	1.0027580910816338	0.003973607056191433	0.9558421689799524	0.9903029851321971	Stable
3029	HAGH	hydroxyacylglutathione hydrolase	0.9744	1.1828	1.0632	1.3485	1.1166	1.6608	0.780532732252357	-0.357469	0.18675294284222954	0.8274940804147709	Stable
3030	HADHA	hydroxyacyl-CoA dehydrogenase trifunctional multienzyme complex subunit alpha	61.8839	56.4781	88.9987	51.3259	63.3325	53.6402	1.2320999699343904	0.3011193179462285	0.3255212705436359	0.8274940804147709	Stable
3032	HADHB	hydroxyacyl-CoA dehydrogenase trifunctional multienzyme complex subunit beta	26.9155	23.7441	27.2964	22.4993	22.5605	21.427	1.1725034142115425	0.2295921237290436	0.06502812051289086	0.8274940804147709	Stable
3033	HADH	hydroxyacyl-CoA dehydrogenase	32.8251	33.7769	42.2242	48.7121	47.3479	44.8337	0.7723993336820596	-0.372581	0.05557111936765405	0.8274940804147709	Stable
3035	HARS1	histidyl-tRNA synthetase 1	7.6529	7.3158	8.087	10.0625	8.5597	10.9141	0.7805886316160116	-0.357366	0.0764708681977356	0.8274940804147709	Stable
3039	HBA1	hemoglobin subunit alpha 1	10.1745	3.1174	4.3327	2.807	3.47	1.1535	2.371926519076778	1.2460593167112402	0.25518520854670534	0.8274940804147709	Stable
3040	HBA2	hemoglobin subunit alpha 2	10.1745	3.1174	4.3327	2.807	3.47	1.1535	2.371926519076778	1.2460593167112402	0.25518520854670534	0.8274940804147709	Stable
3052	HCCS	holocytochrome c synthase	4.8163	8.1304	9.7514	8.1041	6.958	8.867	0.9485563602475646	-0.0761946	0.81153211125216	0.9560454362488973	Stable
3054	HCFC1	host cell factor C1	5.4825	6.1788	5.4812	5.8133	6.6912	6.7555	0.8900571131879546	-0.16803	0.14368094901810405	0.8274940804147709	Stable
3055	HCK	HCK proto-oncogene, Src family tyrosine kinase	0.0885	0.0996	8.999999999999999e-05	0.1197	0.0918	0.0103	0.8484670874661856	-0.237069	0.8175651024738536	0.9565848627762523	Stable
3064	HTT	huntingtin	8.999999999999999e-05	8.999999999999999e-05	8.999999999999999e-05	0.021	0.0532	0.0398	0.0023684210526315782	-8.72186	0.055665491596790136	0.8274940804147709	Stable
3065	HDAC1	histone deacetylase 1	14.7917	9.8204	9.9998	15.8595	16.8292	16.6234	0.7018946668261948	-0.510674	0.09047878944819406	0.8274940804147709	Stable
3066	HDAC2	histone deacetylase 2	19.3933	12.8138	13.4689	20.4456	21.699	22.1296	0.7106428395841566	-0.492803	0.09016764203018568	0.8274940804147709	Stable
3068	HDGF	heparin binding growth factor	65.5301	59.729	34.0778	63.9463	49.5904	51.8696	0.9633061134914451	-0.0539338	0.862088779156665	0.9680893771097202	Stable
3069	HDLBP	high density lipoprotein binding protein	4.3062	3.8144	3.7415	4.5656	4.9809	4.4355	0.8483836361035617	-0.237211	0.043470149345356125	0.8274940804147709	Stable
3070	HELLS	helicase, lymphoid specific	1.0457	1.4337	1.8216	2.4118	1.3476	1.0513	0.8940486831438252	-0.161575	0.7410384906082215	0.9366978985040043	Stable
3073	HEXA	hexosaminidase subunit alpha	7.452	5.1505	4.0972	4.3756	6.0342	4.1998	1.1430634651188258	0.19290550702599987	0.5844579580609641	0.8849742427695341	Stable
3074	HEXB	hexosaminidase subunit beta	12.8749	18.9384	16.401	11.3975	11.6846	15.9544	1.2351081679966187	0.3046373953311682	0.2551989914743363	0.8274940804147709	Stable
3077	HFE	homeostatic iron regulator	1.0489	1.8091	2.173	1.7852	2.0195	2.0486	0.8595151453026498	-0.218405	0.4980886639618313	0.8503275699813432	Stable
3092	HIP1	huntingtin interacting protein 1	0.7406	2.2542	0.8172	3.2918	0.1805	0.314	1.0067876290838023	0.00975939458620253	0.9944369397339305	0.9970325835195096	Stable
3093	UBE2K	ubiquitin conjugating enzyme E2 K	18.5364	12.3249	7.6081	17.1631	6.4965	20.85	0.8642944443445907	-0.210405	0.7269932509321411	0.9307182975249223	Stable
3094	HINT1	histidine triad nucleotide binding protein 1	53.5394	42.806	38.741	45.6392	40.4826	34.177	1.1229239194405929	0.16726018529509776	0.42598140265824813	0.8274940804147709	Stable
3098	HK1	hexokinase 1	1.1051	1.5191	1.2543	1.1334	0.8092	0.9794	1.3273442847364816	0.4085426235038852	0.1100081417533598	0.8274940804147709	Stable
3099	HK2	hexokinase 2	3.3752	3.435	4.2401	2.4546	2.9134	3.9205	1.1896754050707863	0.2505679975887175	0.3277168786304873	0.8274940804147709	Stable
3101	HK3	hexokinase 3	0.1913	0.1395	0.2427	0.0624	8.999999999999999e-05	0.0614	4.629106465412867	2.2107337437395156	0.018300859705392768	0.8274940804147709	Up
3105	HLA-A	major histocompatibility complex, class I, A	17.181	19.9024	18.64	18.5968	17.3377	15.8312	1.0764540999155812	0.1062868041907421	0.3046391530316065	0.8274940804147709	Stable
3106	HLA-B	major histocompatibility complex, class I, B	10.2441	12.1225	12.0542	14.4561	9.4765	9.2256	1.0380780621384753	0.05391493659128402	0.8338234871684607	0.9590898960573475	Stable
3107	HLA-C	major histocompatibility complex, class I, C	12.6902	12.7327	11.7515	14.6827	12.9754	10.565	0.972563711472905	-0.0401353	0.8010018534769503	0.9549047569397947	Stable
3133	HLA-E	major histocompatibility complex, class I, E	4.1628	4.2934	4.8005	4.9036	4.6298	2.9795	1.0594426551798544	0.08330550056840119	0.7266799031733584	0.9307182975249223	Stable
3135	HLA-G	major histocompatibility complex, class I, G	2.6883	3.4364	3.9001	3.6895	3.7698	2.4601	1.0106256426800007	0.015248691142058802	0.9523632824507146	0.9903029851321971	Stable
3145	HMBS	hydroxymethylbilane synthase	2.8193	2.5036	4.0811	3.3128	0.1962	0.9355	2.115873551580605	1.0812534119705826	0.21611134238687363	0.8274940804147709	Stable
3146	HMGB1	high mobility group box 1	117.532	155.144	111.781	141.995	127.651	156.54	0.9020878667587079	-0.14866	0.4417294426923462	0.8312272130098368	Stable
3148	HMGB2	high mobility group box 2	4.8593	44.164	36.4486	13.2597	33.6368	40.2577	0.9806974305311735	-0.02812	0.9712691246099834	0.9934450492725545	Stable
3149	HMGB3	high mobility group box 3	11.5141	5.1549	29.0356	29.4327	22.7685	12.3218	0.7083458611657859	-0.497474	0.5154704402794837	0.8598572913869974	Stable
3150	HMGN1	high mobility group nucleosome binding domain 1	1.6381	2.3988	2.6684	1.9558	2.5721	1.7686	1.0649249583101723	0.0907517721524052	0.7468869477613025	0.9392832432508612	Stable
3151	HMGN2	high mobility group nucleosomal binding domain 2	4.0573	6.9928	5.1463	4.7287	4.2814	6.3677	1.053232582033841	0.07482405734694235	0.8116036668422234	0.9560454362488973	Stable
3155	HMGCL	3-hydroxy-3-methylglutaryl-CoA lyase	0.5	0.4794	0.7825	1.0252	2.1338	0.4556	0.4874398273667903	-1.0367	0.33608893129478457	0.8274940804147709	Stable
3159	HMGA1	high mobility group AT-hook 1	25.8683	19.4639	23.247	21.2735	24.9607	23.3554	0.9854805890535367	-0.0211006	0.8845731323053043	0.9707817335065624	Stable
3161	HMMR	hyaluronan mediated motility receptor	0.0477	8.999999999999999e-05	8.999999999999999e-05	0.137	8.999999999999999e-05	0.1063	0.1967213114754098	-2.34577	0.25276492781483556	0.8274940804147709	Stable
3162	HMOX1	heme oxygenase 1	0.5581	1.1998	1.1588	1.274	1.3353	1.1511	0.7756355706839698	-0.366549	0.3063915838124887	0.8274940804147709	Stable
3163	HMOX2	heme oxygenase 2	4.6153	4.9515	7.6192	6.3156	6.3968	5.831	0.926798753195207	-0.109672	0.6830997154889218	0.9161849894140263	Stable
3178	HNRNPA1	heterogeneous nuclear ribonucleoprotein A1	455.415	411.039	500.588	370.369	456.423	442.266	1.0772099584431851	0.10729947224352296	0.42866557290975826	0.8274940804147709	Stable
3181	HNRNPA2B1	heterogeneous nuclear ribonucleoprotein A2/B1	1519.33	1161.88	1650.92	1365.5	1380.42	1317.79	1.0660499328263182	0.0922750142263444	0.6036604922653382	0.8890175179859408	Stable
3182	HNRNPAB	heterogeneous nuclear ribonucleoprotein A/B	83.9886	301.646	278.396	321.83	283.999	276.981	0.7521790655652136	-0.410852	0.401993349073475	0.8274940804147709	Stable
3183	HNRNPC	heterogeneous nuclear ribonucleoprotein C	327.486	309.368	417.859	362.28	340.814	395.408	0.960136913662008	-0.0586879	0.7216930248607543	0.9291513115813733	Stable
3184	HNRNPD	heterogeneous nuclear ribonucleoprotein D	79.932	69.4521	104.586	73.1823	109.587	66.6317	1.0183218992706524	0.026193680345954515	0.9329218721085822	0.9855049276944505	Stable
3185	HNRNPF	heterogeneous nuclear ribonucleoprotein F	78.0113	79.659	70.4764	72.5849	80.1267	72.4715	1.0131608455519086	0.018863229084105846	0.8076470385813388	0.9556058550717835	Stable
3187	HNRNPH1	heterogeneous nuclear ribonucleoprotein H1	148.514	176.479	153.718	174.898	161.6	141.645	1.0011875118427014	0.0017122010180597319	0.9890289108265069	0.9956986162963423	Stable
3188	HNRNPH2	heterogeneous nuclear ribonucleoprotein H2	42.1257	58.2282	54.7816	58.8825	53.869	56.1017	0.9187596089384152	-0.122241	0.4526396694423968	0.8356280382398716	Stable
3189	HNRNPH3	heterogeneous nuclear ribonucleoprotein H3	54.3323	62.839	42.589	39.2349	44.4748	68.3367	1.0507338549284955	0.0713972889014566	0.8238122914977527	0.9575819301059235	Stable
3190	HNRNPK	heterogeneous nuclear ribonucleoprotein K	359.658	590.881	534.246	626.52	747.132	535.667	0.7776519446439193	-0.362804	0.20269511857538447	0.8274940804147709	Stable
3191	HNRNPL	heterogeneous nuclear ribonucleoprotein L	54.5335	63.5869	69.8978	66.9666	72.7223	59.9374	0.9418508483100674	-0.0864295	0.5418481002802655	0.8712800036518429	Stable
3192	HNRNPU	heterogeneous nuclear ribonucleoprotein U	96.2054	69.6924	103.47	85.8004	93.2422	81.992	1.0319229711310303	0.04533528344058978	0.8170985511224023	0.9563193960813837	Stable
3241	HPCAL1	hippocalcin like 1	2.7504	1.877	3.0181	2.4101	2.9371	4.4427	0.7809579260258023	-0.356683	0.37869403194442947	0.8274940804147709	Stable
3251	HPRT1	hypoxanthine phosphoribosyltransferase 1	20.7407	10.1036	17.3501	17.2905	11.0873	17.0643	1.0605671832947863	0.08483601354760094	0.8200699490839093	0.9568829341958532	Stable
3265	HRAS	HRas proto-oncogene, GTPase	1.5466	0.9671	1.2962	1.4829	1.3931	1.5932	0.8524791909066498	-0.230263	0.32038031329901673	0.8274940804147709	Stable
3267	AGFG1	ArfGAP with FG repeats 1	0.6445	0.9433	0.8231	0.685	0.7502	0.6734	1.1433652660533056	0.19328636885484426	0.36617828248412165	0.8274940804147709	Stable
3276	PRMT1	protein arginine methyltransferase 1	11.3782	10.2357	9.0576	11.8041	10.7899	9.465	0.9567204217224493	-0.0638307	0.6527066268447381	0.9023581619359826	Stable
3281	HSBP1	heat shock factor binding protein 1	3.2493	3.6309	4.7557	3.9166	3.5088	5.1135	0.9279841134389779	-0.107828	0.6723507026405009	0.9116383073593171	Stable
3295	HSD17B4	hydroxysteroid 17-beta dehydrogenase 4	21.5052	19.4495	28.7819	23.1623	22.4808	19.3627	1.0727750446883204	0.10134758221039596	0.6463233999165695	0.9022618963627587	Stable
3297	HSF1	heat shock transcription factor 1	2.8643	0.2577	8.999999999999999e-05	2.9071	2.7799	2.8505	0.3656913616398243	-1.4513	0.18701263750349623	0.8274940804147709	Stable
3301	DNAJA1	DnaJ heat shock protein family (Hsp40) member A1	19.0886	22.0798	39.5351	54.1376	36.6736	15.9834	0.7556889580559316	-0.404136	0.5408829567546477	0.8705855823534261	Stable
3303	HSPA1A	heat shock protein family A (Hsp70) member 1A	129.2	115.54	109.454	119.436	125.198	113.002	0.990379587703007	-0.0139465	0.8762565081144872	0.969910477666657	Stable
3304	HSPA1B	heat shock protein family A (Hsp70) member 1B	129.2	115.54	109.454	119.436	125.198	113.002	0.990379587703007	-0.0139465	0.8762565081144872	0.969910477666657	Stable
3305	HSPA1L	heat shock protein family A (Hsp70) member 1 like	56.6291	57.3136	76.2037	72.0988	75.9166	56.6287	0.9291565210040259	-0.106006	0.6088747946659022	0.8922693916446008	Stable
3306	HSPA2	heat shock protein family A (Hsp70) member 2	101.938	96.4589	101.604	104.838	124.085	129.786	0.8363380496074386	-0.257842	0.11529040411281793	0.8274940804147709	Stable
3308	HSPA4	heat shock protein family A (Hsp70) member 4	27.3327	25.8104	22.9608	28.3964	25.4351	23.115	0.9890495344167703	-0.0158853	0.8950096103928843	0.9728584471185077	Stable
3309	HSPA5	heat shock protein family A (Hsp70) member 5	510.919	476.346	605.788	552.547	526.817	511.613	1.0013042293045051	0.0018803791933401316	0.9877008663388068	0.9955677800356537	Stable
3310	HSPA6	heat shock protein family A (Hsp70) member 6	43.3393	38.214	37.2779	39.5509	38.8823	39.3787	1.0086519273519907	0.012428405050722966	0.8738717215844624	0.9694839181016885	Stable
3312	HSPA8	heat shock protein family A (Hsp70) member 8	449.889	437.514	420.173	458.601	558.404	541.029	0.8392463274405891	-0.252834	0.10408632566088333	0.8274940804147709	Stable
3313	HSPA9	heat shock protein family A (Hsp70) member 9	146.994	161.648	161.538	140.149	158.169	148.9	1.0513449701610915	0.07223612798759686	0.34337255049017706	0.8274940804147709	Stable
3315	HSPB1	heat shock protein family B (small) member 1	191.666	231.298	140.611	103.174	160.412	226.831	1.149174925298145	0.20059841909107862	0.6140192437479477	0.8949276909216081	Stable
3320	HSP90AA1	heat shock protein 90 alpha family class A member 1	261.653	272.303	240.769	267.529	307.114	291.206	0.8947578558823259	-0.160431	0.11198424913297238	0.8274940804147709	Stable
3321	IGSF3	immunoglobulin superfamily member 3	0.0345	8.999999999999999e-05	2.7074	8.999999999999999e-05	8.999999999999999e-05	8.999999999999999e-05	10155.518518518522	13.309976281911009	0.4153588107243745	0.8274940804147709	Stable
3326	HSP90AB1	heat shock protein 90 alpha family class B member 1	431.52	551.663	394.424	540.342	524.416	569.864	0.8427685552894051	-0.246792	0.20704640710674607	0.8274940804147709	Stable
3329	HSPD1	heat shock protein family D (Hsp60) member 1	653.005	702.186	785.484	661.357	741.689	639.507	1.0480390006055655	0.06769240478883365	0.5472131071921869	0.8745479221129079	Stable
3336	HSPE1	heat shock protein family E (Hsp10) member 1	543.403	382.899	514.798	523.004	572.752	364.536	0.9868571482181063	-0.0190868	0.9402310666131177	0.9874089522328174	Stable
3337	DNAJB1	DnaJ heat shock protein family (Hsp40) member B1	14.0834	12.6918	7.5297	14.6496	14.7119	15.06	0.7722589286719268	-0.372843	0.2324341684758833	0.8274940804147709	Stable
3339	HSPG2	heparan sulfate proteoglycan 2	0.525	0.2379	0.3878	0.3274	0.3771	0.3756	1.0653643181186927	0.09134686713121327	0.805095988656058	0.9555973132465528	Stable
3364	HUS1	HUS1 checkpoint clamp component	0.0975	0.1984	0.1013	0.6851	0.9164	0.8585	0.16146341463414635	-2.63072	0.0035618804149899217	0.7330664798436566	Down
3376	IARS1	isoleucyl-tRNA synthetase 1	25.6626	28.5662	20.6923	24.0257	24.8807	27.7533	0.9773205478236934	-0.0330963	0.8359049711279933	0.9596282862402173	Stable
3383	ICAM1	intercellular adhesion molecule 1	2.3593	3.0389	3.1441	2.9273	3.0651	2.0122	1.0671738750218625	0.09379525413350634	0.6876511420744583	0.9173493999252781	Stable
3396	MRPL58	mitochondrial ribosomal protein L58	6.7081	2.7894	8.0865	6.7371	6.0842	8.339	0.8309901088358861	-0.267097	0.5437847679266227	0.8718179559442293	Stable
3416	IDE	insulin degrading enzyme	2.1625	1.2832	2.7382	1.627	0.7184	1.6582	1.544584873613747	0.6272191479985205	0.243571064251446	0.8274940804147709	Stable
3417	IDH1	isocitrate dehydrogenase (NADP(+)) 1	15.1581	17.0327	10.1838	15.8268	14.1511	17.8837	0.8853569458605646	-0.175669	0.4858837007528091	0.8450182212190473	Stable
3418	IDH2	isocitrate dehydrogenase (NADP(+)) 2	5.1104	10.2804	10.0989	6.9456	4.7545	8.5548	1.2584461043994293	0.33164343137322355	0.4439031808559669	0.8324778205024308	Stable
3419	IDH3A	isocitrate dehydrogenase (NAD(+)) 3 catalytic subunit alpha	15.6517	20.9401	32.3323	24.5795	29.2286	35.3893	0.7727142270963056	-0.371993	0.32167253575934945	0.8274940804147709	Stable
3420	IDH3B	isocitrate dehydrogenase (NAD(+)) 3 non-catalytic subunit beta	4.9357	5.1588	4.5869	5.8345	4.5399	6.2256	0.8844216867469877	-0.177194	0.3364344797778968	0.8274940804147709	Stable
3421	IDH3G	isocitrate dehydrogenase (NAD(+)) 3 non-catalytic subunit gamma	7.7885	11.4493	8.7537	7.566	6.8205	8.4188	1.227412048953533	0.2956196509476742	0.2517966041993345	0.8274940804147709	Stable
3422	IDI1	isopentenyl-diphosphate delta isomerase 1	2.9518	3.5078	2.5921	5.7911	3.1437	3.5677	0.7239912017596482	-0.465956	0.2943546388844972	0.8274940804147709	Stable
3428	IFI16	interferon gamma inducible protein 16	2.889	1.8502	3.4447	1.1526	2.5285	0.5547	1.9320789461258796	0.9501540449280096	0.156870190066076	0.8274940804147709	Stable
3430	IFI35	interferon induced protein 35	1.577	0.9643	0.8696	0.368	0.6536	1.0294	1.6630424183325205	0.7338249671444289	0.19819721616120248	0.8274940804147709	Stable
3433	IFIT2	interferon induced protein with tetratricopeptide repeats 2	1.6487	0.997	1.4367	1.6339	1.8814	1.3802	0.833908691655602	-0.262039	0.32692348147891387	0.8274940804147709	Stable
3434	IFIT1	interferon induced protein with tetratricopeptide repeats 1	2.9446	2.4731	2.2466	2.6281	2.4484	2.1752	1.0568970034612573	0.079834790310239	0.6082038409805106	0.8922693916446008	Stable
3437	IFIT3	interferon induced protein with tetratricopeptide repeats 3	3.5569	2.6817	0.9993	1.0575	1.2348	1.9846	1.692323879445393	0.7590056999912415	0.3196157904943089	0.8274940804147709	Stable
3476	IGBP1	immunoglobulin binding protein 1	1.3789	1.9791	0.5904	1.6386	0.6731	1.4865	1.039545047654152	0.05595227731036567	0.9256539545948435	0.9835423429771059	Stable
3482	IGF2R	insulin like growth factor 2 receptor	3.4322	2.7331	3.1822	2.977	2.9475	2.8605	1.0640295959021058	0.08953827984979264	0.45699340101194136	0.8356280382398716	Stable
3491	CCN1	cellular communication network factor 1	0.7193	2.0156	0.8281	0.7426	1.9895	0.7096	1.0352442107098236	0.04997113489462435	0.9487771851580227	0.9903029851321971	Stable
3508	IGHMBP2	immunoglobulin mu DNA binding protein 2	0.0294	8.999999999999999e-05	8.999999999999999e-05	0.0954	8.999999999999999e-05	8.999999999999999e-05	0.30947897049591955	-1.69209	0.5665146489282722	0.8784945755168885	Stable
3516	RBPJ	recombination signal binding protein for immunoglobulin kappa J region	0.8957	8.999999999999999e-05	8.999999999999999e-05	1.0038	8.999999999999999e-05	1.0393	0.43847121413084444	-1.18945	0.4467879389778836	0.8346412989950012	Stable
3550	IK	IK cytokine	10.571	13.7678	11.8103	10.8596	10.0569	10.2077	1.1614467199156926	0.2159229736245735	0.20840056426572576	0.8274940804147709	Stable
3572	IL6ST	interleukin 6 cytokine family signal transducer	0.4582	8.999999999999999e-05	8.999999999999999e-05	0.4867	0.4319	8.999999999999999e-05	0.498949591265824	-1.00303	0.5181568460189501	0.8603010944581092	Stable
3606	IL18	interleukin 18	1.6224	8.2173	6.6469	8.124	0.5137	2.3155	1.5051856991564108	0.5899414874667854	0.5771422969683038	0.8822128300422202	Stable
3608	ILF2	interleukin enhancer binding factor 2	126.711	120.995	125.404	122.987	123.611	131.672	0.9863602681577361	-0.0198134	0.6337704529366476	0.8986203105382395	Stable
3609	ILF3	interleukin enhancer binding factor 3	69.5098	68.5784	78.2577	77.779	68.8237	74.8636	0.9768795523291808	-0.0337474	0.6960781351534261	0.9209658308394078	Stable
3611	ILK	integrin linked kinase	0.2435	0.2007	0.2469	0.2667	8.999999999999999e-05	2.2169	0.2782553378239636	-1.84552	0.48258216746850613	0.8450182212190473	Stable
3612	IMPA1	inositol monophosphatase 1	0.2101	0.286	0.798	1.113	0.3119	1.3292	0.4698812679278167	-1.08963	0.26282708668023685	0.8274940804147709	Stable
3614	IMPDH1	inosine monophosphate dehydrogenase 1	1.1007	0.7493	0.9471	1.2013	0.8537	1.3317	0.8259072253225855	-0.275948	0.3308845346441798	0.8274940804147709	Stable
3615	IMPDH2	inosine monophosphate dehydrogenase 2	31.0054	44.0977	24.1524	32.6095	50.7669	36.739	0.8263345083145044	-0.275202	0.43539202279541994	0.8298627871728231	Stable
3619	INCENP	inner centromere protein	0.1431	0.439	8.999999999999999e-05	0.0545	0.049	0.1525	2.2741796875000007	1.1853462489634858	0.4921183940944617	0.8500458294257225	Stable
3621	ING1	inhibitor of growth family member 1	0.5164	0.4345	0.9471	0.3524	1.1973	0.3246	1.0126447206957265	0.0181281034639472	0.9822157879600939	0.9940010164050306	Stable
3631	INPP4A	inositol polyphosphate-4-phosphatase type I A	8.999999999999999e-05	8.999999999999999e-05	8.999999999999999e-05	0.0195	8.999999999999999e-05	8.999999999999999e-05	0.013719512195121948	-6.18763	0.42264973081037427	0.8274940804147709	Stable
3636	INPPL1	inositol polyphosphate phosphatase like 1	0.1919	0.1585	0.1063	0.1925	0.2581	0.3418	0.5763503281171126	-0.794982	0.10507998125163799	0.8274940804147709	Stable
3643	INSR	insulin receptor	1.0596	1.2155	1.0472	1.381	0.2458	1.4231	1.0893144037509428	0.12342041251893388	0.8365785614666466	0.9596282862402173	Stable
3646	EIF3E	eukaryotic translation initiation factor 3 subunit E	7.8385	5.7059	7.9346	6.747	8.0678	7.0359	0.982989103323921	-0.0247527	0.8905605641305895	0.9723057153942065	Stable
3655	ITGA6	integrin subunit alpha 6	0.7133	0.4167	1.5936	0.7054	1.4464	0.6474	0.9729922835095742	-0.0394997	0.9570365591325155	0.9903029851321971	Stable
3658	IREB2	iron responsive element binding protein 2	0.0584	0.1307	0.0444	0.0436	0.0434	0.054	1.6560283687943265	0.7277273873108685	0.3679600609763015	0.8274940804147709	Stable
3672	ITGA1	integrin subunit alpha 1	1.8649	0.5387	1.992	0.9643	2.1728	2.2762	0.8120000738920807	-0.300448	0.6175343693785464	0.896310164934854	Stable
3673	ITGA2	integrin subunit alpha 2	1.72	1.1177	2.3107	1.3671	0.7063	1.1569	1.5937838590842959	0.6724559915803556	0.19993178089039815	0.8274940804147709	Stable
3675	ITGA3	integrin subunit alpha 3	1.9593	2.1167	1.7857	1.0646	2.1325	2.509	1.027269062932651	0.03881410270632171	0.9166480066533972	0.9811665313164805	Stable
3678	ITGA5	integrin subunit alpha 5	0.2181	0.2806	0.2868	0.303	0.4691	0.4125	0.6630930271821712	-0.592717	0.09536475049029651	0.8274940804147709	Stable
3682	ITGAE	integrin subunit alpha E	1.2401	8.999999999999999e-05	3.0093	1.6968	1.8858	1.155	0.8969710401891251	-0.156867	0.8715600931236795	0.9693154951334874	Stable
3685	ITGAV	integrin subunit alpha V	2.0098	1.7754	3.1582	2.714	2.0355	2.354	0.9774618145984375	-0.0328878	0.9172400007457573	0.9812562023157765	Stable
3688	ITGB1	integrin subunit beta 1	31.5186	29.3423	33.2139	21.8955	30.3399	30.0853	1.142784257179543	0.19255306717845094	0.2926990786136694	0.8274940804147709	Stable
3691	ITGB4	integrin subunit beta 4	1.0692	1.4099	1.9708	1.4011	0.8152	1.5883	1.1696104715344582	0.22602813292419652	0.5737391673357186	0.8816380264227365	Stable
3692	EIF6	eukaryotic translation initiation factor 6	47.5182	49.3766	55.6674	48.9787	40.6378	45.3175	1.1306431292335513	0.17714363584432574	0.1638217518700144	0.8274940804147709	Stable
3693	ITGB5	integrin subunit beta 5	0.3591	0.4152	0.7841	0.3522	0.4272	0.9757	0.8879266138681555	-0.171488	0.7979125527321583	0.9535441883185503	Stable
3696	ITGB8	integrin subunit beta 8	0.8593	0.5421	8.999999999999999e-05	0.6587	8.999999999999999e-05	8.999999999999999e-05	2.127079286061195	1.0888738102028783	0.4996566517886281	0.8510643396026629	Stable
3698	ITIH2	inter-alpha-trypsin inhibitor heavy chain 2	8.999999999999999e-05	0.2018	0.2044	0.2367	8.999999999999999e-05	8.999999999999999e-05	1.7151722391084097	0.7783534603808366	0.6163645980573861	0.8957376963654337	Stable
3703	STT3A	STT3 oligosaccharyltransferase complex catalytic subunit A	14.4452	19.2895	19.4469	16.5192	16.1654	13.2681	1.1573117575245848	0.21077755109138868	0.2933450092511404	0.8274940804147709	Stable
3704	ITPA	inosine triphosphatase	10.6715	8.5533	12.6263	2.2889	3.667	2.4586	3.785263533186761	1.9203937453329334	0.013452818823853067	0.8274940804147709	Up
3705	ITPK1	inositol-tetrakisphosphate 1-kinase	1.244	0.3906	8.999999999999999e-05	0.6925	0.9597	0.6909	0.697661218044471	-0.519401	0.5899550940393026	0.8864771677606125	Stable
3708	ITPR1	inositol 1,4,5-trisphosphate receptor type 1	0.2358	0.1057	0.1049	0.0434	0.1147	0.1164	1.6262295081967217	0.7015308779366269	0.32966924018264404	0.8274940804147709	Stable
3709	ITPR2	inositol 1,4,5-trisphosphate receptor type 2	0.6197	0.4791	0.5764	0.4779	0.356	0.3822	1.3775182961927475	0.4620714807937095	0.05221747311738697	0.8274940804147709	Stable
3710	ITPR3	inositol 1,4,5-trisphosphate receptor type 3	1.2346	0.9869	1.289	0.9271	0.9027	0.8953	1.2882096069868993	0.3653673561522594	0.10483678201521163	0.8274940804147709	Stable
3712	IVD	isovaleryl-CoA dehydrogenase	0.9553	0.9812	1.49	0.949	0.1179	3.761	0.7097288676236044	-0.49466	0.7144612002561588	0.9269683365135539	Stable
3716	JAK1	Janus kinase 1	8.999999999999999e-05	0.0704	0.466	0.1988	8.999999999999999e-05	0.161	1.4907054933451886	0.5759952641552097	0.7357873812036521	0.9340380247394728	Stable
3726	JUNB	JunB proto-oncogene, AP-1 transcription factor subunit	1.0261	0.3699	0.7747	0.7097	0.3773	0.3344	1.5271563247502462	0.6108477487088391	0.34031533129543307	0.8274940804147709	Stable
3727	JUND	JunD proto-oncogene, AP-1 transcription factor subunit	3.2799	8.1317	8.999999999999999e-05	7.4158	9.4026	9.8064	0.4286112947327304	-1.22226	0.1558963539908673	0.8274940804147709	Stable
3728	JUP	junction plakoglobin	9.5423	11.3453	9.431	11.2074	13.2856	11.2579	0.8480513777275537	-0.237776	0.12221221806014422	0.8274940804147709	Stable
3735	KARS1	lysyl-tRNA synthetase 1	16.9638	14.002	17.2336	17.9395	16.4283	17.3831	0.9313731741863427	-0.102569	0.3776062994215224	0.8274940804147709	Stable
3755	KCNG1	potassium voltage-gated channel modifier subfamily G member 1	8.999999999999999e-05	8.999999999999999e-05	8.999999999999999e-05	0.4172	0.4257	0.1672	0.00026730026730026725	-11.8693	0.05798093019721835	0.8274940804147709	Stable
3775	KCNK1	potassium two pore domain channel subfamily K member 1	1.4621	1.6502	1.9512	2.0782	0.8852	1.5653	1.1180912844745732	0.161037979131557	0.6697600843048077	0.9107112977555152	Stable
3783	KCNN4	potassium calcium-activated channel subfamily N member 4	0.1852	0.0581	0.0618	0.0688	0.0551	0.0988	1.3700044903457569	0.45418062179086693	0.5848263209978369	0.8849742427695341	Stable
3795	KHK	ketohexokinase	8.999999999999999e-05	8.999999999999999e-05	8.999999999999999e-05	1.4711	8.999999999999999e-05	8.999999999999999e-05	0.0001835136751672013	-12.4118	0.42264973081037427	0.8274940804147709	Stable
3796	KIF2A	kinesin family member 2A	0.9186	0.9855	0.6456	2.1705	0.2251	1.059	0.73805939906212	-0.438191	0.6481884387828591	0.9022618963627587	Stable
3798	KIF5A	kinesin family member 5A	0.0624	0.0778	0.0088	0.3351	0.112	0.0815	0.28187665531592887	-1.82686	0.2506833921795119	0.8274940804147709	Stable
3799	KIF5B	kinesin family member 5B	1.7488	2.4374	1.554	1.2936	2.0962	2.3318	1.0032508389261743	0.004682362511255161	0.9887581377460772	0.9956986162963423	Stable
3800	KIF5C	kinesin family member 5C	0.0635	0.1905	0.0089	0.3408	0.1139	0.0829	0.48902529761904767	-1.03202	0.40823293953329404	0.8274940804147709	Stable
3801	KIFC3	kinesin family member C3	0.0323	0.041	0.0443	0.0839	0.0533	8.999999999999999e-05	0.8565809600116544	-0.223338	0.8147621840766833	0.9563193960813837	Stable
3831	KLC1	kinesin light chain 1	1.2458	0.9891	1.5942	1.4902	1.7005	1.3964	0.834753983998605	-0.260577	0.29030675706350073	0.8274940804147709	Stable
3832	KIF11	kinesin family member 11	0.2485	0.9811	0.3214	0.2479	0.2548	0.6906	1.2997569764518562	0.3782418989126292	0.6911012427332712	0.9193096587998087	Stable
3833	KIFC1	kinesin family member C1	8.999999999999999e-05	0.1098	16.3955	8.999999999999999e-05	23.242	0.1112	0.7067693673996255	-0.500689	0.8223751166848596	0.9571512325446986	Stable
3835	KIF22	kinesin family member 22	0.3736	0.8339	0.6967	0.1477	0.0496	0.1426	5.602235951750514	2.4860027472917006	0.05551496056980518	0.8274940804147709	Stable
3836	KPNA1	karyopherin subunit alpha 1	2.4292	2.0522	2.7495	2.9464	1.4782	2.7945	1.001634552783588	0.002356236023058754	0.9943523111614485	0.9970325835195096	Stable
3837	KPNB1	karyopherin subunit beta 1	13.493	16.3023	15.4004	17.1384	13.6221	13.775	1.0148241290655768	0.021229727302628867	0.8846544328839722	0.9707817335065624	Stable
3838	KPNA2	karyopherin subunit alpha 2	11.7584	19.0298	17.529	18.5544	17.9478	22.1838	0.823317315884538	-0.28048	0.2661600998391253	0.8274940804147709	Stable
3839	KPNA3	karyopherin subunit alpha 3	10.8515	7.1776	6.2833	11.2944	13.1066	10.5721	0.6951742910980153	-0.524553	0.10909363066713211	0.8274940804147709	Stable
3840	KPNA4	karyopherin subunit alpha 4	8.5314	12.2377	12.1244	10.6203	9.6529	12.4772	1.0043694122819875	0.006289997619855503	0.9759039159696705	0.9940010164050306	Stable
3841	KPNA5	karyopherin subunit alpha 5	0.4222	0.0616	0.7055	1.1636	0.6011	0.885	0.44884326527531415	-1.15572	0.12154164201998433	0.8274940804147709	Stable
3842	TNPO1	transportin 1	22.0656	23.0449	18.9868	19.9162	18.8855	18.6001	1.1166426836789092	0.15916760931874563	0.20248819662535905	0.8274940804147709	Stable
3843	IPO5	importin 5	7.7336	7.1257	5.4262	9.3498	6.2986	7.7288	0.8677472066800128	-0.204653	0.41220026144685395	0.8274940804147709	Stable
3845	KRAS	KRAS proto-oncogene, GTPase	0.4307	0.4364	0.7083	8.999999999999999e-05	0.5527	0.4076	1.6403752642155789	0.7140258940456419	0.35483288030064875	0.8274940804147709	Stable
3848	KRT1	keratin 1	27.169	0.9354	62.7563	111.219	15.5911	19.2556	0.6220544892531091	-0.684887	0.6430256819890563	0.900484174005691	Stable
3849	KRT2	keratin 2	1.8982	0.7237	4.3576	12.6189	1.9807	0.9753	0.44812486757539366	-1.15803	0.5271264543344476	0.864196714290365	Stable
3850	KRT3	keratin 3	0.0821	0.1203	0.3529	0.6745	0.1395	0.1027	0.6057597905530707	-0.723182	0.5977282182931823	0.8877277304328481	Stable
3851	KRT4	keratin 4	20.0653	14.4514	24.4695	16.4322	15.9827	11.8348	1.3330305064215122	0.41470979690057375	0.22884989543668957	0.8274940804147709	Stable
3852	KRT5	keratin 5	0.0456	0.032	0.1024	1.7039	0.0865	0.0383	0.09843057909990703	-3.34475	0.42110846641333516	0.8274940804147709	Stable
3853	KRT6A	keratin 6A	12.4196	13.1607	13.9187	16.352	20.2874	10.0962	0.845158722686774	-0.242706	0.5025770484324666	0.8510643396026629	Stable
3854	KRT6B	keratin 6B	15.8021	13.1607	17.6562	28.5699	20.2874	12.8598	0.7553660168737676	-0.404752	0.3843479968396352	0.8274940804147709	Stable
3855	KRT7	keratin 7	480.264	472.647	497.15	559.116	596.523	658.909	0.799130681053215	-0.323497	0.045825583096046535	0.8274940804147709	Stable
3856	KRT8	keratin 8	713.361	717.17	776.823	748.101	723.401	807	0.9687740934033727	-0.0457678	0.5036491115139051	0.8521452801553472	Stable
3857	KRT9	keratin 9	6.0282	8.999999999999999e-05	9.5954	18.5974	4.5103	8.999999999999999e-05	0.6761222081384676	-0.564644	0.7174907431376704	0.9277339935810447	Stable
3858	KRT10	keratin 10	11.1372	0.736	4.853	124.636	3.5449	22.7208	0.11084162017948095	-3.17343	0.3559805922313962	0.8274940804147709	Stable
3860	KRT13	keratin 13	0.8146	0.6113	1.1681	1.4503	1.2629	0.5971	0.7836147781167869	-0.351783	0.48608018048264734	0.8450182212190473	Stable
3861	KRT14	keratin 14	8.3276	10.6543	12.6828	10.4074	13.0292	10.417	0.9353421792660159	-0.0964338	0.6614171978483516	0.9068163214306934	Stable
3866	KRT15	keratin 15	7.6373	10.2453	10.8618	9.4821	11.9872	9.9501	0.9148615186795417	-0.128375	0.5179643858489765	0.8602002643931375	Stable
3868	KRT16	keratin 16	9.135	12.6158	12.7183	10.9271	16.3769	12.8901	0.8575661602075927	-0.22168	0.3944053827216127	0.8274940804147709	Stable
3872	KRT17	keratin 17	97.8557	104.005	116.48	93.1912	125.176	118.137	0.9460203997029464	-0.0800568	0.6229176049733733	0.8966067254137173	Stable
3875	KRT18	keratin 18	551.631	536.656	603.447	526.524	635.622	550.295	0.9879083674970529	-0.0175509	0.8691973826656066	0.9691596056657962	Stable
3880	KRT19	keratin 19	66.7221	58.6867	67.8338	62.1175	70.3114	64.7903	0.9798366487644204	-0.0293868	0.7426355468660311	0.9378960326926649	Stable
3886	KRT35	keratin 35	0.8729	0.9159	0.7462	1.1419	1.3278	1.3652	0.661034186028319	-0.597203	0.008996873663025684	0.8274940804147709	Down
3889	KRT83	keratin 83	8.999999999999999e-05	8.999999999999999e-05	8.999999999999999e-05	0.2912	8.999999999999999e-05	8.999999999999999e-05	0.000926625025739584	-10.0757	0.4226497308103745	0.8274940804147709	Stable
3890	KRT84	keratin 84	0.9852	1.4803	0.6802	0.6514	1.6016	1.1138	0.9343293334917429	-0.0979969	0.8480362284033134	0.9639908034951064	Stable
3891	KRT85	keratin 85	8.999999999999999e-05	8.999999999999999e-05	8.999999999999999e-05	0.265	8.999999999999999e-05	9.6853	2.7134614824142564e-05	-15.1695	0.4070797881600694	0.8274940804147709	Stable
3892	KRT86	keratin 86	8.999999999999999e-05	8.999999999999999e-05	8.999999999999999e-05	0.2815	8.999999999999999e-05	8.999999999999999e-05	0.0009585345072422607	-10.0269	0.42264973081037427	0.8274940804147709	Stable
3895	KTN1	kinectin 1	10.8407	12.5674	15.6512	11.9462	13.7428	16.2991	0.930246903289265	-0.104314	0.6331320683234802	0.8985970428483264	Stable
3897	L1CAM	L1 cell adhesion molecule	7.3791	5.2573	4.78	6.1218	5.7659	5.9921	0.974082484144118	-0.0378842	0.8651202682309208	0.9690608366232006	Stable
3911	LAMA5	laminin subunit alpha 5	0.5238	0.6671	0.76	1.0484	1.0531	0.8979	0.6504300860172035	-0.620534	0.017680351021281453	0.8274940804147709	Down
3912	LAMB1	laminin subunit beta 1	0.7732	2.8951	2.0822	1.0174	2.3207	2.5567	0.97552079799145	-0.0357555	0.9540653234359806	0.9903029851321971	Stable
3913	LAMB2	laminin subunit beta 2	0.0082	0.0056	8.999999999999999e-05	0.0064	8.999999999999999e-05	8.999999999999999e-05	2.1109422492401215	1.0778871102461511	0.48745828609899516	0.8458949264486947	Stable
3915	LAMC1	laminin subunit gamma 1	0.3084	0.8258	0.3927	0.481	0.6359	0.4529	0.9726716779207543	-0.0399752	0.9392665282341008	0.9871898325074325	Stable
3916	LAMP1	lysosomal associated membrane protein 1	7.0886	3.7369	24.2534	5.9415	13.6025	10.6968	1.1599858469352664	0.2141072030417542	0.829100156550812	0.9579361528177873	Stable
3920	LAMP2	lysosomal associated membrane protein 2	32.1855	26.7375	37.9476	13.6139	45.5531	39.5901	0.9808975759717528	-0.0278256	0.9560853451629305	0.9903029851321971	Stable
3921	RPSA	ribosomal protein SA	192.181	225.031	201.344	212.653	245.13	224.497	0.906602765172562	-0.141458	0.19425608109082207	0.8274940804147709	Stable
3925	STMN1	stathmin 1	76.3259	27.4275	63.0753	19.5529	64.5846	28.2632	1.484231859765998	0.5697164806419937	0.4175766944274031	0.8274940804147709	Stable
3927	LASP1	LIM and SH3 protein 1	17.2862	11.7373	16.5062	12.3017	14.5742	15.8984	1.0644171850854367	0.09006370806709113	0.6787516291581932	0.9135331586643793	Stable
3930	LBR	lamin B receptor	8.6986	7.3616	9.168	7.5919	6.4138	6.3139	1.24156971593929	0.31216527320706783	0.07828488906533429	0.8274940804147709	Stable
3932	LCK	LCK proto-oncogene, Src family tyrosine kinase	8.999999999999999e-05	8.999999999999999e-05	8.999999999999999e-05	0.0242	0.0241	0.0117	0.004499999999999999	-7.79586	0.0408074233814621	0.8274940804147709	Down
3934	LCN2	lipocalin 2	8.999999999999999e-05	0.1522	0.1582	0.1805	8.999999999999999e-05	0.1759	0.8709641224157763	-0.199315	0.8552938614927094	0.9668252677297492	Stable
3936	LCP1	lymphocyte cytosolic protein 1	5.9187	6.8058	3.1198	5.2274	5.3529	6.5108	0.9270497510400149	-0.109281	0.7526050797515113	0.940756349689389	Stable
3939	LDHA	lactate dehydrogenase A	375.292	360.19	349.57	463.048	328.111	507.441	0.8355550339681248	-0.259193	0.3170041461195395	0.8274940804147709	Stable
3945	LDHB	lactate dehydrogenase B	100.783	106.175	75.9242	88.6212	73.7583	90.5378	1.118477067405037	0.16153567653096074	0.4167565123725506	0.8274940804147709	Stable
3948	LDHC	lactate dehydrogenase C	0.5859	0.4014	0.404	0.6334	0.5159	8.999999999999999e-05	1.2104681613725543	0.2755651330055757	0.7250122045840677	0.9307083047525083	Stable
3949	LDLR	low density lipoprotein receptor	2.2936	2.7368	0.4853	1.8517	1.9152	2.1666	0.9295862475773153	-0.105339	0.8591502670645476	0.9671179527549553	Stable
3954	LETM1	leucine zipper and EF-hand containing transmembrane protein 1	7.226	9.8885	11.6795	8.9691	8.2267	9.1162	1.0943295834600184	0.1300473056019479	0.5908417668203476	0.8867379308979246	Stable
3956	LGALS1	galectin 1	580.324	479.106	514.222	649.221	598.913	754.682	0.7857195853957216	-0.347914	0.06909631190381746	0.8274940804147709	Stable
3958	LGALS3	galectin 3	10.7659	6.8212	6.8899	10.7294	8.1286	5.941	0.9870156054679624	-0.0188552	0.95769729726031	0.9903029851321971	Stable
3959	LGALS3BP	galectin 3 binding protein	4.236	4.7405	5.3305	7.0397	4.6556	7.0729	0.7623000607410406	-0.391569	0.1959152779893463	0.8274940804147709	Stable
3964	LGALS8	galectin 8	0.2954	0.4942	0.5551	0.1755	0.5764	0.5195	1.0576529809658646	0.08086635262980556	0.8781180312351111	0.969910477666657	Stable
3978	LIG1	DNA ligase 1	1.2244	0.9228	0.7368	1.2021	1.3093	3.9499	0.4463498057666414	-1.16375	0.31493416063297097	0.8274940804147709	Stable
3980	LIG3	DNA ligase 3	1.9724	2.0145	1.9115	2.3036	1.5064	2.4161	0.9473667303769615	-0.0780051	0.7401768727783821	0.9363077806333185	Stable
3983	ABLIM1	actin binding LIM protein 1	1.3581	3.2442	3.3443	1.5298	3.0086	3.0424	1.04825348248206	0.06798762307841416	0.8889003189854244	0.9719585696202343	Stable
3985	LIMK2	LIM domain kinase 2	0.8365	0.4816	8.999999999999999e-05	0.4695	0.9359	0.9398	0.5620799931775541	-0.831153	0.31101923077841337	0.8274940804147709	Stable
3992	FADS1	fatty acid desaturase 1	0.4115	0.4983	1.2447	0.4515	0.3871	0.2926	1.9046145685997167	0.9294990731883458	0.3253853508345131	0.8274940804147709	Stable
3993	LLGL2	LLGL scribble cell polarity complex component 2	0.5633	0.5352	0.7203	0.5701	0.6591	0.4338	1.0936861094407695	0.12919874056990813	0.5841422170440944	0.8849742427695341	Stable
3995	FADS3	fatty acid desaturase 3	0.5417	0.0788	0.9581	0.6944	0.5218	8.999999999999999e-05	1.297881261870113	0.3761584027924957	0.7325895430052698	0.9329896882253039	Stable
3996	LLGL1	LLGL scribble cell polarity complex component 1	0.7721	0.9871	1.0299	1.1896	1.1906	1.1672	0.7862378079720358	-0.346962	0.08548759414670257	0.8274940804147709	Stable
3998	LMAN1	lectin, mannose binding 1	25.7832	26.9206	36.3991	33.7027	25.9564	29.0453	1.0044924490780616	0.0064667191547495865	0.9756154326349212	0.9940010164050306	Stable
4000	LMNA	lamin A/C	362.378	321.945	372.051	386.312	464.586	397.794	0.8459847645302916	-0.241296	0.10288355858147108	0.8274940804147709	Stable
4001	LMNB1	lamin B1	87.2441	68.0312	124.822	71.9086	86.8518	90.5647	1.1234215889214525	0.16789943273153363	0.6095189757719727	0.8924123120607582	Stable
4008	LMO7	LIM domain 7	5.4505	5.4168	7.5735	6.83	5.7358	6.3505	0.9748629488853529	-0.0367287	0.8531148360059151	0.966683745330567	Stable
4012	LNPEP	leucyl and cystinyl aminopeptidase	0.8873	0.7889	1.0622	0.9737	0.9258	0.7604	1.0295123876837478	0.041961189409107966	0.812099582057529	0.9560454362488973	Stable
4013	VWA5A	von Willebrand factor A domain containing 5A	0.1888	0.05	8.999999999999999e-05	0.5834	8.999999999999999e-05	8.999999999999999e-05	0.40935261660783434	-1.28858	0.6202503291048517	0.8966067254137173	Stable
4017	LOXL2	lysyl oxidase like 2	1.7726	1.9189	1.9501	2.5857	2.0627	2.1384	0.8312606825013261	-0.266627	0.13337087618029728	0.8274940804147709	Stable
4026	LPP	LIM domain containing preferred translocation partner in lipoma	0.1641	2.2863	1.1368	0.1541	0.4878	1.6985	1.5327294479576143	0.6161030599861574	0.6208341240840278	0.8966067254137173	Stable
4034	LRCH4	leucine rich repeats and calponin homology domain containing 4	8.999999999999999e-05	0.1014	8.999999999999999e-05	0.0752	0.1353	8.999999999999999e-05	0.48235908637637126	-1.05182	0.5214801598470572	0.8626852938004869	Stable
4035	LRP1	LDL receptor related protein 1	1.2058	1.3315	0.7998	0.3435	0.3948	0.2364	3.4237201190109783	1.7755647696658712	0.03096427007477487	0.8274940804147709	Up
4040	LRP6	LDL receptor related protein 6	8.999999999999999e-05	8.999999999999999e-05	0.289	0.0659	0.0111	0.0343	2.5982030548068282	1.377514184717809	0.6025055672786849	0.8889832760670221	Stable
4043	LRPAP1	LDL receptor related protein associated protein 1	1.9188	2.9188	4.5821	4.7123	3.4226	5.7132	0.6802160585206634	-0.555935	0.22353175805432215	0.8274940804147709	Stable
4047	LSS	lanosterol synthase	3.4994	5.8653	6.4296	4.7708	3.8992	3.3512	1.313870495458024	0.3938230802507233	0.2981609637033695	0.8274940804147709	Stable
4048	LTA4H	leukotriene A4 hydrolase	8.6523	8.1372	9.7113	10.6877	8.3348	8.0552	0.9786946454093219	-0.0310693	0.8527806700536325	0.966683745330567	Stable
4059	BCAM	basal cell adhesion molecule (Lutheran blood group)	1.6707	3.8218	2.1931	4.48	3.1933	1.1837	0.8677430281133567	-0.20466	0.7550317969141733	0.941978296483752	Stable
4067	LYN	LYN proto-oncogene, Src family tyrosine kinase	0.3834	0.1047	8.999999999999999e-05	0.3717	0.0965	0.0108	1.019185803757829	0.0274170875431759	0.9854543906875453	0.9947468188575777	Stable
4070	TACSTD2	tumor associated calcium signal transducer 2	0.1168	0.1287	0.2004	0.1255	0.0622	0.0715	1.720293209876543	0.7826544814292797	0.13530639103102837	0.8274940804147709	Stable
4074	M6PR	mannose-6-phosphate receptor, cation dependent	10.3105	5.6211	10.1126	8.5697	6.2941	8.6604	1.107123727905731	0.14681646119924552	0.6584200399690762	0.9055602932357081	Stable
4076	CAPRIN1	cell cycle associated protein 1	24.0885	22.359	24.0761	22.5734	20.9607	25.3526	1.0237622066378562	0.033880653674257744	0.7257218693674483	0.9307182975249223	Stable
4082	MARCKS	myristoylated alanine rich protein kinase C substrate	9.8571	10.1966	11.0155	11.7694	11.0024	13.3074	0.861138827911927	-0.215682	0.11646788100506426	0.8274940804147709	Stable
4085	MAD2L1	mitotic arrest deficient 2 like 1	0.2025	0.1719	0.5889	0.5059	0.6575	8.999999999999999e-05	0.8279400768377898	-0.272402	0.7964180348432366	0.9535441883185503	Stable
4087	SMAD2	SMAD family member 2	0.1813	0.2689	0.2093	0.2527	0.2353	8.999999999999999e-05	1.3511852322317606	0.43422546541413876	0.562371828446515	0.8779077312349374	Stable
4089	SMAD4	SMAD family member 4	8.999999999999999e-05	8.999999999999999e-05	8.999999999999999e-05	8.999999999999999e-05	0.0377	8.999999999999999e-05	0.007127771911298837	-7.13233	0.42264973081037427	0.8274940804147709	Stable
4097	MAFG	MAF bZIP transcription factor G	8.999999999999999e-05	1.6959	0.3847	0.1448	8.999999999999999e-05	0.1585	6.858136392102572	2.77781659634898	0.3676388950834737	0.8274940804147709	Stable
4112	MAGEB1	MAGE family member B1	2.0376	2.1505	1.8659	2.8987	2.7847	2.0645	0.781373017204662	-0.355917	0.1538888836065119	0.8274940804147709	Stable
4113	MAGEB2	MAGE family member B2	6.1806	5.8883	7.8965	8.7408	8.5944	5.3457	0.8802737104788609	-0.183976	0.5259309353846718	0.864196714290365	Stable
4115	MAGEB4	MAGE family member B4	2.0376	2.1505	1.8659	2.8987	2.7847	2.0645	0.781373017204662	-0.355917	0.1538888836065119	0.8274940804147709	Stable
4116	MAGOH	mago homolog, exon junction complex subunit	22.7314	31.3305	32.2566	35.1923	27.3822	34.264	0.8913655209446655	-0.165911	0.4221457542385456	0.8274940804147709	Stable
4117	MAK	male germ cell associated kinase	8.999999999999999e-05	8.999999999999999e-05	8.999999999999999e-05	0.0144	0.0144	0.007	0.007541899441340781	-7.05086	0.040745518172266675	0.8274940804147709	Down
4124	MAN2A1	mannosidase alpha class 2A member 1	0.2672	0.6095	0.8345	0.2103	0.2985	0.7408	1.3693982074263764	0.45354202902306495	0.544569952630918	0.8726482921913853	Stable
4125	MAN2B1	mannosidase alpha class 2B member 1	0.6406	0.1513	0.1606	1.1196	0.5755	0.7252	0.3935462545965375	-1.34539	0.09947168381168368	0.8274940804147709	Stable
4128	MAOA	monoamine oxidase A	0.0286	8.999999999999999e-05	0.0335	8.999999999999999e-05	0.1552	8.999999999999999e-05	0.40024456171965506	-1.32105	0.6115853076709988	0.893284240658183	Stable
4129	MAOB	monoamine oxidase B	8.9738	10.6565	12.9604	10.5615	9.0843	7.6501	1.1939778501533196	0.25577607297594385	0.2902296368151344	0.8274940804147709	Stable
4131	MAP1B	microtubule associated protein 1B	8.999999999999999e-05	0.0231	8.999999999999999e-05	0.0157	0.0992	0.0163	0.17743902439024387	-2.4946	0.323203586356747	0.8274940804147709	Stable
4134	MAP4	microtubule associated protein 4	14.0808	17.4719	12.2333	12.3178	16.0718	13.9001	1.035382137967401	0.050163334680869524	0.8053144757938077	0.9556058550717835	Stable
4141	MARS1	methionyl-tRNA synthetase 1	13.6452	14.1379	9.5512	12.4819	12.7442	15.6981	0.912279287072197	-0.132453	0.5425089574055694	0.871654083581885	Stable
4143	MAT1A	methionine adenosyltransferase 1A	3.5581	2.5656	3.0026	4.6111	4.2082	3.3184	0.7518969821300575	-0.411393	0.1088947670482179	0.8274940804147709	Stable
4144	MAT2A	methionine adenosyltransferase 2A	16.1237	20.7705	13.5822	29.8136	20.411	16.2114	0.7597748208802455	-0.396356	0.3252757055725275	0.8274940804147709	Stable
4162	MCAM	melanoma cell adhesion molecule	10.3549	10.2861	15.4809	13.363	16.5319	13.8746	0.8252755914506676	-0.277052	0.283839707955488	0.8274940804147709	Stable
4170	MCL1	MCL1 apoptosis regulator, BCL2 family member	2.1286	1.5338	1.9518	1.3975	1.908	2.3818	0.9871468007666204	-0.0186634	0.9460709738583343	0.9885886522365052	Stable
4171	MCM2	minichromosome maintenance complex component 2	16.4403	13.1642	9.8642	9.7753	12.2468	10.7532	1.2042208614413903	0.26810001542366657	0.3641583666714384	0.8274940804147709	Stable
4172	MCM3	minichromosome maintenance complex component 3	14.8381	15.3389	15.2718	16.9573	17.3003	15.1992	0.9189595768428205	-0.121927	0.17067874783629594	0.8274940804147709	Stable
4173	MCM4	minichromosome maintenance complex component 4	15.1072	10.7879	14.3524	13.9862	12.2095	12.452	1.0413944426188362	0.05851661294735072	0.7390471414314648	0.9358371514885212	Stable
4174	MCM5	minichromosome maintenance complex component 5	12.6901	10.1155	11.4974	11.1759	9.8027	11.2853	1.06320066699934	0.08841391480228765	0.49162290544193055	0.8499499369642082	Stable
4175	MCM6	minichromosome maintenance complex component 6	16.6344	18.7798	14.4861	14.7556	16.4309	17.8367	1.0178915289087616	0.025583829543972272	0.8583167429249132	0.9668252677297492	Stable
4176	MCM7	minichromosome maintenance complex component 7	18.0563	15.9687	17.7413	20.2559	17.2096	16.6742	0.9561615598165486	-0.0646737	0.5805865366769268	0.8843550465361166	Stable
4179	CD46	CD46 molecule	0.0988	8.999999999999999e-05	8.999999999999999e-05	8.999999999999999e-05	8.999999999999999e-05	8.999999999999999e-05	366.5925925925928	8.518033824703535	0.42264973081037416	0.8274940804147709	Stable
4190	MDH1	malate dehydrogenase 1	47.4237	50.0614	52.141	46.8642	40.419	54.2115	1.057467876888675	0.08061383870475028	0.5746836236553751	0.8816380264227365	Stable
4191	MDH2	malate dehydrogenase 2	279.108	236.041	185.951	234.072	240.181	224.695	1.0030794891344426	0.00443593699305178	0.9813015424614624	0.9940010164050306	Stable
4199	ME1	malic enzyme 1	0.4519	1.4574	0.2665	0.4757	0.9859	0.2381	1.280108254397835	0.3562658191932444	0.7351703263278846	0.9340380247394728	Stable
4200	ME2	malic enzyme 2	10.8394	11.9381	12.1122	11.7182	14.166	11.3291	0.937559958401969	-0.0930171	0.4885660739854831	0.846785965394364	Stable
4201	MEA1	male-enhanced antigen 1	2.0655	2.465	2.0946	2.6323	2.4526	2.321	0.8945705451059291	-0.160733	0.18107977135083259	0.8274940804147709	Stable
4204	MECP2	methyl-CpG binding protein 2	0.1714	0.1047	0.0865	8.999999999999999e-05	8.999999999999999e-05	8.999999999999999e-05	1342.9629629629635	10.391203802468052	0.042751064829196876	0.8274940804147709	Up
4209	MEF2D	myocyte enhancer factor 2D	0.6658	8.999999999999999e-05	8.999999999999999e-05	0.2879	1.0907	8.999999999999999e-05	0.48305275297565087	-1.04975	0.5837270646277901	0.8849742427695341	Stable
4218	RAB8A	RAB8A, member RAS oncogene family	2.3659	1.6286	1.3345	0.656	1.0026	2.145	1.4010411189399516	0.486499297824569	0.4097475068113308	0.8274940804147709	Stable
4221	MEN1	menin 1	0.0309	0.0309	0.0286	8.999999999999999e-05	8.999999999999999e-05	8.999999999999999e-05	334.8148148148149	8.387219555139081	0.0006505683956336981	0.709299967156776	Up
4232	MEST	mesoderm specific transcript	0.1911	0.1492	8.999999999999999e-05	0.2014	8.999999999999999e-05	8.999999999999999e-05	1.688609981148923	0.7558361468259184	0.6299100455377953	0.8966067254137173	Stable
4233	MET	MET proto-oncogene, receptor tyrosine kinase	0.1327	0.4671	0.3074	0.4481	0.2605	0.3097	0.8908965923598154	-0.16667	0.7607052662383316	0.9438353388820645	Stable
4234	METTL1	methyltransferase 1, tRNA methylguanosine	8.999999999999999e-05	8.999999999999999e-05	8.999999999999999e-05	0.9006	8.999999999999999e-05	8.999999999999999e-05	0.00029974022513821346	-11.704	0.42264973081037405	0.8274940804147709	Stable
4236	MFAP1	microfibril associated protein 1	6.7632	6.5561	7.8318	6.7945	7.2821	7.8501	0.9646276001404679	-0.051956	0.6335590789086822	0.8985970428483264	Stable
4247	MGAT2	alpha-1,6-mannosyl-glycoprotein 2-beta-N-acetylglucosaminyltransferase	0.1326	0.0548	0.1185	0.1516	0.0905	0.0814	0.9455950540958269	-0.0807056	0.8657253756116158	0.9690608366232006	Stable
4253	MIA2	MIA SH3 domain ER export factor 2	0.5709	1.235	0.4757	0.9704	1.0992	1.5989	0.6219435736677117	-0.685144	0.2088864933995422	0.8274940804147709	Stable
4257	MGST1	microsomal glutathione S-transferase 1	40.0963	26.2489	50.7832	42.9739	39.3951	39.6124	0.9602152459309369	-0.0585703	0.8420702131435075	0.960926827734761	Stable
4259	MGST3	microsomal glutathione S-transferase 3	6.1049	3.7548	5.0006	6.5121	8.999999999999999e-05	1.608	1.830043385684325	0.8718778515528495	0.372629823197274	0.8274940804147709	Stable
4267	CD99	CD99 molecule (Xg blood group)	8.999999999999999e-05	8.999999999999999e-05	8.999999999999999e-05	0.578	8.999999999999999e-05	0.66	0.00021807784571396257	-12.1629	0.1852891274692568	0.8274940804147709	Stable
4282	MIF	macrophage migration inhibitory factor	128.431	47.5756	41.2609	61.3561	57.3503	46.4943	1.315174209310251	0.39525391302439683	0.6008659265294997	0.8889832760670221	Stable
4285	MIPEP	mitochondrial intermediate peptidase	0.8996	0.736	1.5457	1.0226	0.6977	0.3634	1.5267552910687718	0.61046884494239	0.30986759227729255	0.8274940804147709	Stable
4286	MITF	melanocyte inducing transcription factor	0.0932	8.999999999999999e-05	0.0173	0.0872	8.999999999999999e-05	8.999999999999999e-05	1.265621423666743	0.33984592619086124	0.8586980719481753	0.9668252677297492	Stable
4288	MKI67	marker of proliferation Ki-67	5.0764	7.1716	7.7841	4.6985	6.3547	6.7057	1.128003423635473	0.17377144650835816	0.5045099064121952	0.8526008511572553	Stable
4289	MKLN1	muskelin 1	0.9368	0.5716	0.7641	0.6132	0.9686	1.163	0.8279291751675897	-0.272421	0.46602581568868984	0.8362595703344723	Stable
4292	MLH1	mutL homolog 1	2.1183	1.6648	2.1228	2.4388	2.4216	1.3069	0.9576151638480372	-0.0624821	0.8448414007349111	0.9621231856991576	Stable
4297	KMT2A	lysine methyltransferase 2A	0.3133	0.0739	0.2824	0.1072	0.1141	0.2021	1.581483230987246	0.6612782585427543	0.39533308815479734	0.8274940804147709	Stable
4298	MLLT1	MLLT1 super elongation complex subunit	0.628	1.3476	1.218	0.6312	0.2612	0.883	1.7988059028951222	0.8470395234221829	0.17626524847899722	0.8274940804147709	Stable
4301	AFDN	afadin, adherens junction formation factor	0.0198	8.999999999999999e-05	0.0099	0.0109	0.0009	8.999999999999999e-05	2.505466778805719	1.3250794085038744	0.43112486372622766	0.8280133412153725	Stable
4324	MMP15	matrix metallopeptidase 15	0.6288	0.3773	1.0129	0.8924	8.999999999999999e-05	0.4872	1.4633722068000783	0.5492967637407016	0.5422064596609574	0.8714270690588362	Stable
4329	ALDH6A1	aldehyde dehydrogenase 6 family member A1	2.0367	3.9976	2.5779	1.8774	2.577	4.9409	0.9166498142688367	-0.125557	0.8254718681175067	0.9578125247408722	Stable
4331	MNAT1	MNAT1 component of CDK activating kinase	1.5827	8.999999999999999e-05	1.4258	8.999999999999999e-05	8.999999999999999e-05	8.999999999999999e-05	11142.925925925927	13.44384048696419	0.18461166790607664	0.8274940804147709	Stable
4335	MNT	MAX network transcriptional repressor	0.0584	0.0791	0.0819	0.0889	0.135	8.999999999999999e-05	0.9795080137506138	-0.0298708	0.9729478616206777	0.9938420773794954	Stable
4338	MOCS2	molybdenum cofactor synthesis 2	2.0428	2.317	2.1094	2.6705	2.457	0.3243	1.1866172640228916	0.2468546777462303	0.6958322175345822	0.9209658308394078	Stable
4343	MOV10	Mov10 RISC complex RNA helicase	2.1185	2.1067	1.8379	1.79	1.9814	2.1662	1.021136486122339	0.030175711163620795	0.7834899742918258	0.9532680328164007	Stable
4350	MPG	N-methylpurine DNA glycosylase	3.094	1.0414	1.3976	0.4235	0.8444	1.1046	2.332139093782929	1.2216538365343526	0.23298096958917572	0.8274940804147709	Stable
4351	MPI	mannose phosphate isomerase	2.1127	1.7757	1.6467	0.2507	1.1923	0.5771	2.7400128706499682	1.454182669966558	0.03310810789240736	0.8274940804147709	Up
4357	MPST	mercaptopyruvate sulfurtransferase	1.0758	3.8894	1.5079	1.8025	5.7383	4.7045	0.5286191436714495	-0.919699	0.2653788261293871	0.8274940804147709	Stable
4358	MPV17	mitochondrial inner membrane protein MPV17	1.0636	1.276	1.7569	1.2158	1.3043	0.782	1.2405741800672299	0.31100800368294956	0.3705755658221384	0.8274940804147709	Stable
4361	MRE11	MRE11 homolog, double strand break repair nuclease	6.1682	5.5238	6.2619	5.3211	6.7669	6.2445	0.9793481521887357	-0.0301063	0.8099344887817865	0.9558837142406685	Stable
4363	ABCC1	ATP binding cassette subfamily C member 1	0.4033	1.8066	1.9775	1.5416	0.449	1.7223	1.1277976783646206	0.17350827819754833	0.8169520760013733	0.9563193960813837	Stable
4430	MYO1B	myosin IB	3.1609	4.3583	4.6783	4.3439	3.3395	4.9351	0.9666362879898559	-0.0489549	0.8410388976307479	0.9605851683608476	Stable
4436	MSH2	mutS homolog 2	11.1022	7.2728	6.8182	9.2334	10.6073	9.863	0.8481502304426722	-0.237608	0.38535245152829517	0.8274940804147709	Stable
4437	MSH3	mutS homolog 3	0.0641	0.0438	0.1002	0.0301	0.071	0.0523	1.3565840938722298	0.4399784822324016	0.4245432096215591	0.8274940804147709	Stable
4478	MSN	moesin	42.6127	44.197	36.6627	46.0295	41.5307	48.4703	0.9076817331407293	-0.139742	0.2446595249581497	0.8274940804147709	Stable
4507	MTAP	methylthioadenosine phosphorylase	4.436	5.8931	5.1803	3.2598	4.4105	5.8089	1.1506172473143805	0.20240800094615205	0.4804744205946084	0.8450182212190473	Stable
4512	COX1	cytochrome c oxidase subunit I	1.0358	0.6637	1.4293	1.1713	8.999999999999999e-05	0.9125	1.5014228198225434	0.5863303155070417	0.460364308573067	0.8356280382398716	Stable
4514	COX3	cytochrome c oxidase subunit III	8.999999999999999e-05	0.2689	0.2634	0.2446	8.999999999999999e-05	0.2272	1.1282078450486341	0.17403287394108088	0.8733675035244496	0.9693154951334874	Stable
4519	CYTB	cytochrome b	3.3328	7.2998	7.3451	6.443	6.3715	3.4737	1.103725396299161	0.14238127838761633	0.7516097487449602	0.9405718006394896	Stable
4521	NUDT1	nudix hydrolase 1	4.4779	6.2899	6.2728	4.2512	3.8048	6.1433	1.2001014134499588	0.26315632458322846	0.37022423699409945	0.8274940804147709	Stable
4522	MTHFD1	methylenetetrahydrofolate dehydrogenase, cyclohydrolase and formyltetrahydrofolate synthetase 1	8.9173	6.077	6.3142	8.1069	11.3595	7.1135	0.8016772072129691	-0.318907	0.3326036648402016	0.8274940804147709	Stable
4528	MTIF2	mitochondrial translational initiation factor 2	1.5776	2.3946	2.1903	2.6649	2.7243	1.1959	0.9358248166314862	-0.0956896	0.8171050374133432	0.9563193960813837	Stable
4535	ND1	NADH dehydrogenase subunit 1	1.1184	0.9322	1.8662	3.0405	1.0763	2.7752	0.5683110853163088	-0.815247	0.2453108937568679	0.8274940804147709	Stable
4537	ND3	NADH dehydrogenase subunit 3	5.0158	5.8109	5.1805	4.3717	4.1027	4.6137	1.2230346650774369	0.29046529546510197	0.0357943878110361	0.8274940804147709	Stable
4538	ND4	NADH dehydrogenase subunit 4	0.691	1.0095	1.349	0.7245	0.8034	1.0303	1.1920490970213429	0.2534436574196312	0.49620147874895854	0.8503275699813432	Stable
4540	ND5	NADH dehydrogenase subunit 5	1.054	1.3995	1.6421	1.6541	0.4679	1.7316	1.0627984222545153	0.08786799123304427	0.8684439110846467	0.9691596056657962	Stable
4541	ND6	NADH dehydrogenase subunit 6	5.5077	5.9475	12.6341	11.7659	5.3104	10.5147	0.8730854264071617	-0.195805	0.7207136670308708	0.9291134059421908	Stable
4542	MYO1F	myosin IF	0.1172	0.1628	0.1559	0.1661	0.1773	0.413	0.5762823902696986	-0.795152	0.31475832966086303	0.8274940804147709	Stable
4548	MTR	5-methyltetrahydrofolate-homocysteine methyltransferase	0.195	3.3517	0.2753	1.085	0.6103	0.2773	1.937544357700497	0.9542293394975783	0.616477362972609	0.8957376963654337	Stable
4552	MTRR	5-methyltetrahydrofolate-homocysteine methyltransferase reductase	0.8442	1.2773	1.3347	0.9618	0.4226	0.8547	1.543566611585012	0.6262677428362657	0.1475171626101166	0.8274940804147709	Stable
4580	MTX1	metaxin 1	0.9063	0.9945	2.0342	1.5575	1.3727	1.7707	0.837073751834755	-0.256573	0.5605910906782152	0.8772635864767955	Stable
4582	MUC1	mucin 1, cell surface associated	1.8004	0.2397	1.6775	1.5539	0.6353	0.8581	1.2199652151084568	0.2868400127832689	0.7214061365615207	0.9291134059421908	Stable
4594	MMUT	methylmalonyl-CoA mutase	0.8929	0.8663	0.36	1.2909	1.2648	1.022	0.5923358582329429	-0.755513	0.08888807513029408	0.8274940804147709	Stable
4597	MVD	mevalonate diphosphate decarboxylase	1.1607	1.0784	0.6891	0.0996	8.999999999999999e-05	1.2723	2.1342721156859743	1.0937441287973129	0.3326809719672554	0.8274940804147709	Stable
4600	MX2	MX dynamin like GTPase 2	8.999999999999999e-05	8.999999999999999e-05	8.999999999999999e-05	0.1636	8.999999999999999e-05	8.999999999999999e-05	0.001648552936866528	-9.24458	0.42264973081037427	0.8274940804147709	Stable
4605	MYBL2	MYB proto-oncogene like 2	8.999999999999999e-05	8.999999999999999e-05	0.0574	0.0469	0.0449	8.999999999999999e-05	0.626618783327892	-0.67434	0.665579106300339	0.90792386967646	Stable
4627	MYH9	myosin heavy chain 9	38.143	41.0067	38.7376	46.0377	42.6833	49.525	0.8527357030221488	-0.229829	0.05793217925838153	0.8274940804147709	Stable
4628	MYH10	myosin heavy chain 10	7.8572	6.816	7.9998	8.1846	8.7951	8.9533	0.8742914433347471	-0.193814	0.08114211923847824	0.8274940804147709	Stable
4629	MYH11	myosin heavy chain 11	1.2769	1.424	1.2645	1.4206	1.2985	1.0989	1.0386066003143006	0.05464929885189541	0.6759856415035668	0.9127429657402537	Stable
4637	MYL6	myosin light chain 6	88.9189	71.0353	94.0851	98.3576	95.5046	105.966	0.8472823121492162	-0.239085	0.14756587844350227	0.8274940804147709	Stable
4638	MYLK	myosin light chain kinase	3.2655	2.1232	2.4253	1.5838	2.1564	2.3081	1.2919332705057618	0.3695315554833866	0.23288809911708788	0.8274940804147709	Stable
4640	MYO1A	myosin IA	0.0417	0.0469	8.999999999999999e-05	0.227	8.999999999999999e-05	0.5415	0.11539312247101835	-3.11537	0.2851230191282536	0.8274940804147709	Stable
4641	MYO1C	myosin IC	3.6944	7.6702	4.6302	6.8894	5.9935	8.3136	0.754596277687354	-0.406223	0.2931899696861906	0.8274940804147709	Stable
4643	MYO1E	myosin IE	3.8436	4.242	2.3769	3.0622	3.2477	4.126	1.0025488937226303	0.0036725977884999594	0.9900010832350207	0.9957353998408326	Stable
4646	MYO6	myosin VI	1.2912	1.6269	0.3281	0.3175	0.2435	0.3196	3.6863502157619807	1.8821931383972328	0.17954207402701686	0.8274940804147709	Stable
4647	MYO7A	myosin VIIA	8.999999999999999e-05	8.999999999999999e-05	0.0176	0.026	8.999999999999999e-05	8.999999999999999e-05	0.6791443850267381	-0.55821	0.8032553139537628	0.9555973132465528	Stable
4659	PPP1R12A	protein phosphatase 1 regulatory subunit 12A	2.5528	2.0709	2.2256	2.3471	3.4147	2.5176	0.8272700920356547	-0.27357	0.2863150643621949	0.8274940804147709	Stable
4666	NACA	nascent polypeptide associated complex subunit alpha	125.965	145.347	136.572	174.879	193.113	184.779	0.7378894695995266	-0.438523	0.0033277957782705016	0.7330664798436566	Stable
4668	NAGA	alpha-N-acetylgalactosaminidase	0.2106	0.085	8.999999999999999e-05	0.1431	0.5056	0.1295	0.3799665895656643	-1.39606	0.3284361855857331	0.8274940804147709	Stable
4669	NAGLU	N-acetyl-alpha-glucosaminidase	0.1021	0.6795	0.6558	0.5759	0.6772	0.6809	0.7432264736297829	-0.428126	0.47404758854015394	0.8402914335772589	Stable
4670	HNRNPM	heterogeneous nuclear ribonucleoprotein M	75.0966	90.3426	74.8066	79.9976	80.0038	80.6019	0.9985141517177862	-0.00214522	0.9835866503942996	0.9940010164050306	Stable
4673	NAP1L1	nucleosome assembly protein 1 like 1	38.9126	47.7522	45.9914	50.2548	47.4191	41.3445	0.9542348351009653	-0.0675837	0.6037072094103941	0.8890175179859408	Stable
4676	NAP1L4	nucleosome assembly protein 1 like 4	18.9361	29.7687	18.9824	25.5557	26.4937	25.7391	0.8701440444281608	-0.200674	0.44885984054340283	0.8356280382398716	Stable
4677	NARS1	asparaginyl-tRNA synthetase 1	20.762	33.1723	27.4297	31.6244	25.3374	34.2059	0.892465204233517	-0.164132	0.5067748568788922	0.854659043238421	Stable
4678	NASP	nuclear autoantigenic sperm protein	19.7154	20.6021	13.826	10.0426	17.4125	19.4822	1.153528217430487	0.20605329543755432	0.5405449261595882	0.8705855823534261	Stable
4683	NBN	nibrin	0.8023	2.1069	0.8896	0.7584	1.0558	2.53	0.8744532940472354	-0.193547	0.8062531684912901	0.9556058550717835	Stable
4686	NCBP1	nuclear cap binding protein subunit 1	4.0937	5.5069	4.5333	4.5007	6.4345	4.57	0.9115587028867735	-0.133593	0.5840215616852042	0.8849742427695341	Stable
4690	NCK1	NCK adaptor protein 1	0.979	1.7948	2.1036	0.9217	1.0254	1.6404	1.359554006968641	0.4431334621668293	0.35473867713362334	0.8274940804147709	Stable
4691	NCL	nucleolin	261.717	251.672	285.852	241.265	230.189	223.846	1.1494898174917827	0.20099368630909517	0.05658369097949192	0.8274940804147709	Stable
4695	NDUFA2	NADH:ubiquinone oxidoreductase subunit A2	7.5809	6.7889	4.106	6.4543	3.5273	3.7079	1.349632930348077	0.4325670801831888	0.3232303610541745	0.8274940804147709	Stable
4696	NDUFA3	NADH:ubiquinone oxidoreductase subunit A3	2.3581	3.0877	6.5627	2.0212	2.4299	2.6794	1.6841034990533625	0.7519808040709739	0.3362105312643512	0.8274940804147709	Stable
4698	NDUFA5	NADH:ubiquinone oxidoreductase subunit A5	68.0312	66.6293	108.209	77.4469	71.8578	77.2491	1.0720173309827512	0.10032822960236187	0.729557161390608	0.9314732127390177	Stable
4700	NDUFA6	NADH:ubiquinone oxidoreductase subunit A6	8.4778	11.296	9.2627	23.2781	19.7798	17.4951	0.4795220715736628	-1.06033	0.011945380835746072	0.8274940804147709	Down
4702	NDUFA8	NADH:ubiquinone oxidoreductase subunit A8	11.2335	14.756	19.5481	22.5809	8.6182	17.3643	0.9376938188018138	-0.0928112	0.8439267929720428	0.9617919887017338	Stable
4704	NDUFA9	NADH:ubiquinone oxidoreductase subunit A9	13.0917	11.1971	19.704	14.9509	14.5712	14.7596	0.9934758602312016	-0.00944318	0.9736140456255817	0.9938420773794954	Stable
4705	NDUFA10	NADH:ubiquinone oxidoreductase subunit A10	6.0023	1.7749	4.2579	4.757	4.5263	4.7392	0.8582706364770903	-0.220495	0.6434415426779571	0.9005818956246223	Stable
4706	NDUFAB1	NADH:ubiquinone oxidoreductase subunit AB1	32.9509	29.1939	32.8239	27.6462	28.611	30.4112	1.0957707768921545	0.13194603403947786	0.1449131338875515	0.8274940804147709	Stable
4707	NDUFB1	NADH:ubiquinone oxidoreductase subunit B1	3.0554	2.0591	4.1225	2.03	8.999999999999999e-05	2.1135	2.2292263472013394	1.1565431098260215	0.13780411051211855	0.8274940804147709	Stable
4709	NDUFB3	NADH:ubiquinone oxidoreductase subunit B3	11.0859	14.5073	15.6235	14.7062	15.3556	16.0173	0.894477105672637	-0.160884	0.3573804072885501	0.8274940804147709	Stable
4710	NDUFB4	NADH:ubiquinone oxidoreductase subunit B4	23.9833	17.8854	27.5913	19.4198	26.0219	18.0983	1.093169656909034	0.12851732066859942	0.6267076006144778	0.8966067254137173	Stable
4711	NDUFB5	NADH:ubiquinone oxidoreductase subunit B5	23.9598	18.2695	17.1594	13.1486	18.5697	7.8972	1.4991278666178645	0.5841234417701382	0.16151871477883145	0.8274940804147709	Stable
4712	NDUFB6	NADH:ubiquinone oxidoreductase subunit B6	1.7854	2.4084	2.2996	3.0274	1.8994	1.2712	1.047660535656663	0.06717132865037018	0.8708303195881572	0.9693154951334874	Stable
4713	NDUFB7	NADH:ubiquinone oxidoreductase subunit B7	0.4901	0.8184	0.5936	1.0497	0.895	1.0521	0.6347103577148958	-0.65583	0.04376063526170813	0.8274940804147709	Down
4714	NDUFB8	NADH:ubiquinone oxidoreductase subunit B8	6.26	4.5875	6.4513	7.8288	6.7443	5.7044	0.8531031931944274	-0.229208	0.3088896583200051	0.8274940804147709	Stable
4715	NDUFB9	NADH:ubiquinone oxidoreductase subunit B9	9.7486	8.2508	13.9746	24.0304	15.7826	20.1523	0.5332083721752414	-0.907229	0.038404967116456794	0.8274940804147709	Down
4716	NDUFB10	NADH:ubiquinone oxidoreductase subunit B10	13.5989	11.9951	11.4995	9.3874	7.4368	3.9473	1.7857882194352843	0.8365609982156996	0.06049139398968589	0.8274940804147709	Stable
4719	NDUFS1	NADH:ubiquinone oxidoreductase core subunit S1	8.7504	9.7989	10.9018	11.935	15.4132	10.2056	0.7842375471989521	-0.350637	0.2128300655852816	0.8274940804147709	Stable
4720	NDUFS2	NADH:ubiquinone oxidoreductase core subunit S2	9.3088	12.7555	7.8168	9.1282	10.7915	5.1783	1.1905769384014664	0.2516608545970342	0.5122163356423071	0.8586276695666603	Stable
4722	NDUFS3	NADH:ubiquinone oxidoreductase core subunit S3	23.9373	20.5609	26.6039	28.1257	23.1868	26.2289	0.9169566193027209	-0.125075	0.3986558932182253	0.8274940804147709	Stable
4723	NDUFV1	NADH:ubiquinone oxidoreductase core subunit V1	8.7435	9.0997	6.7313	5.7644	8.082	4.9137	1.3099343820128888	0.3894945452622604	0.18581598383297243	0.8274940804147709	Stable
4725	NDUFS5	NADH:ubiquinone oxidoreductase subunit S5	2.6131	4.8145	6.5903	5.8261	8.5878	1.6743	0.8713156226302508	-0.198733	0.7840451693217322	0.9535441883185503	Stable
4726	NDUFS6	NADH:ubiquinone oxidoreductase subunit S6	2.8109	4.9845	0.5349	4.0893	4.5663	4.7002	0.6237215292232589	-0.681026	0.3214837373099001	0.8274940804147709	Stable
4728	NDUFS8	NADH:ubiquinone oxidoreductase core subunit S8	12.2296	7.2209	6.9312	13.9075	14.9442	14.7225	0.6054431291911267	-0.723937	0.07497524209838805	0.8274940804147709	Stable
4729	NDUFV2	NADH:ubiquinone oxidoreductase core subunit V2	7.9105	8.698	8.9782	8.0798	8.6856	8.2724	1.021922852646798	0.031286287953685564	0.6502380243584247	0.9023581619359826	Stable
4731	NDUFV3	NADH:ubiquinone oxidoreductase subunit V3	3.4576	4.8863	3.3283	5.2598	2.4068	2.572	1.14001914324224	0.18905805038016152	0.6794840048442405	0.9135331586643793	Stable
4733	DRG1	developmentally regulated GTP binding protein 1	4.2435	5.9624	6.8446	5.5466	5.857	8.9521	0.8376277897591338	-0.255619	0.45855268368797225	0.8356280382398716	Stable
4734	NEDD4	NEDD4 E3 ubiquitin protein ligase	1.6985	1.6288	1.4577	1.5515	1.6275	1.9182	0.9387506866514949	-0.091186	0.4837971119467338	0.8450182212190473	Stable
4735	SEPTIN2	septin 2	9.9506	5.3245	7.7953	5.8062	9.7262	7.69	0.9934545955629047	-0.00947406	0.9783423297869772	0.9940010164050306	Stable
4736	RPL10A	ribosomal protein L10a	213.125	182.725	243.155	163.425	164.355	225.201	1.1555641152227656	0.20859730839731064	0.34741964619206656	0.8274940804147709	Stable
4738	NEDD8	NEDD8 ubiquitin like modifier	11.3025	1.103	4.1728	3.614	3.6997	1.3997	1.9026212500286914	0.9279883965625261	0.47985114219990593	0.8450182212190473	Stable
4741	NEFM	neurofilament medium chain	9.9709	10.549	11.1282	17.9693	12.3502	11.4922	0.756919713859996	-0.401788	0.23517777603580253	0.8274940804147709	Stable
4744	NEFH	neurofilament heavy chain	11.6595	12.5732	14.8015	20.5163	13.277	14.0966	0.8150820945543841	-0.294983	0.32833997141211024	0.8274940804147709	Stable
4747	NEFL	neurofilament light chain	8.5003	8.9931	9.4869	15.319	10.5287	9.7972	0.7569189421207522	-0.401789	0.23517603779369134	0.8274940804147709	Stable
4758	NEU1	neuraminidase 1	1.2973	2.4158	1.6738	1.4641	1.2618	2.1401	1.1070489108097	0.14671896360436817	0.7030187101919085	0.9245274962416171	Stable
4763	NF1	neurofibromin 1	0.0275	8.999999999999999e-05	8.999999999999999e-05	8.999999999999999e-05	8.999999999999999e-05	0.0264	1.0413844996237773	0.05850283836055021	0.9782918980996926	0.9940010164050306	Stable
4774	NFIA	nuclear factor I A	0.1853	0.2582	0.8243	1.7146	0.7346	0.7783	0.39281177381874516	-1.34809	0.17215869951133228	0.8274940804147709	Stable
4781	NFIB	nuclear factor I B	0.7176	0.9763	1.9265	2.2971	0.7789	2.6053	0.6372485170647563	-0.650072	0.3741200975220551	0.8274940804147709	Stable
4782	NFIC	nuclear factor I C	6.2763	7.3329	8.8311	7.6995	9.0928	8.7054	0.8800911454758663	-0.184275	0.3128518498810184	0.8274940804147709	Stable
4790	NFKB1	nuclear factor kappa B subunit 1	0.2317	0.2661	0.213	0.2412	0.2046	0.2687	0.99482155353394	-0.00749033	0.9618973814782505	0.991851203591006	Stable
4791	NFKB2	nuclear factor kappa B subunit 2	1.0754	2.3662	0.8184	1.1868	1.452	2.1162	0.8958990536277602	-0.158592	0.783731227227144	0.9533839258184147	Stable
4793	NFKBIB	NFKB inhibitor beta	0.086	0.3596	8.999999999999999e-05	0.1479	8.999999999999999e-05	8.999999999999999e-05	3.0097920043219872	1.5896637910708662	0.4699802720136596	0.8383240035787075	Stable
4795	NFKBIL1	NFKB inhibitor like 1	0.1041	8.999999999999999e-05	0.0728	0.093	0.0715	8.999999999999999e-05	1.0753387204568932	0.10479116525873863	0.9258244799675868	0.9835423429771059	Stable
4796	TONSL	tonsoku like, DNA repair protein	0.0432	0.0421	0.0627	0.095	0.0564	8.999999999999999e-05	0.9769621757211698	-0.0336254	0.9706518505394268	0.9934450492725545	Stable
4798	NFRKB	nuclear factor related to kappaB binding protein	0.0718	0.0623	0.0985	0.0332	0.0329	0.0794	1.5986254295532647	0.6768319436775723	0.20681627244576925	0.8274940804147709	Stable
4799	NFX1	nuclear transcription factor, X-box binding 1	0.0784	0.1718	0.0563	0.332	0.2286	0.2903	0.3602068398166647	-1.4731	0.018296392722104347	0.8274940804147709	Down
4802	NFYC	nuclear transcription factor Y subunit gamma	0.3961	8.999999999999999e-05	8.999999999999999e-05	0.2188	0.1506	0.1677	0.7378141873021782	-0.438671	0.7574903909362843	0.942892156464723	Stable
4809	SNU13	small nuclear ribonucleoprotein 13	54.6514	97.9946	98.311	62.1646	78.4316	99.1275	1.0468593635089065	0.06606764169919917	0.8463674343866994	0.9630213184431341	Stable
4817	NIT1	nitrilase 1	0.8257	0.9555	1.8365	0.6676	0.8909	2.7974	0.8305287081888932	-0.267898	0.7645218060389412	0.9453375105916086	Stable
4820	NKTR	natural killer cell triggering receptor	0.1879	0.2536	8.999999999999999e-05	0.2296	0.2368	0.2217	0.6417526522307804	-0.639911	0.39244107865958666	0.8274940804147709	Stable
4830	NME1	NME/NM23 nucleoside diphosphate kinase 1	92.4595	65.073	75.3946	93.12	81.7482	93.0573	0.8693726427682322	-0.201953	0.2825981597236324	0.8274940804147709	Stable
4831	NME2	NME/NM23 nucleoside diphosphate kinase 2	69.5085	55.1618	63.3671	57.4641	66.2051	58.5724	1.031802837551909	0.04516731915162369	0.7207776827396762	0.9291134059421908	Stable
4832	NME3	NME/NM23 nucleoside diphosphate kinase 3	0.946	0.7112	1.4919	0.7198	0.738	0.1531	1.9548699484760068	0.9670726326325584	0.16564837063097398	0.8274940804147709	Stable
4835	NQO2	N-ribosyldihydronicotinamide:quinone reductase 2	0.1423	0.2576	8.999999999999999e-05	0.2069	8.999999999999999e-05	8.999999999999999e-05	1.9315723391925825	0.94977570886165	0.5609246281503868	0.8772635864767955	Stable
4836	NMT1	N-myristoyltransferase 1	3.5762	3.3669	1.8991	2.8659	4.8143	4.8768	0.7041650075655013	-0.506015	0.22004616007130356	0.8274940804147709	Stable
4837	NNMT	nicotinamide N-methyltransferase	5.6789	7.7391	6.9532	2.0241	0.5894	1.0971	5.490001616989166	2.4568065741524974	0.002504492786565933	0.7330664798436566	Up
4839	NOP2	NOP2 nucleolar protein	25.4105	19.8678	24.1959	19.1875	19.381	23.1142	1.1263158065389485	0.1716113999290527	0.29073070460738776	0.8274940804147709	Stable
4841	NONO	non-POU domain containing octamer binding	44.8645	54.6709	55.1667	54.4412	43.4046	53.5144	1.022079119874313	0.03150688065140257	0.8304186207875786	0.958231771292258	Stable
4848	CNOT2	CCR4-NOT transcription complex subunit 2	8.999999999999999e-05	0.4911	0.4944	0.5143	0.4793	8.999999999999999e-05	0.9918485644416266	-0.0118082	0.9913249239849257	0.9965135088703148	Stable
4850	CNOT4	CCR4-NOT transcription complex subunit 4	0.065	8.999999999999999e-05	0.0855	0.1664	0.1917	0.2409	0.2514023372287145	-1.99193	0.012150530728274678	0.8274940804147709	Down
4853	NOTCH2	notch receptor 2	0.0689	0.0593	0.1485	0.1069	0.0794	8.999999999999999e-05	1.484521701808037	0.5699981838344929	0.520382407891813	0.8626852938004869	Stable
4860	PNP	purine nucleoside phosphorylase	17.4917	22.7007	13.9196	16.8612	10.6367	23.2865	1.065524058569167	0.09156316823706334	0.8169643863727577	0.9563193960813837	Stable
4863	NPAT	nuclear protein, coactivator of histone transcription	0.0289	8.999999999999999e-05	8.999999999999999e-05	0.022	8.999999999999999e-05	8.999999999999999e-05	1.311091073038774	0.39076790375788467	0.858723542475887	0.9668252677297492	Stable
4864	NPC1	NPC intracellular cholesterol transporter 1	0.846	0.9759	1.1772	1.1149	1.0882	0.4684	1.1226277372262774	0.1668796101139375	0.6722706655012781	0.9116383073593171	Stable
4869	NPM1	nucleophosmin 1	618.91	847.955	923.537	782.787	958.409	899.185	0.9053243595792638	-0.143493	0.48325313346619325	0.8450182212190473	Stable
4891	SLC11A2	solute carrier family 11 member 2	0.378	0.3612	0.4484	0.1618	0.2754	0.2379	1.759146793067694	0.8148758743929309	0.017800365086746064	0.8274940804147709	Up
4893	NRAS	NRAS proto-oncogene, GTPase	1.4774	0.9162	1.228	1.4138	1.3356	1.5093	0.8504003569164301	-0.233786	0.3202451773971743	0.8274940804147709	Stable
4898	NRDC	nardilysin convertase	0.2689	0.0864	0.1491	0.4102	0.0542	0.3768	0.5996195910603899	-0.737881	0.44012808330728886	0.8312272130098368	Stable
4904	YBX1	Y-box binding protein 1	124.738	124.466	108.52	95.6249	96.8955	134.063	1.0953514769432484	0.13139387683943388	0.5092285742069778	0.8578031289502331	Stable
4905	NSF	N-ethylmaleimide sensitive factor, vesicle fusing ATPase	3.4085	4.3371	4.8119	2.9318	4.8206	5.3972	0.9549720143578514	-0.0664696	0.8309799159548291	0.9585406909000237	Stable
4907	NT5E	5'-nucleotidase ecto	0.28	8.999999999999999e-05	0.2851	0.2841	8.999999999999999e-05	0.2075	1.1494844312473307	0.20098692615668007	0.8562375094182761	0.9668252677297492	Stable
4924	NUCB1	nucleobindin 1	15.0746	12.3288	13.6954	14.6795	12.7972	15.4061	0.9583982389209659	-0.0613028	0.6206197387103805	0.8966067254137173	Stable
4925	NUCB2	nucleobindin 2	16.9367	16.0369	23.4928	12.2203	15.5783	22.3903	1.1250774573660707	0.1700243290077602	0.613101325692819	0.894448538153286	Stable
4926	NUMA1	nuclear mitotic apparatus protein 1	14.099	13.4106	15.5558	15.8239	18.8887	11.9761	0.9223944980262889	-0.116544	0.6142520537076029	0.8949276909216081	Stable
4927	NUP88	nucleoporin 88	4.432	6.5812	6.3326	6.4712	8.2944	8.2576	0.7534052607804302	-0.408502	0.10626219161381543	0.8274940804147709	Stable
4928	NUP98	nucleoporin 98 and 96 precursor	5.2048	4.5845	5.9601	4.1151	4.4003	2.6345	1.4125149104476276	0.49826609663601196	0.09245783616302863	0.8274940804147709	Stable
4931	NVL	nuclear VCP like	1.0297	1.5525	1.3176	1.9862	2.3674	2.3773	0.5793876004694766	-0.787399	0.009522269171442487	0.8274940804147709	Down
4940	OAS3	2'-5'-oligoadenylate synthetase 3	0.899	0.535	0.4453	0.85	0.3077	0.7534	0.983360368374235	-0.0242079	0.9634754838308918	0.9922443623446995	Stable
4942	OAT	ornithine aminotransferase	10.0151	7.4185	11.4737	10.2225	12.8394	11.8172	0.8287857198150181	-0.270929	0.24225084214981565	0.8274940804147709	Stable
4952	OCRL	OCRL inositol polyphosphate-5-phosphatase	0.128	0.2381	0.1487	0.1481	0.1248	0.4228	0.7399741267787838	-0.434453	0.6019249971749909	0.8889832760670221	Stable
4967	OGDH	oxoglutarate dehydrogenase	30.367	29.4514	29.7819	26.3663	36.3151	27.5321	0.9932027911565342	-0.00983978	0.9541107905667883	0.9903029851321971	Stable
4976	OPA1	OPA1 mitochondrial dynamin like GTPase	2.4399	4.032	4.933	3.0998	3.7916	4.0036	1.046801284993116	0.0659876004692181	0.8434028076696924	0.9617919887017338	Stable
4998	ORC1	origin recognition complex subunit 1	0.0425	8.999999999999999e-05	0.0522	0.0656	8.999999999999999e-05	8.999999999999999e-05	1.441015506232897	0.5270858599019328	0.7405340622459606	0.9363077806333185	Stable
4999	ORC2	origin recognition complex subunit 2	1.05	1.6852	2.1046	0.9742	1.0187	2.0375	1.200823739579198	0.2640244035857615	0.5919634365068143	0.8871647407404436	Stable
5000	ORC4	origin recognition complex subunit 4	1.176	2.1898	0.7727	1.8432	0.2439	1.7486	1.0789425658941003	0.10961806954778992	0.8874813032661134	0.9715111413646887	Stable
5001	ORC5	origin recognition complex subunit 5	8.999999999999999e-05	0.7016	2.6102	2.9961	0.1526	0.8602	0.8261343510688717	-0.275552	0.8507228705258405	0.9654942569659561	Stable
5007	OSBP	oxysterol binding protein	1.835	1.5908	1.3377	2.9653	3.2704	3.5887	0.4848642156263996	-1.04435	0.002221610002585091	0.7330664798436566	Down
5018	OXA1L	OXA1L mitochondrial inner membrane protein	0.3277	8.999999999999999e-05	0.3226	0.3138	8.999999999999999e-05	0.2138	1.2325228827531316	0.3016144316157697	0.7886688006063233	0.9535441883185503	Stable
5019	OXCT1	3-oxoacid CoA-transferase 1	35.052	34.0836	43.0911	39.4149	37.8672	35.7446	0.992922026388455	-0.0102477	0.9366698631171125	0.986348389289186	Stable
5033	P4HA1	prolyl 4-hydroxylase subunit alpha 1	11.9378	11.3987	9.8649	10.5537	8.4414	7.6115	1.2478633121105287	0.3194599135749691	0.11763750750837959	0.8274940804147709	Stable
5034	P4HB	prolyl 4-hydroxylase subunit beta	272.988	300.004	322.874	318.948	319.963	290.165	0.9642542698336843	-0.0525145	0.5639762197055382	0.8779952495703655	Stable
5036	PA2G4	proliferation-associated 2G4	55.5883	55.3815	49.9431	56.6573	56.9681	59.7969	0.9278674080553653	-0.108009	0.13911536415522088	0.8274940804147709	Stable
5037	PEBP1	phosphatidylethanolamine binding protein 1	51.2485	49.4694	38.1526	51.9289	43.1758	45.0149	0.9910854726961824	-0.0129186	0.9368818564000041	0.986348389289186	Stable
5042	PABPC3	poly(A) binding protein cytoplasmic 3	12.0952	11.9063	10.4003	9.7151	9.4651	8.9741	1.2219021605935863	0.28912877118166586	0.045180557819409474	0.8274940804147709	Stable
5048	PAFAH1B1	platelet activating factor acetylhydrolase 1b regulatory subunit 1	6.311	4.2426	6.0494	8.5935	6.6929	5.3469	0.8046701206302435	-0.313531	0.31306740105433084	0.8274940804147709	Stable
5049	PAFAH1B2	platelet activating factor acetylhydrolase 1b catalytic subunit 2	5.3955	9.1725	5.8258	6.7012	5.6626	9.4056	0.93681038521962	-0.094171	0.7929670010976131	0.9535441883185503	Stable
5050	PAFAH1B3	platelet activating factor acetylhydrolase 1b catalytic subunit 3	3.0983	8.999999999999999e-05	0.7087	1.2368	0.587	3.7026	0.6888915026056747	-0.537651	0.6895598865384887	0.9181460918872875	Stable
5051	PAFAH2	platelet activating factor acetylhydrolase 2	8.999999999999999e-05	8.999999999999999e-05	0.5531	0.4687	0.4613	0.4516	0.40046323103647946	-1.32026	0.27283930231895115	0.8274940804147709	Stable
5052	PRDX1	peroxiredoxin 1	304.751	294.922	355.924	309.869	339.881	374.3	0.9331554904024678	-0.0998106	0.43833275271834	0.8312272130098368	Stable
5062	PAK2	p21 (RAC1) activated kinase 2	6.3855	6.6672	5.8354	7.0535	6.005	8.627	0.8710013603559984	-0.199253	0.3463113227801345	0.8274940804147709	Stable
5063	PAK3	p21 (RAC1) activated kinase 3	2.2602	2.9578	2.724	2.5851	2.8076	3.8369	0.8604923290283436	-0.216766	0.3971304584523598	0.8274940804147709	Stable
5064	PALM	paralemmin	0.1308	0.2104	0.2286	0.1541	0.1802	0.2069	1.0528455284552845	0.07429378234731387	0.7957162038148027	0.9535441883185503	Stable
5066	PAM	peptidylglycine alpha-amidating monooxygenase	0.1992	0.204	0.3544	0.2204	0.2154	0.3548	0.9582595497090817	-0.0615116	0.8801459546333446	0.9700173981022345	Stable
5073	PARN	poly(A)-specific ribonuclease	4.3295	3.7619	4.8376	5.704	4.6435	5.9533	0.7931512563800551	-0.334332	0.09550759148841766	0.8274940804147709	Stable
5074	PAWR	pro-apoptotic WT1 regulator	0.0543	0.3838	0.3215	1.0567	1.2706	0.4956	0.26908498352757804	-1.89387	0.07976772817960422	0.8274940804147709	Stable
5087	PBX1	PBX homeobox 1	8.999999999999999e-05	0.077	0.1474	0.5889	0.7067	8.999999999999999e-05	0.17325903572613824	-2.529	0.2413110761938326	0.8274940804147709	Stable
5089	PBX2	PBX homeobox 2	8.999999999999999e-05	0.0653	0.0549	0.0564	8.999999999999999e-05	8.999999999999999e-05	2.126016260162602	1.0881526309077019	0.4846915980879319	0.8450182212190473	Stable
5090	PBX3	PBX homeobox 3	8.999999999999999e-05	0.085	0.0715	0.0734	8.999999999999999e-05	8.999999999999999e-05	2.1281598260396843	1.0896065021437482	0.4844454756159108	0.8450182212190473	Stable
5091	PC	pyruvate carboxylase	16.6852	20.2123	18.13	15.458	17.4996	17.7209	1.0858154838836982	0.11877896216361533	0.3179916699007935	0.8274940804147709	Stable
5092	PCBD1	pterin-4 alpha-carbinolamine dehydratase 1	1.7441	2.3389	8.999999999999999e-05	2.9608	3.3022	6.0057	0.33280543170833105	-1.58725	0.0901180374257165	0.8274940804147709	Stable
5093	PCBP1	poly(rC) binding protein 1	47.032	62.2542	45.422	45.0731	41.2995	51.8959	1.1188969288015704	0.16207714341381252	0.4377291530931177	0.8312272130098368	Stable
5094	PCBP2	poly(rC) binding protein 2	42.1526	41.9345	33.9721	41.4568	40.2834	27.4184	1.081538238856123	0.11308467411435699	0.607844190234637	0.8922693916446008	Stable
5095	PCCA	propionyl-CoA carboxylase subunit alpha	0.2798	0.2768	0.3587	0.2863	0.1733	0.1367	1.5349656213315443	0.618206343875642	0.12813692820759298	0.8274940804147709	Stable
5096	PCCB	propionyl-CoA carboxylase subunit beta	1.1644	1.1243	1.6528	1.8765	1.8011	2.4333	0.6449950089184899	-0.63264	0.05222615077105393	0.8274940804147709	Stable
5105	PCK1	phosphoenolpyruvate carboxykinase 1	8.999999999999999e-05	8.999999999999999e-05	8.999999999999999e-05	0.1016	8.999999999999999e-05	8.999999999999999e-05	0.0026527805069758294	-8.55828	0.42264973081037427	0.8274940804147709	Stable
5106	PCK2	phosphoenolpyruvate carboxykinase 2, mitochondrial	14.3197	13.7497	13.3439	11.1891	11.1124	13.6506	1.1519021142019519	0.20401812532581243	0.15043852610533037	0.8274940804147709	Stable
5108	PCM1	pericentriolar material 1	0.3751	0.2346	0.3222	0.7217	0.3759	0.3631	0.6379817895529541	-0.648413	0.26911725560639593	0.8274940804147709	Stable
5111	PCNA	proliferating cell nuclear antigen	150.213	129.983	118.86	149.936	129.99	151.944	0.9240193002434529	-0.114005	0.4005829548292501	0.8274940804147709	Stable
5116	PCNT	pericentrin	0.1417	0.2273	0.2314	0.0716	0.1717	0.1096	1.7013318220459057	0.7666645468409645	0.11647413042347911	0.8274940804147709	Stable
5130	PCYT1A	phosphate cytidylyltransferase 1A, choline	2.7406	2.2395	1.7141	2.367	2.3203	1.4636	1.0883285372872264	0.1221141333961731	0.686621264219706	0.9172629244794682	Stable
5139	PDE3A	phosphodiesterase 3A	1.1219	0.8529	1.3537	0.3793	0.7827	0.461	2.0508317929759703	1.036209168370196	0.04156903254286252	0.8274940804147709	Up
5160	PDHA1	pyruvate dehydrogenase E1 subunit alpha 1	117.868	109.504	109.739	103.863	117.884	124.994	0.972225947386074	-0.0406365	0.6712451306716648	0.9113099395045764	Stable
5161	PDHA2	pyruvate dehydrogenase E1 subunit alpha 2	10.0086	9.0737	10.0795	8.0966	9.1543	8.32	1.1404291597088876	0.18957683322538008	0.05876897079291271	0.8274940804147709	Stable
5162	PDHB	pyruvate dehydrogenase E1 subunit beta	85.8833	84.6744	105.358	95.8738	104.341	91.7479	0.9450361107895326	-0.0815586	0.5334106689070728	0.8676531676934607	Stable
5163	PDK1	pyruvate dehydrogenase kinase 1	1.2213	1.2166	8.999999999999999e-05	0.7549	1.0049	0.7415	0.9746891616359495	-0.0369859	0.9637478098905295	0.9922443623446995	Stable
5184	PEPD	peptidase D	2.0692	2.064	2.0007	1.3309	2.1124	2.6313	1.0097619596352025	0.01401523344304778	0.9630765276251653	0.9922443623446995	Stable
5188	GATB	glutamyl-tRNA amidotransferase subunit B	0.0617	0.9308	0.5149	0.065	0.6081	0.5987	1.1852492530272056	0.24519048384322784	0.8128750578211116	0.9563193960813837	Stable
5189	PEX1	peroxisomal biogenesis factor 1	0.0512	0.0982	0.5359	0.2902	8.999999999999999e-05	0.4605	0.9127718802860987	-0.131674	0.9202786959860253	0.9821262706299366	Stable
5190	PEX6	peroxisomal biogenesis factor 6	0.0394	8.999999999999999e-05	0.2163	0.061	0.0453	0.0491	1.6460102960102956	0.7189733600344702	0.6650503909637023	0.9077540411919119	Stable
5195	PEX14	peroxisomal biogenesis factor 14	3.0143	1.9303	2.1526	4.4796	2.4917	2.4876	0.7503198046284452	-0.414422	0.3676055678242353	0.8274940804147709	Stable
5198	PFAS	phosphoribosylformylglycinamidine synthase	2.7933	4.5741	3.4109	3.8821	3.5653	3.778	0.9601706843408697	-0.0586372	0.803682326914851	0.9555973132465528	Stable
5201	PFDN1	prefoldin subunit 1	8.4847	6.0517	5.0426	5.9281	8.7159	10.4431	0.7804409437519682	-0.357639	0.33563831383557824	0.8274940804147709	Stable
5202	PFDN2	prefoldin subunit 2	3.1708	0.8287	3.5478	1.1803	1.3545	1.0219	2.121995107824669	1.0854213301804698	0.2573779089129542	0.8274940804147709	Stable
5203	PFDN4	prefoldin subunit 4	31.2714	29.0174	21.065	35.4205	34.1264	33.7575	0.787515343005719	-0.34462	0.13849251171961235	0.8274940804147709	Stable
5204	PFDN5	prefoldin subunit 5	23.4512	14.1947	9.1942	20.4081	29.1504	24.5351	0.6321747087467743	-0.661605	0.15143781437473572	0.8274940804147709	Stable
5208	PFKFB2	6-phosphofructo-2-kinase/fructose-2,6-biphosphatase 2	0.5052	8.999999999999999e-05	8.999999999999999e-05	0.5731	0.4489	0.0884	0.45513328530259367	-1.13564	0.4168813738652105	0.8274940804147709	Stable
5211	PFKL	phosphofructokinase, liver type	0.5667	0.2476	0.164	0.4831	0.2889	0.2297	0.976639712488769	-0.0341017	0.9600412798699978	0.9910734367368794	Stable
5213	PFKM	phosphofructokinase, muscle	9.0607	10.2365	1.736	11.6481	3.3433	2.5932	1.196114782252653	0.25835584090803426	0.7848536127424178	0.9535441883185503	Stable
5214	PFKP	phosphofructokinase, platelet	18.6309	16.6135	16.796	22.1528	13.1736	20.4938	0.9322861616404096	-0.101155	0.6961657458338952	0.9209658308394078	Stable
5216	PFN1	profilin 1	443.853	462.525	393.149	405.952	366.93	440.104	1.0713452410798043	0.09942346359176646	0.38505463989733935	0.8274940804147709	Stable
5217	PFN2	profilin 2	11.068	11.6483	11.0434	14.3589	11.999	10.9769	0.9042421547724911	-0.145219	0.35590793376136015	0.8274940804147709	Stable
5223	PGAM1	phosphoglycerate mutase 1	59.7259	69.801	48.9613	73.4601	51.7389	75.2787	0.8903144838553116	-0.167613	0.49237876989495843	0.8500458294257225	Stable
5224	PGAM2	phosphoglycerate mutase 2	0.7434	0.3255	0.2264	0.8658	8.999999999999999e-05	8.999999999999999e-05	1.4957620268366472	0.5808806631853016	0.6922158378796258	0.9198553971009272	Stable
5226	PGD	phosphogluconate dehydrogenase	11.2025	10.737	9.6857	13.1379	7.53	9.7066	1.0411759864359909	0.05821394308476029	0.8257388673947876	0.9578125247408722	Stable
5230	PGK1	phosphoglycerate kinase 1	109.114	102.189	86.7053	86.1059	74.6988	87.0419	1.2023917213308553	0.26590698120321177	0.1114806226384315	0.8274940804147709	Stable
5232	PGK2	phosphoglycerate kinase 2	21.7205	14.8661	7.4659	11.7522	8.2356	6.3117	1.6750318447118766	0.7441885234935068	0.28558194240054835	0.8274940804147709	Stable
5236	PGM1	phosphoglucomutase 1	6.4605	6.8711	4.6484	7.3044	5.0418	7.7122	0.8963825629162845	-0.157814	0.5556788026200049	0.876751413047935	Stable
5238	PGM3	phosphoglucomutase 3	0.1765	0.0358	0.067	0.1306	0.1878	8.999999999999999e-05	0.8769506106942133	-0.189433	0.8616919500523189	0.9680893771097202	Stable
5243	ABCB1	ATP binding cassette subfamily B member 1	0.0989	3.5532	0.9504	0.6216	0.406	0.2292	3.6620782940802035	1.8726626358304348	0.395479998061872	0.8274940804147709	Stable
5245	PHB1	prohibitin 1	279.594	356.793	379.873	321.96	302.063	343.629	1.0502339736014572	0.07071077070220899	0.658041758781588	0.9055602932357081	Stable
5250	SLC25A3	solute carrier family 25 member 3	156.702	185.865	166.467	162.047	164.901	152.268	1.0622218243502253	0.08708507637955044	0.37318557429020593	0.8274940804147709	Stable
5257	PHKB	phosphorylase kinase regulatory subunit beta	0.0289	8.999999999999999e-05	0.4129	0.0177	0.0257	0.5833	0.7051061113770544	-0.504088	0.8031560631751227	0.9555973132465528	Stable
5264	PHYH	phytanoyl-CoA 2-hydroxylase	1.2657	1.1135	0.8207	1.1165	1.292	1.3562	0.8499747655855712	-0.234508	0.29280092197883184	0.8274940804147709	Stable
5269	SERPINB6	serpin family B member 6	10.486	10.2966	9.1626	5.1038	4.3152	9.0453	1.6217890740510064	0.6975861983417901	0.11112763426690435	0.8274940804147709	Stable
5286	PIK3C2A	phosphatidylinositol-4-phosphate 3-kinase catalytic subunit type 2 alpha	0.4859	1.867	0.4771	0.2964	0.3474	0.1977	3.3630421865715987	1.7497668763892957	0.28721546666566755	0.8274940804147709	Stable
5287	PIK3C2B	phosphatidylinositol-4-phosphate 3-kinase catalytic subunit type 2 beta	8.999999999999999e-05	0.1866	8.999999999999999e-05	0.3217	8.999999999999999e-05	0.3333	0.28512112839457177	-1.81035	0.2979871903352976	0.8274940804147709	Stable
5297	PI4KA	phosphatidylinositol 4-kinase alpha	0.0526	0.1237	0.0933	0.1965	0.1936	0.1927	0.4625943719972546	-1.11218	0.03642807787952892	0.8274940804147709	Down
5298	PI4KB	phosphatidylinositol 4-kinase beta	0.1186	0.1277	0.1119	0.1767	0.9537	0.2081	0.2676129996264475	-1.90178	0.3269734155047504	0.8274940804147709	Stable
5300	PIN1	peptidylprolyl cis/trans isomerase, NIMA-interacting 1	53.5063	48.0565	64.4894	48.9822	65.554	45.9136	1.034916840033456	0.049514845703891704	0.8227396429208872	0.9571512325446986	Stable
5303	PIN4	peptidylprolyl cis/trans isomerase, NIMA-interacting 4	0.5626	0.2996	0.7685	0.5676	0.65	0.4248	0.9928762786166585	-0.0103141	0.9810482275856844	0.9940010164050306	Stable
5305	PIP4K2A	phosphatidylinositol-5-phosphate 4-kinase type 2 alpha	0.0774	0.1207	0.2653	0.1407	0.326	0.135	0.7701512381585508	-0.376786	0.6151838393225721	0.8956548198158427	Stable
5306	PITPNA	phosphatidylinositol transfer protein alpha	0.6048	0.6909	0.6365	0.6414	0.5886	0.8931	0.9100843106777825	-0.135928	0.5726431254312013	0.8810932160852368	Stable
5313	PKLR	pyruvate kinase L/R	36.573	33.2092	42.4485	46.0918	36.0607	38.0689	0.9335334640920836	-0.0992264	0.5503871456221363	0.8752319818303992	Stable
5315	PKM	pyruvate kinase M1/2	386.466	385.011	379.309	409.845	373.418	409.921	0.9644675657910341	-0.0521954	0.36480236602902605	0.8274940804147709	Stable
5316	PKNOX1	PBX/knotted 1 homeobox 1	8.999999999999999e-05	0.1468	8.999999999999999e-05	0.1058	0.7822	0.1155	0.14646736422521178	-2.77135	0.3294927847625053	0.8274940804147709	Stable
5318	PKP2	plakophilin 2	0.633	2.4087	1.5631	2.9369	1.4635	3.0578	0.617414389530986	-0.695689	0.2597612976917807	0.8274940804147709	Stable
5321	PLA2G4A	phospholipase A2 group IVA	0.3192	0.6505	0.802	0.0624	0.2158	0.597	2.024337294332724	1.0174496913757318	0.23496972123035917	0.8274940804147709	Stable
5329	PLAUR	plasminogen activator, urokinase receptor	1.3265	2.1284	2.0042	1.7696	1.6359	1.644	1.0811169422715121	0.11252258496916726	0.6406645235095397	0.89923470301683	Stable
5330	PLCB2	phospholipase C beta 2	8.999999999999999e-05	8.999999999999999e-05	8.999999999999999e-05	0.7656	8.999999999999999e-05	8.999999999999999e-05	0.0003525816814228629	-11.4698	0.42264973081037427	0.8274940804147709	Stable
5331	PLCB3	phospholipase C beta 3	0.0658	0.0668	0.8233	0.0806	0.4546	1.9458	0.38528819024586863	-1.37599	0.4791265918335682	0.8449692920103734	Stable
5335	PLCG1	phospholipase C gamma 1	0.1549	8.999999999999999e-05	8.999999999999999e-05	0.0629	0.0395	0.3138	0.3726093224411341	-1.42426	0.4513602428394901	0.8356280382398716	Stable
5339	PLEC	plectin	33.438	34.5519	37.8961	36.8661	36.1206	33.3762	0.9955162937452814	-0.00648317	0.9305806105345684	0.9851963986366297	Stable
5347	PLK1	polo like kinase 1	2.2289	0.4927	0.8796	1.4955	1.4902	0.2009	1.130107324421013	0.17645978950546312	0.8492376852276929	0.9647741970314604	Stable
5351	PLOD1	procollagen-lysine,2-oxoglutarate 5-dioxygenase 1	1.0922	1.5185	2.1077	1.5067	1.6711	1.4582	1.017773943054357	0.025417161167902515	0.9350391598443601	0.9855049276944505	Stable
5352	PLOD2	procollagen-lysine,2-oxoglutarate 5-dioxygenase 2	0.2715	0.3228	0.0646	0.2929	8.999999999999999e-05	0.3624	1.0053555898014923	0.007705866487034189	0.9935997013801074	0.9970325835195096	Stable
5356	PLRG1	pleiotropic regulator 1	5.128	6.6288	9.6936	6.3022	5.7796	6.8703	1.1318218033885425	0.1786468348442764	0.602135806874285	0.8889832760670221	Stable
5357	PLS1	plastin 1	7.8545	6.6157	5.89	9.8746	7.3611	9.5267	0.7607763130362001	-0.394456	0.0997390810784852	0.8274940804147709	Stable
5358	PLS3	plastin 3	29.5006	30.6982	22.5095	30.7075	31.0028	32.5598	0.8773545376529779	-0.188768	0.2677913143979169	0.8274940804147709	Stable
5361	PLXNA1	plexin A1	0.0859	0.0271	0.0526	0.0821	0.0901	0.0183	0.8692913385826769	-0.202088	0.7856243085682388	0.9535441883185503	Stable
5362	PLXNA2	plexin A2	0.0171	8.999999999999999e-05	0.023	0.0217	0.0227	0.0183	0.6409888357256778	-0.641629	0.3889665042119838	0.8274940804147709	Stable
5371	PML	PML nuclear body scaffold	2.6133	3.2467	2.4043	2.852	3.4829	3.2909	0.8585572108292298	-0.220014	0.22860574448221022	0.8274940804147709	Stable
5373	PMM2	phosphomannomutase 2	0.4032	8.999999999999999e-05	2.4988	0.1095	0.6427	3.6717	0.6560026221207533	-0.608227	0.728860466326533	0.9314732127390177	Stable
5393	EXOSC9	exosome component 9	7.7319	4.418	3.6424	5.0954	4.6722	2.6135	1.2755167149930136	0.35108180484357887	0.490628507917774	0.848689842835249	Stable
5394	EXOSC10	exosome component 10	3.3551	2.4446	3.2191	3.4878	3.9409	3.0374	0.8617154431927843	-0.214717	0.2791606915709435	0.8274940804147709	Stable
5395	PMS2	PMS1 homolog 2, mismatch repair system component	8.999999999999999e-05	8.999999999999999e-05	0.1113	0.5696	0.6278	0.7682	0.056715506715506715	-4.14011	0.0018881729463154197	0.7330664798436566	Down
5411	PNN	pinin, desmosome associated protein	4.3641	6.6397	7.1361	9.5555	9.6419	8.9392	0.644708315859059	-0.633282	0.051927891234193405	0.8274940804147709	Stable
5420	PODXL	podocalyxin like	2.8361	1.9917	1.8466	2.2743	2.1411	3.8302	0.8094498884253422	-0.304986	0.45972757272827736	0.8356280382398716	Stable
5422	POLA1	DNA polymerase alpha 1, catalytic subunit	0.1934	0.5738	0.3314	0.4412	0.6179	0.2101	0.8655846202332179	-0.208253	0.7436052446391013	0.9381901515407846	Stable
5423	POLB	DNA polymerase beta	0.3255	0.7087	0.4451	1.488	0.7356	0.2972	0.5868375119009838	-0.768967	0.42733971456847564	0.8274940804147709	Stable
5424	POLD1	DNA polymerase delta 1, catalytic subunit	1.3154	1.609	0.8242	1.3826	1.3073	1.8723	0.8216649861908727	-0.283378	0.4049362771181207	0.8274940804147709	Stable
5425	POLD2	DNA polymerase delta 2, accessory subunit	2.6355	3.8062	2.5429	3.4138	2.7736	2.8118	0.9983776335674283	-0.00234248	0.992166326604548	0.9968989248696258	Stable
5426	POLE	DNA polymerase epsilon, catalytic subunit	0.1079	0.1192	0.1193	0.3413	0.3343	0.246	0.3758680555555556	-1.4117	0.02323532128713579	0.8274940804147709	Down
5427	POLE2	DNA polymerase epsilon 2, accessory subunit	0.5091	0.5846	0.649	0.6521	0.3868	0.7092	0.9969109318688864	-0.00446348	0.9877922889511486	0.9955677800356537	Stable
5428	POLG	DNA polymerase gamma, catalytic subunit	0.9973	0.9737	0.4375	0.248	0.5112	0.4907	1.9269541563325066	0.9463222492576694	0.15689581681752895	0.8274940804147709	Stable
5430	POLR2A	RNA polymerase II subunit A	1.6398	1.2037	1.5503	2.0289	1.0538	2.6216	0.770261031151938	-0.376581	0.44340777013177274	0.8319428002934162	Stable
5431	POLR2B	RNA polymerase II subunit B	2.3806	2.0162	1.8114	1.7218	1.6097	2.1921	1.1239409081034109	0.16856618695812342	0.40284727843787765	0.8274940804147709	Stable
5432	POLR2C	RNA polymerase II subunit C	3.3127	2.679	2.121	1.207	0.3823	4.74	1.2817689159938697	0.35813618878976594	0.7042476896372627	0.9245414031119176	Stable
5433	POLR2D	RNA polymerase II subunit D	1.6323	3.3622	1.4301	1.386	0.7591	2.1513	1.4953449399497252	0.5804783177032016	0.39617902834768803	0.8274940804147709	Stable
5434	POLR2E	RNA polymerase II, I and III subunit E	4.7403	4.656	5.9368	6.1546	6.441	6.4916	0.803318454252064	-0.315956	0.0860486480914548	0.8274940804147709	Stable
5436	POLR2G	RNA polymerase II subunit G	1.5222	2.1282	5.6541	1.8243	2.3026	8.999999999999999e-05	2.2545487146806753	1.1728386830377262	0.3219909028577262	0.8274940804147709	Stable
5437	POLR2H	RNA polymerase II, I and III subunit H	9.5142	12.141	9.7161	11.4252	14.0989	11.5169	0.8469344780108529	-0.239678	0.1954006777385126	0.8274940804147709	Stable
5438	POLR2I	RNA polymerase II subunit I	1.6746	2.2731	1.8384	1.9348	8.999999999999999e-05	2.0383	1.456285755274729	0.542293471792173	0.4612611450411675	0.8356280382398716	Stable
5439	POLR2J	RNA polymerase II subunit J	3.8804	2.6523	2.5688	2.9895	2.8247	2.9157	1.0425663524209898	0.060139204545216256	0.7983009483101944	0.9535441883185503	Stable
5441	POLR2L	RNA polymerase II, I and III subunit L	2.9482	9.5393	11.3084	13.3839	11.3122	8.1944	0.7234885453246378	-0.466958	0.37541910896949265	0.8274940804147709	Stable
5442	POLRMT	RNA polymerase mitochondrial	0.5387	0.9573	0.7322	0.4208	0.327	0.4524	1.8565239126812196	0.8926038977320722	0.09429826494535014	0.8274940804147709	Stable
5445	PON2	paraoxonase 2	13.8144	19.7725	17.6648	15.1762	15.3008	11.8423	1.2110715441890578	0.2762840949231884	0.2366470644741513	0.8274940804147709	Stable
5447	POR	cytochrome p450 oxidoreductase	21.8603	24.2059	28.9716	23.0582	21.1984	15.9814	1.2456887678873798	0.31694365976388716	0.17286200294336	0.8274940804147709	Stable
5451	POU2F1	POU class 2 homeobox 1	0.3302	8.999999999999999e-05	8.999999999999999e-05	8.999999999999999e-05	0.2684	8.999999999999999e-05	1.2300990393923599	0.29877447644909705	0.8917979508597065	0.9723880092480444	Stable
5464	PPA1	inorganic pyrophosphatase 1	47.4492	45.9161	42.4041	51.1865	52.4884	56.5677	0.8472740706903157	-0.239099	0.02105533771186845	0.8274940804147709	Stable
5469	MED1	mediator complex subunit 1	1.2208	4.6541	3.9512	4.0714	3.8086	2.715	0.9274280320906089	-0.108693	0.8366253956455677	0.9596282862402173	Stable
5471	PPAT	phosphoribosyl pyrophosphate amidotransferase	1.0977	1.512	1.5247	0.9345	0.9179	1.5054	1.2312823872773841	0.3001616732796291	0.3444957591794502	0.8274940804147709	Stable
5476	CTSA	cathepsin A	4.4671	5.9862	5.2776	2.8651	6.3893	5.1058	1.0954513168340274	0.13152537066061998	0.7132970343010052	0.9263782088276777	Stable
5478	PPIA	peptidylprolyl isomerase A	1134.34	1032.17	879.254	1054.94	918.485	1016.13	1.0188009731355463	0.026872242754933988	0.8383488731427955	0.9600485781838187	Stable
5479	PPIB	peptidylprolyl isomerase B	802.83	1074.47	803.185	1154.59	1042.86	1108.15	0.8108908999015705	-0.30242	0.13629979586620072	0.8274940804147709	Stable
5480	PPIC	peptidylprolyl isomerase C	8.6013	15.1019	16.0652	8.3092	8.6095	7.8216	1.6074340246480436	0.6847595249458273	0.16487013313323384	0.8274940804147709	Stable
5481	PPID	peptidylprolyl isomerase D	1.761	0.2918	0.5051	0.927	0.5477	0.2061	1.5218348405521183	0.6058117966564973	0.6049323914071245	0.8896866026775954	Stable
5493	PPL	periplakin	1.9542	2.8561	3.3794	5.351	6.9185	3.9678	0.5043757274916396	-0.987429	0.06889508371062569	0.8274940804147709	Stable
5494	PPM1A	protein phosphatase, Mg2+/Mn2+ dependent 1A	0.145	1.0297	8.999999999999999e-05	1.5816	8.999999999999999e-05	1.0415	0.44784784937423516	-1.15892	0.4462930542912516	0.8344589006741193	Stable
5496	PPM1G	protein phosphatase, Mg2+/Mn2+ dependent 1G	7.5159	12.0548	7.2333	9.8129	10.9856	11.85	0.8209871816469364	-0.284568	0.34050796476957396	0.8274940804147709	Stable
5498	PPOX	protoporphyrinogen oxidase	5.7995	6.2737	1.4851	2.1049	7.3296	2.0205	1.1836141422959405	0.24319883964576297	0.7782627341174785	0.9516958153159428	Stable
5499	PPP1CA	protein phosphatase 1 catalytic subunit alpha	32.5456	32.8162	34.7925	30.5696	33.3693	41.1444	0.9530943546691053	-0.069309	0.6585411506163457	0.9055602932357081	Stable
5500	PPP1CB	protein phosphatase 1 catalytic subunit beta	37.7426	36.0534	36.84	35.2535	35.489	42.4785	0.9771685464710611	-0.0333207	0.7534521641989994	0.9410918126547073	Stable
5501	PPP1CC	protein phosphatase 1 catalytic subunit gamma	33.2787	32.9802	33.0742	31.0368	30.8496	38.5665	0.9888524870859876	-0.0161728	0.8967435050888157	0.9731984524231289	Stable
5511	PPP1R8	protein phosphatase 1 regulatory subunit 8	8.6835	10.2469	6.3445	8.9137	10.9795	9.904	0.8482307062408548	-0.237471	0.32352491312687676	0.8274940804147709	Stable
5514	PPP1R10	protein phosphatase 1 regulatory subunit 10	0.2432	0.6021	0.7195	0.557	0.1827	0.6045	1.1641124832614194	0.21923046649620687	0.7263422037787135	0.9307182975249223	Stable
5515	PPP2CA	protein phosphatase 2 catalytic subunit alpha	2.4039	2.5712	1.8169	1.6278	3.3249	2.2281	0.9458556149732621	-0.0803081	0.8289050592713958	0.9579361528177873	Stable
5516	PPP2CB	protein phosphatase 2 catalytic subunit beta	2.4039	2.5712	1.8169	1.6278	3.3249	2.2281	0.9458556149732621	-0.0803081	0.8289050592713958	0.9579361528177873	Stable
5518	PPP2R1A	protein phosphatase 2 scaffold subunit Aalpha	17.0263	18.9313	13.7825	19.213	20.0883	21.5917	0.8168443006585321	-0.291867	0.11617232795136119	0.8274940804147709	Stable
5519	PPP2R1B	protein phosphatase 2 scaffold subunit Abeta	0.8654	0.775	0.9196	1.3486	0.9593	1.3533	0.6992242980443572	-0.516173	0.09508317907173074	0.8274940804147709	Stable
5520	PPP2R2A	protein phosphatase 2 regulatory subunit Balpha	0.2207	2.3804	1.8326	2.2404	1.8303	3.1901	0.6106351917144115	-0.711617	0.2965363553728667	0.8274940804147709	Stable
5521	PPP2R2B	protein phosphatase 2 regulatory subunit Bbeta	0.1925	0.2187	8.999999999999999e-05	0.2173	8.999999999999999e-05	0.1837	1.0254307013388517	0.0362299977047248	0.973574746404294	0.9938420773794954	Stable
5522	PPP2R2C	protein phosphatase 2 regulatory subunit Bgamma	8.999999999999999e-05	2.2449	1.8625	1.9165	1.9453	2.8465	0.612299688445657	-0.70769	0.342339584274425	0.8274940804147709	Stable
5524	PTPA	protein phosphatase 2 phosphatase activator	3.9651	3.9632	2.3676	4.378	3.4411	3.1619	0.9376104179947179	-0.0929395	0.7439927288944838	0.9381901515407846	Stable
5528	PPP2R5D	protein phosphatase 2 regulatory subunit B'delta	8.999999999999999e-05	8.999999999999999e-05	2.5468	8.999999999999999e-05	0.0253	8.999999999999999e-05	99.95996860282575	6.643278543165174	0.42648014607446694	0.8274940804147709	Stable
5530	PPP3CA	protein phosphatase 3 catalytic subunit alpha	2.9977	14.7252	11.4473	2.4578	13.8244	2.6709	1.5390727638222772	0.6220614405836048	0.5430986391830597	0.8717300974540612	Stable
5531	PPP4C	protein phosphatase 4 catalytic subunit	9.0212	9.2144	4.7472	9.2015	4.9974	6.9207	1.088221367828936	0.12197206190424746	0.7604009398073488	0.9436370461691348	Stable
5532	PPP3CB	protein phosphatase 3 catalytic subunit beta	2.3944	11.0246	9.7649	1.7079	12.0625	0.7318	1.5986471018190345	0.6768515018916716	0.5591755238517973	0.8772635864767955	Stable
5533	PPP3CC	protein phosphatase 3 catalytic subunit gamma	1.7093	1.2209	1.2258	1.3444	1.8222	0.7904	1.0502906242102605	0.07078858893151121	0.8571648337386074	0.9668252677297492	Stable
5534	PPP3R1	protein phosphatase 3 regulatory subunit B, alpha	3.8124	2.3137	1.4075	1.3044	3.1391	3.8403	0.9094376976749801	-0.136953	0.8203769651812534	0.9568829341958532	Stable
5536	PPP5C	protein phosphatase 5 catalytic subunit	2.0164	1.2315	1.0584	1.7174	0.9939	1.6089	0.9967825563631314	-0.00464927	0.9906722394439994	0.9960107349606337	Stable
5537	PPP6C	protein phosphatase 6 catalytic subunit	1.2431	0.9876	0.7737	1.0929	0.7437	1.3047	0.956419316843345	-0.0642848	0.8408176735662913	0.9605851683608476	Stable
5538	PPT1	palmitoyl-protein thioesterase 1	18.9293	27.2715	24.1724	17.6056	21.5667	19.135	1.2069363527379935	0.2713495982053132	0.23672794712872156	0.8274940804147709	Stable
5546	PRCC	proline rich mitotic checkpoint control factor	2.9622	2.9738	2.817	1.9958	2.4149	3.1491	1.1578348633561735	0.21142950306292205	0.35909673451093194	0.8274940804147709	Stable
5547	PRCP	prolylcarboxypeptidase	6.3512	1.4069	0.6917	6.1395	1.0088	6.6076	0.6142673325627548	-0.703061	0.5224342593550824	0.8634512056665876	Stable
5550	PREP	prolyl endopeptidase	0.3373	0.4962	0.0191	0.0305	0.0298	8.999999999999999e-05	14.118231495280675	3.8194874772088028	0.19990081108451369	0.8274940804147709	Stable
5557	PRIM1	DNA primase subunit 1	0.3967	0.1523	0.1445	0.2012	0.2663	0.2095	1.0243722304283602	0.034740048748605715	0.9538758333768104	0.9903029851321971	Stable
5558	PRIM2	DNA primase subunit 2	1.2277	1.1994	0.6236	0.9967	2.3598	0.9829	0.7030234594644421	-0.508355	0.45716040213004167	0.8356280382398716	Stable
5562	PRKAA1	protein kinase AMP-activated catalytic subunit alpha 1	0.4565	0.3621	0.6908	0.4465	0.2043	0.5837	1.2226812474686106	0.2900483428398605	0.5693800166477323	0.8800051081392328	Stable
5564	PRKAB1	protein kinase AMP-activated non-catalytic subunit beta 1	1.286	1.4003	1.5064	1.603	1.2404	1.8401	0.8952065762784243	-0.159707	0.453968169656051	0.8356280382398716	Stable
5565	PRKAB2	protein kinase AMP-activated non-catalytic subunit beta 2	8.999999999999999e-05	0.0843	8.999999999999999e-05	0.1007	0.0591	0.1047	0.3193950850661626	-1.64659	0.15388854917581812	0.8274940804147709	Stable
5566	PRKACA	protein kinase cAMP-activated catalytic subunit alpha	4.1354	3.6376	4.1349	3.9516	3.092	2.2327	1.2836906956437373	0.36029762799276094	0.2125940486261663	0.8274940804147709	Stable
5567	PRKACB	protein kinase cAMP-activated catalytic subunit beta	1.3678	0.9644	0.8977	1.7782	0.8966	0.1893	1.127719004224713	0.17340763359366382	0.8204963396650219	0.9568829341958532	Stable
5571	PRKAG1	protein kinase AMP-activated non-catalytic subunit gamma 1	1.0196	0.9444	0.118	0.9895	8.999999999999999e-05	8.999999999999999e-05	2.10371029019481	1.0729360393842362	0.45368264979935086	0.8356280382398716	Stable
5573	PRKAR1A	protein kinase cAMP-dependent type I regulatory subunit alpha	1.2755	1.2983	1.7822	0.8159	1.7884	1.1577	1.1578947368421055	0.2115041051937121	0.5874840970490526	0.8861795226912251	Stable
5576	PRKAR2A	protein kinase cAMP-dependent type II regulatory subunit alpha	4.5009	3.7573	3.193	5.639	3.552	6.3998	0.7344844395412677	-0.445196	0.24268785899280854	0.8274940804147709	Stable
5578	PRKCA	protein kinase C alpha	0.493	8.999999999999999e-05	0.1865	0.1282	0.2108	0.245	1.1636815068493152	0.21869625466970616	0.8474493951233022	0.9637486154920173	Stable
5584	PRKCI	protein kinase C iota	0.4172	0.6875	0.4566	0.1995	0.2117	0.3576	2.0308272632674305	1.0220675330729763	0.06789103013015857	0.8274940804147709	Stable
5585	PKN1	protein kinase N1	0.1274	0.1086	0.0813	0.1563	8.999999999999999e-05	0.1447	1.053837722939985	0.07565272813811139	0.9256660609568471	0.9835423429771059	Stable
5586	PKN2	protein kinase N2	1.7952	2.5128	1.59	4.2729	2.9996	2.1971	0.622835177832221	-0.683078	0.17763341941183405	0.8274940804147709	Stable
5589	PRKCSH	protein kinase C substrate 80K-H	162.1	112.478	160.101	150.614	142.08	140.901	1.0025016438154601	0.003604602288642656	0.9843924729259647	0.9940149498950746	Stable
5591	PRKDC	protein kinase, DNA-activated, catalytic subunit	22.594	25.2504	24.0422	23.5886	22.5593	24.0748	1.0236946172676356	0.033785402972869485	0.573936908151982	0.8816380264227365	Stable
5594	MAPK1	mitogen-activated protein kinase 1	2.3307	3.0577	2.2037	1.4278	1.9681	2.9211	1.2018521450055406	0.26525942284802034	0.46153847784204927	0.8356280382398716	Stable
5595	MAPK3	mitogen-activated protein kinase 3	0.2	0.2688	0.1991	0.6611	0.509	0.7135	0.3545869611382459	-1.49579	0.013399546080286626	0.8274940804147709	Down
5604	MAP2K1	mitogen-activated protein kinase kinase 1	1.6809	4.4453	2.7437	3.2693	3.125	0.8865	1.2182589825293924	0.28482085992225287	0.6595474356246597	0.9055602932357081	Stable
5605	MAP2K2	mitogen-activated protein kinase kinase 2	1.705	0.6619	2.6391	3.9019	3.0493	0.8181	0.6443308921009615	-0.634126	0.45137084123458926	0.8356280382398716	Stable
5610	EIF2AK2	eukaryotic translation initiation factor 2 alpha kinase 2	12.7507	12.2198	8.8373	11.658	11.6115	10.6257	0.9974214638060845	-0.00372485	0.9835493319075638	0.9940010164050306	Stable
5611	DNAJC3	DnaJ heat shock protein family (Hsp40) member C3	6.1398	7.6223	11.321	9.8068	6.2114	8.5648	1.0203433266891755	0.029054674128373367	0.9336706264372028	0.9855049276944505	Stable
5630	PRPH	peripherin	53.1644	43.502	52.0685	47.2744	54.6052	46.9082	0.9996444600968629	-0.000513027	0.996660951605596	0.9979304014068388	Stable
5631	PRPS1	phosphoribosyl pyrophosphate synthetase 1	6.1113	8.4894	7.617	7.0164	6.2138	6.6555	1.1172701991883613	0.1599781275303757	0.38206739063615436	0.8274940804147709	Stable
5634	PRPS2	phosphoribosyl pyrophosphate synthetase 2	3.3321	4.6278	2.947	3.0044	3.9309	4.4967	0.9540675297410778	-0.0678367	0.8068358029851712	0.9556058550717835	Stable
5635	PRPSAP1	phosphoribosyl pyrophosphate synthetase associated protein 1	3.2077	3.0897	3.558	1.1202	0.8725	3.4512	1.8103565458586672	0.8562738610019158	0.21268677110909265	0.8274940804147709	Stable
5636	PRPSAP2	phosphoribosyl pyrophosphate synthetase associated protein 2	1.097	2.5593	1.7858	1.1961	1.6541	1.3708	1.2892916370528311	0.36657863743138447	0.44103921021030684	0.8312272130098368	Stable
5641	LGMN	legumain	0.2202	0.0828	0.3727	0.2316	0.1137	0.1067	1.4949115044247785	0.5800600824793021	0.4834284381462441	0.8450182212190473	Stable
5646	PRSS3	serine protease 3	8.999999999999999e-05	8.999999999999999e-05	8.999999999999999e-05	3.1655	3.7283	3.1498	2.6882791031104376e-05	-15.183	0.0032146416704159375	0.7330664798436566	Down
5654	HTRA1	HtrA serine peptidase 1	0.4612	0.5419	0.3673	0.4288	0.2549	0.5697	1.093346098611776	0.1287501582957346	0.7318985488662766	0.9327798698511989	Stable
5660	PSAP	prosaposin	97.7013	110.209	110.875	126.215	120.073	123.954	0.8610186713468603	-0.215884	0.04156696807320654	0.8274940804147709	Stable
5663	PSEN1	presenilin 1	0.015	0.1962	0.2065	0.1831	8.999999999999999e-05	0.1703	1.1816458739992644	0.24079774078419672	0.8151435427192801	0.9563193960813837	Stable
5682	PSMA1	proteasome 20S subunit alpha 1	35.8373	34.533	36.3644	44.7764	35.4516	34.4595	0.9306567847411445	-0.103679	0.5057842424692184	0.853870502410547	Stable
5683	PSMA2	proteasome 20S subunit alpha 2	14.2802	16.3155	15.5819	25.351	14.3446	17.2749	0.8105528299734073	-0.303022	0.3886484072054602	0.8274940804147709	Stable
5684	PSMA3	proteasome 20S subunit alpha 3	19.8484	18.3551	16.3985	22.8228	19.7862	19.4561	0.8797536779929461	-0.184828	0.1650424576843873	0.8274940804147709	Stable
5685	PSMA4	proteasome 20S subunit alpha 4	32.9429	21.9025	35.663	35.6381	26.4122	46.6108	0.8329420556206405	-0.263712	0.45216021986538635	0.8356280382398716	Stable
5686	PSMA5	proteasome 20S subunit alpha 5	94.8694	49.9431	58.455	62.134	51.8983	72.0587	1.0923016158761034	0.1273712808419077	0.7300581780701827	0.9314732127390177	Stable
5687	PSMA6	proteasome 20S subunit alpha 6	47.92	41.5575	29.528	34.4933	25.3223	48.5628	1.0980555165974029	0.13495099741688352	0.7039956865516002	0.9245414031119176	Stable
5688	PSMA7	proteasome 20S subunit alpha 7	73.0737	76.0801	69.4466	93.4022	70.6566	87.8941	0.8676240678317256	-0.204858	0.24189389811901157	0.8274940804147709	Stable
5689	PSMB1	proteasome 20S subunit beta 1	3.4611	8.8899	2.817	3.3782	30.5607	12.2442	0.3284318289590781	-1.60633	0.32465255506680346	0.8274940804147709	Stable
5690	PSMB2	proteasome 20S subunit beta 2	0.4817	5.3059	2.185	4.0864	3.0258	4.3287	0.6968507722294575	-0.521078	0.5034782969193156	0.8521452801553472	Stable
5691	PSMB3	proteasome 20S subunit beta 3	15.3507	21.9521	19.2769	16.9488	20.7944	21.9789	0.947382962086062	-0.0779804	0.6915595148030937	0.9194076181020691	Stable
5692	PSMB4	proteasome 20S subunit beta 4	19.0393	10.2212	11.0021	16.8572	14.7044	15.1656	0.8616523138557415	-0.214822	0.5273849780164019	0.864196714290365	Stable
5693	PSMB5	proteasome 20S subunit beta 5	6.1296	7.1503	6.7174	8.1595	8.0244	7.6715	0.8382714186305824	-0.254511	0.031492623777372164	0.8274940804147709	Stable
5694	PSMB6	proteasome 20S subunit beta 6	1.1497	1.3603	8.999999999999999e-05	0.2418	1.4951	1.6	0.7522221223291078	-0.410769	0.673604268423813	0.9118664031846978	Stable
5695	PSMB7	proteasome 20S subunit beta 7	0.1098	2.0403	0.167	1.1018	1.2857	0.5109	0.7994410709356885	-0.322936	0.7961551482349463	0.9535441883185503	Stable
5696	PSMB8	proteasome 20S subunit beta 8	4.3351	6.3704	5.0482	3.0299	4.3584	4.8955	1.2824777349028802	0.3589337794198296	0.22883830132366761	0.8274940804147709	Stable
5698	PSMB9	proteasome 20S subunit beta 9	6.4518	2.1653	8.999999999999999e-05	0.7771	0.8194	3.2684	1.7712984850664968	0.8248073440156369	0.5916603260073405	0.8871647407404436	Stable
5699	PSMB10	proteasome 20S subunit beta 10	0.4224	8.999999999999999e-05	0.6124	0.8224	0.446	0.8009	0.5001159812496979	-0.999665	0.19911544814596746	0.8274940804147709	Stable
5700	PSMC1	proteasome 26S subunit, ATPase 1	10.0747	14.4195	14.8323	15.503	16.3056	16.4194	0.8154287965497222	-0.294369	0.1868853733039622	0.8274940804147709	Stable
5701	PSMC2	proteasome 26S subunit, ATPase 2	29.1704	28.1065	24.6301	34.2563	28.8994	33.1279	0.8506848518335416	-0.233303	0.08965570893315059	0.8274940804147709	Stable
5702	PSMC3	proteasome 26S subunit, ATPase 3	23.0667	26.5862	22.0735	22.7759	26.1188	30.3603	0.9050078859377957	-0.143998	0.3966225393799424	0.8274940804147709	Stable
5704	PSMC4	proteasome 26S subunit, ATPase 4	12.0677	11.9995	13.6572	14.1211	12.6794	19.664	0.8118972548935209	-0.300631	0.30299136653753467	0.8274940804147709	Stable
5705	PSMC5	proteasome 26S subunit, ATPase 5	24.6394	35.0911	33.0331	31.2101	33.9186	34.2939	0.9330232763979217	-0.100015	0.5653565442365892	0.8779952495703655	Stable
5706	PSMC6	proteasome 26S subunit, ATPase 6	4.6485	4.6696	7.9505	6.2667	8.0127	7.3036	0.800101932076171	-0.321744	0.3246525170588959	0.8274940804147709	Stable
5707	PSMD1	proteasome 26S subunit, non-ATPase 1	10.2761	9.8845	11.6323	8.7792	10.7438	11.2584	1.0328607535719623	0.046645768557075556	0.7352824224307475	0.9340380247394728	Stable
5708	PSMD2	proteasome 26S subunit ubiquitin receptor, non-ATPase 2	14.0445	15.3229	14.9573	14.651	16.659	17.0541	0.9164793720962452	-0.125826	0.20610902848309876	0.8274940804147709	Stable
5709	PSMD3	proteasome 26S subunit, non-ATPase 3	5.1519	6.1935	2.9586	6.4701	3.9294	5.2596	0.9134624595283256	-0.130583	0.7275508114434406	0.9308202975559693	Stable
5710	PSMD4	proteasome 26S subunit ubiquitin receptor, non-ATPase 4	4.5546	5.5275	6.5897	4.1344	4.9227	3.6791	1.309008966567736	0.38847497961967115	0.14453664465506397	0.8274940804147709	Stable
5711	PSMD5	proteasome 26S subunit, non-ATPase 5	3.998	5.5277	3.9752	5.9769	4.9245	3.4869	0.93832488897229	-0.0918406	0.7569107246499669	0.9425299450732807	Stable
5713	PSMD7	proteasome 26S subunit, non-ATPase 7	10.5483	14.1884	10.8613	14.9972	16.4222	12.683	0.8071669569003047	-0.309061	0.15045030362328612	0.8274940804147709	Stable
5714	PSMD8	proteasome 26S subunit, non-ATPase 8	0.558	1.9492	0.5619	0.3978	0.4333	0.4189	2.45528	1.2958875587872565	0.32058684165394136	0.8274940804147709	Stable
5716	PSMD10	proteasome 26S subunit, non-ATPase 10	1.6145	1.3833	0.8193	1.1167	8.999999999999999e-05	8.999999999999999e-05	3.4176455841272118	1.773002794751545	0.1233445378357751	0.8274940804147709	Stable
5717	PSMD11	proteasome 26S subunit, non-ATPase 11	28.3936	18.2348	21.1383	19.1849	19.4587	23.938	1.082853426566275	0.11483797510060464	0.6456897846812353	0.9022618963627587	Stable
5718	PSMD12	proteasome 26S subunit, non-ATPase 12	7.0538	10.3132	11.5789	10.3231	9.4257	10.9308	0.9434901367684064	-0.0839207	0.7167624826299568	0.9277339935810447	Stable
5719	PSMD13	proteasome 26S subunit, non-ATPase 13	10.5151	8.1482	12.875	14.0584	9.9905	9.5282	0.9392800450306905	-0.0903727	0.7491418510468472	0.9399012695960418	Stable
5720	PSME1	proteasome activator subunit 1	54.6934	50.6948	41.1612	50.3885	48.7866	70.0329	0.8660902557798684	-0.207411	0.4061163964357989	0.8274940804147709	Stable
5721	PSME2	proteasome activator subunit 2	10.5187	11.6752	10.0407	16.4309	12.3825	13.6535	0.7590523442963814	-0.397729	0.08846904750633001	0.8274940804147709	Stable
5723	PSPH	phosphoserine phosphatase	4.8093	3.0249	3.2116	5.0217	2.1448	2.916	1.0955417803124226	0.1316445049581277	0.772982106968016	0.9485746983250825	Stable
5725	PTBP1	polypyrimidine tract binding protein 1	52.9815	37.2896	59.4011	66.6158	37.3972	65.5073	0.8829160873358528	-0.179652	0.6025908971975369	0.8889832760670221	Stable
5738	PTGFRN	prostaglandin F2 receptor inhibitor	1.6041	1.0774	2.5213	1.3072	2.0956	2.0165	0.9600501909840754	-0.0588183	0.8917233995037421	0.9723880092480444	Stable
5747	PTK2	protein tyrosine kinase 2	8.999999999999999e-05	8.999999999999999e-05	8.999999999999999e-05	0.0608	0.0342	0.0501	0.0018607856650585798	-9.06987	0.024677070606670463	0.8274940804147709	Down
5756	TWF1	twinfilin actin binding protein 1	5.107	2.8016	3.3354	3.06	2.808	6.0404	0.9442074502032178	-0.0828242	0.8691656756260684	0.9691596056657962	Stable
5757	PTMA	prothymosin alpha	1.5513	1.9254	1.3216	1.9488	2.1483	1.9288	0.7962793939494516	-0.328653	0.13252261228211795	0.8274940804147709	Stable
5763	PTMS	parathymosin	7.4629	13.3041	11.6787	7.938	7.0457	15.4696	1.065424765132186	0.09142872094519437	0.8467518101301625	0.9631230308569869	Stable
5770	PTPN1	protein tyrosine phosphatase non-receptor type 1	8.3494	11.4353	9.1428	10.1714	11.5079	10.3202	0.9039984999765622	-0.145608	0.39300930978306203	0.8274940804147709	Stable
5771	PTPN2	protein tyrosine phosphatase non-receptor type 2	8.999999999999999e-05	0.2404	0.3225	0.3247	0.3527	0.2588	0.6013565477462081	-0.733707	0.32656778112382634	0.8274940804147709	Stable
5780	PTPN9	protein tyrosine phosphatase non-receptor type 9	0.0387	0.0589	0.036	0.0395	0.0413	0.0572	0.9681159420289854	-0.0467483	0.8809453385869138	0.9705707880837772	Stable
5781	PTPN11	protein tyrosine phosphatase non-receptor type 11	0.8565	0.5338	0.3491	1.128	0.4494	1.0157	0.6707801473140257	-0.576088	0.3367857602823315	0.8274940804147709	Stable
5782	PTPN12	protein tyrosine phosphatase non-receptor type 12	0.7736	0.9353	0.1804	0.8529	0.8903	0.897	0.7155897280509053	-0.482795	0.3892768461468199	0.8274940804147709	Stable
5789	PTPRD	protein tyrosine phosphatase receptor type D	0.0055	0.039	0.1261	0.0557	0.0059	0.0171	2.1677255400254123	1.1161821058108035	0.4954011301866141	0.8502493232461196	Stable
5792	PTPRF	protein tyrosine phosphatase receptor type F	0.9709	1.5859	1.5853	1.7055	1.5601	2.2896	0.745625720046083	-0.423476	0.19526170942993948	0.8274940804147709	Stable
5795	PTPRJ	protein tyrosine phosphatase receptor type J	0.1378	0.1657	0.2443	0.1308	0.1519	0.136	1.3083353236207307	0.38773234796507594	0.30837609882417016	0.8274940804147709	Stable
5796	PTPRK	protein tyrosine phosphatase receptor type K	8.999999999999999e-05	0.0263	0.2471	0.0702	0.0295	8.999999999999999e-05	2.7406553762902095	1.4545209278808855	0.5408170847551536	0.8705855823534261	Stable
5802	PTPRS	protein tyrosine phosphatase receptor type S	0.0056	0.0398	0.06	0.0984	0.006	0.0174	0.8653530377668307	-0.208639	0.879159164494475	0.9700173981022345	Stable
5805	PTS	6-pyruvoyltetrahydropterin synthase	8.999999999999999e-05	0.5029	8.999999999999999e-05	0.3601	0.2184	8.999999999999999e-05	0.8694930779999654	-0.201754	0.9059103263281426	0.9776433656947686	Stable
5813	PURA	purine rich element binding protein A	8.999999999999999e-05	3.3322	2.1446	2.8811	3.0972	2.5971	0.6386745807775731	-0.646847	0.4007012479600237	0.8274940804147709	Stable
5814	PURB	purine rich element binding protein B	8.999999999999999e-05	8.999999999999999e-05	0.0251	4.0146	3.6545	3.4069	0.002282412423257494	-8.77522	0.002242895507129595	0.7330664798436566	Down
5817	PVR	PVR cell adhesion molecule	2.4833	1.8787	1.7213	2.4529	2.5862	1.7798	0.8921233630057636	-0.164685	0.5119696446553931	0.8586276695666603	Stable
5822	PWP2	PWP2 small subunit processome component	1.587	2.0133	2.4244	1.5513	1.798	2.0236	1.1213125127956969	0.16518841715020216	0.48828630867487915	0.8466568230607969	Stable
5824	PEX19	peroxisomal biogenesis factor 19	1.5287	1.6884	1.4894	1.1865	1.1854	2.6192	0.9429785017330847	-0.0847032	0.8615385132070349	0.9680893771097202	Stable
5825	ABCD3	ATP binding cassette subfamily D member 3	2.0474	1.204	1.8306	1.0806	2.7939	1.6886	0.9135194405996657	-0.130493	0.7940727990135441	0.9535441883185503	Stable
5829	PXN	paxillin	0.1236	0.1344	0.1364	0.1693	0.2124	0.1364	0.7612430032812197	-0.393571	0.19869077281929193	0.8274940804147709	Stable
5830	PEX5	peroxisomal biogenesis factor 5	0.8711	1.6841	1.4464	0.9905	0.4796	0.5713	1.960223376114431	0.9710180651824039	0.09677193957416474	0.8274940804147709	Stable
5831	PYCR1	pyrroline-5-carboxylate reductase 1	14.6712	11.7455	17.6756	11.8491	11.8119	11.8533	1.2415365078292402	0.31212668510702574	0.23681759922961143	0.8274940804147709	Stable
5832	ALDH18A1	aldehyde dehydrogenase 18 family member A1	29.309	34.6564	35.6351	32.1284	28.8026	33.7128	1.052372157500016	0.07364498488970894	0.5386865954108094	0.869640397323208	Stable
5833	PCYT2	phosphate cytidylyltransferase 2, ethanolamine	0.8423	1.7585	0.329	0.8847	0.8113	0.7972	1.1751163163805551	0.2328035659477354	0.7612232989950067	0.9440127310659681	Stable
5834	PYGB	glycogen phosphorylase B	2.219	0.3537	0.341	0.0733	1.7344	0.3799	1.3319162552569026	0.4135033752592273	0.7794814404113423	0.9517210709402553	Stable
5836	PYGL	glycogen phosphorylase L	1.5189	0.9953	0.7335	1.081	0.8234	0.5577	1.3190772105113522	0.39952901338528535	0.4042557512116471	0.8274940804147709	Stable
5837	PYGM	glycogen phosphorylase, muscle associated	0.1088	8.999999999999999e-05	8.999999999999999e-05	0.0727	0.0433	0.2796	0.2754802831142568	-1.85998	0.33431329917115116	0.8274940804147709	Stable
5859	QARS1	glutaminyl-tRNA synthetase 1	12.1544	11.9985	12.5503	14.7008	13.0506	25.4326	0.6901173285198557	-0.535086	0.2925309986683643	0.8274940804147709	Stable
5861	RAB1A	RAB1A, member RAS oncogene family	16.4707	18.925	19.8465	17.1451	7.1751	15.0586	1.402841122634514	0.4883516272283963	0.2174731943934296	0.8274940804147709	Stable
5862	RAB2A	RAB2A, member RAS oncogene family	36.1336	45.8675	52.1052	65.3372	45.5264	43.8181	0.8669823256403313	-0.205926	0.46235136830662976	0.8356280382398716	Stable
5868	RAB5A	RAB5A, member RAS oncogene family	8.7026	15.9878	13.2972	16.3774	12.4892	13.5407	0.8957797360360127	-0.158784	0.5849265605983484	0.8849742427695341	Stable
5869	RAB5B	RAB5B, member RAS oncogene family	8.1274	10.2308	9.1805	12.1402	7.9818	8.0278	0.978291142388223	-0.0316642	0.9017193489559125	0.9755181160838484	Stable
5870	RAB6A	RAB6A, member RAS oncogene family	17.7155	13.9352	22.2365	12.4366	16.9706	15.6092	1.1970570725335652	0.259491937827178	0.3578179275194099	0.8274940804147709	Stable
5872	RAB13	RAB13, member RAS oncogene family	1.4282	0.646	0.9661	0.5768	1.2283	0.373	1.3958495936825674	0.48114349588961913	0.4507006261436134	0.8356280382398716	Stable
5873	RAB27A	RAB27A, member RAS oncogene family	0.2323	0.3183	0.297	0.3665	0.2828	0.3328	0.8630485693921189	-0.212486	0.2753982446797029	0.8274940804147709	Stable
5874	RAB27B	RAB27B, member RAS oncogene family	0.1862	0.1798	0.2075	0.1446	0.1677	8.999999999999999e-05	1.8358462178686898	0.8764452145195913	0.2369140915256472	0.8274940804147709	Stable
5875	RABGGTA	Rab geranylgeranyltransferase subunit alpha	0.6071	0.0935	0.325	0.506	8.999999999999999e-05	0.1117	1.660111040968614	0.7312797433173753	0.5590454552942548	0.8772635864767955	Stable
5877	RABIF	RAB interacting factor	2.5442	1.4319	1.4204	1.3186	8.999999999999999e-05	1.4099	1.9777614079066481	0.9838683935430869	0.20802162494440682	0.8274940804147709	Stable
5878	RAB5C	RAB5C, member RAS oncogene family	35.0243	25.2172	23.1865	15.6693	15.8265	22.9689	1.5317811353041508	0.615210176134813	0.10258272975053957	0.8274940804147709	Stable
5879	RAC1	Rac family small GTPase 1	4.4473	4.5755	4.3068	5.8871	5.616	3.8594	0.8676712774613506	-0.20478	0.3980870122560162	0.8274940804147709	Stable
5880	RAC2	Rac family small GTPase 2	2.5394	1.9319	3.0731	3.16	2.6617	2.5397	0.9022890903437224	-0.148338	0.5228088024361882	0.8636330584134352	Stable
5881	RAC3	Rac family small GTPase 3	2.5394	1.9319	3.0731	3.16	2.6617	2.5397	0.9022890903437224	-0.148338	0.5228088024361882	0.8636330584134352	Stable
5885	RAD21	RAD21 cohesin complex component	77.2451	84.0538	50.7294	65.1777	84.4536	63.2814	0.9958461848447745	-0.00600517	0.9820564037722098	0.9940010164050306	Stable
5886	RAD23A	RAD23 homolog A, nucleotide excision repair protein	4.8936	4.2812	3.5592	9.181	8.5392	9.7895	0.4628912710789286	-1.11125	0.0007517877684783066	0.709299967156776	Down
5887	RAD23B	RAD23 homolog B, nucleotide excision repair protein	2.238	1.8468	1.0448	2.5714	2.3368	2.1495	0.7268090171018887	-0.460352	0.2013071486789022	0.8274940804147709	Stable
5898	RALA	RAS like proto-oncogene A	0.5696	2.2726	2.5144	8.999999999999999e-05	1.1774	1.9704	1.7016477704112916	0.7669324398029084	0.4294118541733629	0.8274940804147709	Stable
5899	RALB	RAS like proto-oncogene B	5.2222	3.684	6.7709	4.2079	3.1114	7.069	1.089572777882029	0.12376256431320884	0.7868401476045559	0.9535441883185503	Stable
5901	RAN	RAN, member RAS oncogene family	385.932	322.987	324.315	289.969	356.356	361.113	1.0256056401276028	0.03647610092435071	0.7951017255773424	0.9535441883185503	Stable
5902	RANBP1	RAN binding protein 1	43.8362	44.9164	40.7491	41.9478	38.9017	39.5578	1.0755303042257405	0.10504817482165481	0.12887936918634182	0.8274940804147709	Stable
5903	RANBP2	RAN binding protein 2	3.6774	3.8334	3.9915	4.4312	4.3659	3.7289	0.9182739901005906	-0.123003	0.2643858705414386	0.8274940804147709	Stable
5905	RANGAP1	Ran GTPase activating protein 1	22.9147	25.0576	21.0421	13.2454	27.2035	17.4675	1.1916210261687539	0.25292548529773384	0.4688053837989274	0.8383240035787075	Stable
5906	RAP1A	RAP1A, member of RAS oncogene family	8.3407	8.5469	8.9825	11.0586	11.6682	14.0321	0.703777860599746	-0.506808	0.05180152354250575	0.8274940804147709	Stable
5908	RAP1B	RAP1B, member of RAS oncogene family	8.2683	4.8682	8.217	14.6733	12.1845	11.3685	0.5586075555311396	-0.840093	0.020551517098602763	0.8274940804147709	Down
5910	RAP1GDS1	Rap1 GTPase-GDP dissociation stimulator 1	4.8823	3.7167	3.6565	3.0481	3.62	3.0873	1.2562785739180353	0.32915641060482664	0.1601492787124303	0.8274940804147709	Stable
5911	RAP2A	RAP2A, member of RAS oncogene family	1.558	0.5624	2.2778	1.969	2.0115	1.9093	0.7467486162518252	-0.421305	0.42279203516630465	0.8274940804147709	Stable
5912	RAP2B	RAP2B, member of RAS oncogene family	1.9761	0.1986	1.6058	1.597	1.552	1.9541	0.7408242048950638	-0.432797	0.5038290054685411	0.8521452801553472	Stable
5917	RARS1	arginyl-tRNA synthetase 1	23.3399	20.3202	26.8212	20.8336	16.7014	33.5405	0.9916398759066064	-0.0121118	0.9734461240504487	0.9938420773794954	Stable
5927	KDM5A	lysine demethylase 5A	8.999999999999999e-05	0.0156	0.0177	0.015	0.0138	8.999999999999999e-05	1.1557632398753896	0.20884588949850044	0.8480291201972913	0.9639908034951064	Stable
5928	RBBP4	RB binding protein 4, chromatin remodeling factor	60.3459	52.8326	51.8036	55.554	57.4893	53.6523	0.9897207844718157	-0.0149065	0.8584837279474232	0.9668252677297492	Stable
5929	RBBP5	RB binding protein 5, histone lysine methyltransferase complex subunit	0.2355	2.6675	1.4806	1.7033	1.8536	2.6618	0.70490617009986	-0.504497	0.4871071159208763	0.8458949264486947	Stable
5930	RBBP6	RB binding protein 6, ubiquitin ligase	0.9131	0.5306	0.1995	0.6502	0.6496	0.5515	0.8875925025657647	-0.172031	0.7699275487120317	0.9479395295788855	Stable
5931	RBBP7	RB binding protein 7, chromatin remodeling factor	63.2789	58.5894	66.4677	65.7964	61.3929	67.5213	0.9672611557871017	-0.0480226	0.5098524031251973	0.8580763382493656	Stable
5935	RBM3	RNA binding motif protein 3	26.106	20.618	26.8317	25.4867	22.6889	18.1267	1.1093989197961458	0.14977822584766912	0.45262250712933194	0.8356280382398716	Stable
5936	RBM4	RNA binding motif protein 4	3.7417	3.6004	4.8903	4.0964	6.2445	5.3936	0.7774254027773365	-0.363224	0.20397666199609465	0.8274940804147709	Stable
5937	RBMS1	RNA binding motif single stranded interacting protein 1	1.337	0.9788	3.2776	3.3091	1.1335	1.8833	0.8842061999083135	-0.177545	0.8114696138054213	0.9560454362488973	Stable
5954	RCN1	reticulocalbin 1	72.7768	84.17	76.3494	73.3073	75.7163	63.8323	1.0960288157387228	0.13228572875177938	0.24086071591903377	0.8274940804147709	Stable
5955	RCN2	reticulocalbin 2	7.2613	4.7877	11.3129	9.0279	9.8229	8.7695	0.8458235428290061	-0.241571	0.5347329286779787	0.8679607318586132	Stable
5962	RDX	radixin	26.0825	24.1496	21.8081	23.5081	23.7179	29.2679	0.9417770567326283	-0.0865425	0.551584928709721	0.8758071992043369	Stable
5965	RECQL	RecQ like helicase	1.5913	2.4739	3.1671	0.791	1.9229	2.6441	1.349813363195222	0.432759941641333	0.42761124158516317	0.8274940804147709	Stable
5966	REL	REL proto-oncogene, NF-kB subunit	0.2525	8.999999999999999e-05	8.999999999999999e-05	0.0754	0.0832	0.0735	1.0886686772942697	0.12256495464856201	0.942461661666643	0.9880036363273687	Stable
5970	RELA	RELA proto-oncogene, NF-kB subunit	3.3179	3.5831	2.3303	3.538	2.5403	3.9115	0.9240725540050853	-0.113922	0.674761286943883	0.9122549076073615	Stable
5976	UPF1	UPF1 RNA helicase and ATPase	4.782	4.8183	5.2559	7.2159	8.5998	6.4323	0.6677544048903273	-0.582611	0.05331303247798365	0.8274940804147709	Stable
5977	DPF2	double PHD fingers 2	11.1382	17.2085	20.3241	6.8151	6.9708	18.0197	1.5302588223457507	0.6137756856859071	0.29337464214759357	0.8274940804147709	Stable
5981	RFC1	replication factor C subunit 1	0.3619	0.3472	0.1532	0.271	0.544	0.0952	0.9473742034717644	-0.0779937	0.9203109724325547	0.9821262706299366	Stable
5982	RFC2	replication factor C subunit 2	8.3088	11.7366	7.571	9.6342	9.0935	9.0709	0.9934457130934652	-0.00948696	0.9667446879743851	0.9934450492725545	Stable
5983	RFC3	replication factor C subunit 3	3.0795	2.5439	2.169	2.2377	2.2664	2.1971	1.162836506894288	0.2176482702646226	0.3021814643797421	0.8274940804147709	Stable
5984	RFC4	replication factor C subunit 4	22.2193	7.192	9.9425	8.3044	20.2838	8.9586	1.0481266046640458	0.06781299253293853	0.9254731117899615	0.9835423429771059	Stable
5985	RFC5	replication factor C subunit 5	4.9845	7.0351	6.18	7.1323	6.3947	6.4924	0.9090981747704726	-0.137492	0.4217614060077925	0.8274940804147709	Stable
5987	TRIM27	tripartite motif containing 27	0.842	0.738	1.4667	0.8064	0.9038	0.8899	1.171762624514442	0.22868033842800095	0.5811991668292225	0.8849291112865444	Stable
5989	RFX1	regulatory factor X1	0.9317	0.7055	1.2364	0.943	0.926	1.2095	0.933441611174273	-0.0993683	0.726463604748794	0.9307182975249223	Stable
5993	RFX5	regulatory factor X5	0.038	0.5647	0.5079	1.0049	0.6117	0.073	0.6573153409090909	-0.605342	0.5822305855526948	0.8849742427695341	Stable
5994	RFXAP	regulatory factor X associated protein	2.83	1.5267	1.75	1.4747	1.4037	1.2874	1.465912909885256	0.5517993952801444	0.2478007485099507	0.8274940804147709	Stable
6009	RHEB	Ras homolog, mTORC1 binding	4.4768	2.8867	8.1401	3.4784	3.5722	2.7113	1.588174433255821	0.6673693760657149	0.3431245924250675	0.8274940804147709	Stable
6015	RING1	ring finger protein 1	0.8023	0.5727	0.5961	0.8768	0.8714	0.6324	0.8279845417121733	-0.272324	0.27815942427106144	0.8274940804147709	Stable
6045	RNF2	ring finger protein 2	1.1529	0.4247	1.8516	0.7237	0.7108	0.9052	1.4656579903406421	0.5515484914635329	0.47182064481775693	0.8390719961954892	Stable
6046	BRD2	bromodomain containing 2	0.8436	1.2671	2.6474	2.1984	2.5798	1.3554	0.7757434459371333	-0.366348	0.5271736403568021	0.864196714290365	Stable
6048	RNF5	ring finger protein 5	3.6798	2.36	1.7022	1.2579	2.1509	2.0128	1.4279917367566768	0.5139876310654328	0.3196924826528609	0.8274940804147709	Stable
6050	RNH1	ribonuclease/angiogenin inhibitor 1	30.5896	32.6843	29.0842	32.3468	26.1961	30.0458	1.0425494447937491	0.06011580771516346	0.5850587758095067	0.8849742427695341	Stable
6051	RNPEP	arginyl aminopeptidase	4.099	5.0257	2.1974	3.5149	3.8781	6.6129	0.8083807538251737	-0.306893	0.5253029254032996	0.864196714290365	Stable
6059	ABCE1	ATP binding cassette subfamily E member 1	5.4053	5.6599	5.5232	3.8991	4.4356	4.0966	1.3344058947978088	0.4161975670792531	0.004941377193659304	0.7330664798436566	Stable
6091	ROBO1	roundabout guidance receptor 1	0.1346	0.0945	0.0834	0.1067	0.0685	0.0175	1.6216917488323817	0.6974996181410904	0.27013667113230866	0.8274940804147709	Stable
6093	ROCK1	Rho associated coiled-coil containing protein kinase 1	0.2654	0.2691	0.2328	0.4855	0.2707	0.5832	0.5728684485590563	-0.803724	0.17296829168061853	0.8274940804147709	Stable
6102	RP2	RP2 activator of ARL3 GTPase	1.0597	1.4049	1.6528	1.5089	1.5817	1.6076	0.8763781873909157	-0.190375	0.3772408265387828	0.8274940804147709	Stable
6117	RPA1	replication protein A1	14.488	10.7012	12.8936	10.2367	11.3366	11.4573	1.1529551385684786	0.2053363788839438	0.26112744454979725	0.8274940804147709	Stable
6118	RPA2	replication protein A2	8.6752	0.5877	3.2586	0.7833	2.7322	3.9181	1.6844462978906585	0.7522744343950648	0.5604069988171739	0.8772635864767955	Stable
6119	RPA3	replication protein A3	18.7497	26.3	20.134	23.6361	17.1187	17.9246	1.1108446916635142	0.15165712615154536	0.5230607947273971	0.8636496205910956	Stable
6120	RPE	ribulose-5-phosphate-3-epimerase	8.999999999999999e-05	8.999999999999999e-05	8.999999999999999e-05	2.4157	8.999999999999999e-05	8.999999999999999e-05	0.00011176051790651848	-13.1273	0.42264973081037416	0.8274940804147709	Stable
6122	RPL3	ribosomal protein L3	32.6377	36.4916	38.2285	63.6469	37.9489	28.8348	0.8231028608317373	-0.280855	0.538733475004114	0.869640397323208	Stable
6124	RPL4	ribosomal protein L4	347.148	328.253	282.002	347.627	373.973	346.639	0.8962444345298887	-0.158036	0.18741286204232369	0.8274940804147709	Stable
6125	RPL5	ribosomal protein L5	101.927	68.0725	99.3411	94.3393	93.2504	79.3939	1.0088271339512989	0.01267898479396456	0.9518453257463184	0.9903029851321971	Stable
6128	RPL6	ribosomal protein L6	53.1491	46.7178	76.203	72.7598	73.8964	70.5007	0.8107957886670881	-0.302589	0.2648244830026538	0.8274940804147709	Stable
6129	RPL7	ribosomal protein L7	74.6967	64.2517	56.853	41.7431	41.0044	27.0305	1.7836123813514548	0.8348021195953279	0.01544151770866719	0.8274940804147709	Up
6130	RPL7A	ribosomal protein L7a	137.236	120.657	101.908	119.801	77.6599	95.1488	1.2296289081523328	0.29822298780378553	0.23443735647303204	0.8274940804147709	Stable
6132	RPL8	ribosomal protein L8	40.4859	38.6887	38.0857	24.57	20.2205	35.7395	1.4561070408543402	0.5421164143508164	0.11453975466083892	0.8274940804147709	Stable
6133	RPL9	ribosomal protein L9	292.484	295.154	227	352.995	301.537	402.912	0.7703835636103247	-0.376351	0.09742368316320288	0.8274940804147709	Stable
6134	RPL10	ribosomal protein L10	43.52	54.2391	45.3093	65.6407	56.2006	53.8841	0.8141589092982575	-0.296618	0.09047300192435782	0.8274940804147709	Stable
6135	RPL11	ribosomal protein L11	294.472	387.466	352.209	287.413	361.443	387.989	0.9973980676760881	-0.00375869	0.9833598122661188	0.9940010164050306	Stable
6136	RPL12	ribosomal protein L12	528.823	601.843	633.479	657.272	531.068	618.678	0.976273950991415	-0.0346421	0.7834758599906483	0.9532680328164007	Stable
6137	RPL13	ribosomal protein L13	46.5036	15.7034	12.533	30.9918	27.2209	25.0539	0.897598797116731	-0.155857	0.8187737731436374	0.9568829341958532	Stable
6138	RPL15	ribosomal protein L15	51.3897	61.116	52.5494	81.4504	72.0175	38.2517	0.8609192800318798	-0.21605	0.5711974631984181	0.8803707261759204	Stable
6139	RPL17	ribosomal protein L17	155.791	85.8484	134.6	103.018	109.431	160.503	1.0088118483752886	0.012657125160104648	0.9702283883966579	0.9934450492725545	Stable
6141	RPL18	ribosomal protein L18	41.9168	32.2344	14.764	40.5693	25.4261	19.218	1.0434415244550739	0.061349752637171434	0.9095107719384337	0.9792275979489768	Stable
6142	RPL18A	ribosomal protein L18a	36.6311	55.2047	23.9572	34.889	61.7644	8.999999999999999e-05	1.1980219234711547	0.26065430929006445	0.7714262978818531	0.9481089480732414	Stable
6143	RPL19	ribosomal protein L19	16.8612	12.2226	11.4577	20.1514	17.822	12.277	0.8067895976947447	-0.309736	0.3299534591547064	0.8274940804147709	Stable
6144	RPL21	ribosomal protein L21	1.715	1.6849	1.3721	1.0162	3.7413	3.0379	0.6121558868050389	-0.708029	0.34221005142184163	0.8274940804147709	Stable
6146	RPL22	ribosomal protein L22	94.7932	34.039	62.1828	35.4812	56.2347	57.9652	1.2761464206235789	0.35179386843551486	0.5265452545655165	0.864196714290365	Stable
6147	RPL23A	ribosomal protein L23a	967.724	1013	968.436	922.371	794.882	907.354	1.1236561417647564	0.16820061343433604	0.10121290840626633	0.8274940804147709	Stable
6150	MRPL23	mitochondrial ribosomal protein L23	0.7704	8.999999999999999e-05	8.999999999999999e-05	8.999999999999999e-05	8.999999999999999e-05	8.999999999999999e-05	2854.000000000001	11.478769619475765	0.42264973081037416	0.8274940804147709	Stable
6152	RPL24	ribosomal protein L24	22.0652	19.1858	13.2833	16.5011	6.3481	7.1767	1.8162419777592012	0.8609564255676404	0.12441997796299237	0.8274940804147709	Stable
6154	RPL26	ribosomal protein L26	19.8522	1.5077	13.0108	7.3693	17.4724	25.0324	0.6891492778817061	-0.537112	0.5237348986271372	0.8636496205910956	Stable
6155	RPL27	ribosomal protein L27	253.939	193.152	243.76	158.909	186.718	229.577	1.2010544425598972	0.2643015484049048	0.2390958434745693	0.8274940804147709	Stable
6156	RPL30	ribosomal protein L30	82.6535	85.52	77.1394	94.5342	62.1071	52.2026	1.1746232473153393	0.23219809603384872	0.4430994993389956	0.8319428002934162	Stable
6157	RPL27A	ribosomal protein L27a	326.815	288.561	187.244	307.188	265.18	287.62	0.9332927823751938	-0.0995984	0.6967748886393146	0.9214135323642617	Stable
6158	RPL28	ribosomal protein L28	39.0366	35.3658	44.5751	45.0378	21.2917	30.3788	1.2302718587753068	0.2989771496861628	0.40119306396582355	0.8274940804147709	Stable
6159	RPL29	ribosomal protein L29	42.5743	15.419	14.951	32.2372	31.2623	25.3288	0.8211831139400394	-0.284224	0.6243149165620631	0.8966067254137173	Stable
6160	RPL31	ribosomal protein L31	2.453	0.4306	2.1691	3.5519	2.9262	2.9057	0.5384492423112173	-0.893118	0.13920571199856238	0.8274940804147709	Stable
6161	RPL32	ribosomal protein L32	63.1558	90.8589	88.1422	73.4662	78.7817	100.243	0.9590714124463843	-0.0602899	0.7889100451501412	0.9535441883185503	Stable
6165	RPL35A	ribosomal protein L35a	143.408	133.21	127.534	145.524	140.922	158.188	0.9089531248910622	-0.137722	0.12468745172406563	0.8274940804147709	Stable
6166	RPL36AL	ribosomal protein L36a like	2.8186	4.2339	4.8606	1.5975	0.7371	0.7226	3.8967355750359807	1.9622660363241458	0.023705567739025175	0.8274940804147709	Up
6168	RPL37A	ribosomal protein L37a	120.126	119.919	80.7554	107.427	69.4779	101.039	1.1541936790705156	0.20688533523926297	0.4624644007564817	0.8356280382398716	Stable
6169	RPL38	ribosomal protein L38	414.795	421.014	381.708	360.324	315.591	418.345	1.112640151920158	0.1539870742767629	0.301575822831322	0.8274940804147709	Stable
6173	RPL36A	ribosomal protein L36a	1.2056	2.5411	2.4701	1.1697	0.4212	0.4129	3.1025052400439166	1.633433647028956	0.0628103299208587	0.8274940804147709	Stable
6175	RPLP0	ribosomal protein lateral stalk subunit P0	83.269	77.1165	56.8745	79.668	61.1732	58.7796	1.0883635372666574	0.12216052883937871	0.6013593854593925	0.8889832760670221	Stable
6176	RPLP1	ribosomal protein lateral stalk subunit P1	7.5139	10.2129	9.4657	9.435	8.8962	8.9854	0.9954569748797433	-0.00656913	0.9641005584398439	0.9922443623446995	Stable
6181	RPLP2	ribosomal protein lateral stalk subunit P2	989.364	1891.87	1893.18	1462.14	2533.75	1966.05	0.8008158956886943	-0.320457	0.4111830079686988	0.8274940804147709	Stable
6182	MRPL12	mitochondrial ribosomal protein L12	38.1233	56.8209	47.5516	48.1081	43.055	48.7263	1.0186318620281452	0.026632749454976894	0.8903491923274329	0.9723057153942065	Stable
6183	MRPS12	mitochondrial ribosomal protein S12	3.0938	6.5641	6.6881	3.1778	3.9525	3.5072	1.536639247943596	0.6197785077152063	0.2451500243563464	0.8274940804147709	Stable
6184	RPN1	ribophorin I	130.14	135.863	169.944	132.919	126.222	126.521	1.130385730947206	0.17681515951269852	0.30871969527806675	0.8274940804147709	Stable
6185	RPN2	ribophorin II	40.9616	37.3193	46.4048	41.4162	32.7854	30.2652	1.1935437861598133	0.25525149387413804	0.1950133264089517	0.8274940804147709	Stable
6187	RPS2	ribosomal protein S2	54.7555	66.2054	62.6333	47.0813	39.0695	50.4499	1.344020931078684	0.42655560606926185	0.03054993108563596	0.8274940804147709	Stable
6188	RPS3	ribosomal protein S3	247.278	249.056	204.103	261.209	217.523	272.009	0.9329949206123397	-0.100059	0.4929561660650691	0.8500458294257225	Stable
6189	RPS3A	ribosomal protein S3A	126.057	118.78	139.407	132.563	113.532	114.896	1.0644152863898872	0.09006113460140977	0.418648002898426	0.8274940804147709	Stable
6191	RPS4X	ribosomal protein S4 X-linked	68.7326	66.5473	68.3761	74.5008	73.1697	76.4431	0.9087177217268384	-0.138096	0.005829959952291335	0.7330664798436566	Stable
6192	RPS4Y1	ribosomal protein S4 Y-linked 1	1.2655	1.1505	0.8278	1.5709	1.7906	1.7005	0.6408139075464245	-0.642023	0.027038034638283914	0.8274940804147709	Down
6193	RPS5	ribosomal protein S5	5.3593	5.8614	8.3944	2.0567	1.6698	2.0695	3.3842477570738434	1.7588351904488913	0.03693460122950515	0.8274940804147709	Up
6194	RPS6	ribosomal protein S6	375.539	163.908	304.957	398.76	376.143	195.839	0.8698547986854177	-0.201153	0.6621650701439425	0.9072467285018767	Stable
6195	RPS6KA1	ribosomal protein S6 kinase A1	0.7717	0.7475	0.7051	0.5626	0.5638	1.2516	0.9353658536585364	-0.0963973	0.8443396004945036	0.9619435213947497	Stable
6196	RPS6KA2	ribosomal protein S6 kinase A2	0.6688	0.5303	0.6708	0.507	0.4203	0.9482	0.997014129565449	-0.00431414	0.9921081307348674	0.9968989248696258	Stable
6197	RPS6KA3	ribosomal protein S6 kinase A3	4.7183	4.1767	4.6004	0.7688	3.7803	0.3645	2.746540214913709	1.4576154159896035	0.11424889657903442	0.8274940804147709	Stable
6201	RPS7	ribosomal protein S7	51.1378	57.4064	58.6112	50.6194	57.5408	61.9537	0.982608710987168	-0.0253111	0.8200665820863449	0.9568829341958532	Stable
6202	RPS8	ribosomal protein S8	400.398	501.528	343.314	326.012	314.118	374.581	1.2271866884699125	0.2953547388477141	0.23322585758888287	0.8274940804147709	Stable
6203	RPS9	ribosomal protein S9	45.692	42.2644	50.1603	72.8798	53.4411	50.278	0.7820926404411354	-0.354589	0.20430271520357662	0.8274940804147709	Stable
6204	RPS10	ribosomal protein S10	52.8781	52.0733	31.7805	53.7053	41.5139	39.3213	1.0162880322282137	0.023309342834476877	0.934176629708033	0.9855049276944505	Stable
6205	RPS11	ribosomal protein S11	58.6618	71.4144	60.8945	54.4767	68.1706	65.8932	1.0128895383220051	0.018476848172166067	0.8953491582757771	0.9729751765229322	Stable
6206	RPS12	ribosomal protein S12	342.964	340.748	330.272	318.197	298.512	296.89	1.1098788285703718	0.15040217841057535	0.02132818085197574	0.8274940804147709	Stable
6207	RPS13	ribosomal protein S13	193.618	157.995	132.698	178.76	153.469	136.083	1.0341639688575206	0.04846494610091932	0.8183147518210484	0.9568829341958532	Stable
6208	RPS14	ribosomal protein S14	354.47	429.659	347.05	360.036	313.088	391.838	1.0621777290206773	0.08702518546762343	0.5623136335148065	0.8779077312349374	Stable
6209	RPS15	ribosomal protein S15	19.2312	10.7831	30.0616	23.0963	17.5845	18.9673	1.0071720641562765	0.010310172817961816	0.9823778097631034	0.9940010164050306	Stable
6210	RPS15A	ribosomal protein S15a	72.0755	72.5221	73.3269	126.769	129.072	72.9961	0.6627110196239545	-0.593548	0.1810228493773227	0.8274940804147709	Stable
6217	RPS16	ribosomal protein S16	163.306	189.772	106.568	194.681	186.954	190.875	0.8028609795947741	-0.316778	0.2644590104275456	0.8274940804147709	Stable
6218	RPS17	ribosomal protein S17	196.731	149.836	167.212	160.567	148.493	143.049	1.1364061643596253	0.18447856246457353	0.26914772964275263	0.8274940804147709	Stable
6222	RPS18	ribosomal protein S18	200.1	168.837	146.282	175.963	200.161	176.428	0.9324354626001513	-0.100924	0.5292758371651484	0.8651918910687869	Stable
6223	RPS19	ribosomal protein S19	210.189	217.566	177.825	199.034	165.138	160.768	1.1536186407518418	0.20616638167383217	0.19275304588833211	0.8274940804147709	Stable
6224	RPS20	ribosomal protein S20	576.639	557.488	635.047	569.056	643.072	626.785	0.9620761809871473	-0.055777	0.5125320778574249	0.8586276695666603	Stable
6227	RPS21	ribosomal protein S21	75.5652	66.0603	53.3011	92.1572	88.4366	96.036	0.7046478723550391	-0.505026	0.0402931973730508	0.8274940804147709	Stable
6228	RPS23	ribosomal protein S23	14.3006	14.1556	32.8449	13.8038	8.999999999999999e-05	8.999999999999999e-05	4.440827935131752	2.1508286735474975	0.11565955806784123	0.8274940804147709	Stable
6229	RPS24	ribosomal protein S24	56.9801	43.9942	64.9772	75.9142	68.8446	70.3764	0.7713823679249143	-0.374482	0.10275197338285302	0.8274940804147709	Stable
6230	RPS25	ribosomal protein S25	319.241	294.539	261.015	312.358	285.507	299.283	0.9750850472831686	-0.0364	0.7167864172734335	0.9277339935810447	Stable
6231	RPS26	ribosomal protein S26	2.5907	2.5878	2.6024	2.7727	2.6983	8.999999999999999e-05	1.4221846103792843	0.5081087499022592	0.48744906795443416	0.8458949264486947	Stable
6232	RPS27	ribosomal protein S27	3.0407	2.3203	2.0517	3.053	3.3334	2.711	0.814815221931541	-0.295455	0.19439636198789662	0.8274940804147709	Stable
6233	RPS27A	ribosomal protein S27a	102.676	59.5652	128.546	92.1513	122.16	57.4406	1.0700447982313275	0.09767119740517193	0.8287065577858794	0.9579361528177873	Stable
6234	RPS28	ribosomal protein S28	386.345	432.841	343.582	493.504	468.444	441.076	0.8287588442019903	-0.270976	0.06931184417672306	0.8274940804147709	Stable
6237	RRAS	RAS related	3.5083	3.5462	5.4972	4.4807	5.543	4.3046	0.8760076212809617	-0.190985	0.48997215134411554	0.8482285652908469	Stable
6238	RRBP1	ribosome binding protein 1	11.2361	11.1059	13.3074	10.9751	12.7808	11.8191	1.0020913562895293	0.0030140387306201604	0.9790685407771027	0.9940010164050306	Stable
6240	RRM1	ribonucleotide reductase catalytic subunit M1	42.3097	46.5358	37.5279	47.5053	40.9869	53.2506	0.8915683900699014	-0.165583	0.3138921835320398	0.8274940804147709	Stable
6241	RRM2	ribonucleotide reductase regulatory subunit M2	2.0757	12.4794	13.8238	3.7394	12.8798	4.8592	1.3212762589392135	0.40193214389929727	0.6515153241199796	0.9023581619359826	Stable
6249	CLIP1	CAP-Gly domain containing linker protein 1	0.9326	0.8591	0.91	3.5943	1.6512	3.2679	0.3173467709728193	-1.65587	0.08400331651613567	0.8274940804147709	Stable
6251	RSU1	Ras suppressor protein 1	0.3339	8.999999999999999e-05	0.4461	0.4471	0.338	8.999999999999999e-05	0.9935047568104534	-0.00940122	0.9932846670145417	0.9970325835195096	Stable
6257	RXRB	retinoid X receptor beta	0.5057	0.5664	0.4894	0.39	0.4116	0.6681	1.0624617268830374	0.0874108719039284	0.7684445201114268	0.9474967364666951	Stable
6272	SORT1	sortilin 1	0.6731	0.0347	0.1955	0.2616	0.1549	0.1424	1.6162104133118624	0.6926150337830397	0.6125563594544707	0.8940529788193325	Stable
6275	S100A4	S100 calcium binding protein A4	272.563	245.493	249.783	238.26	195.796	161.039	1.2902801585830566	0.36768435209433026	0.10964952115435395	0.8274940804147709	Stable
6281	S100A10	S100 calcium binding protein A10	370.189	473.104	414.655	485.435	580.606	514.736	0.7957781147147113	-0.329562	0.05866094533066386	0.8274940804147709	Stable
6282	S100A11	S100 calcium binding protein A11	41.9992	14.8798	12.4133	48.8116	33.475	32.6354	0.6029506969944833	-0.729888	0.2516916690649217	0.8274940804147709	Stable
6284	S100A13	S100 calcium binding protein A13	18.6762	12.9693	4.1227	24.4807	17.4875	15.7963	0.6192072986003514	-0.691506	0.22916296724392896	0.8274940804147709	Stable
6286	S100P	S100 calcium binding protein P	40.4274	38.8238	37.9329	38.5381	18.7817	39.9538	1.2046855467464963	0.2686566158721417	0.43412466990588466	0.829336859395586	Stable
6293	VPS52	VPS52 subunit of GARP complex	0.4811	0.4346	0.1766	1.6211	1.8031	0.7694	0.26046833269744374	-1.94082	0.07294803810919678	0.8274940804147709	Stable
6294	SAFB	scaffold attachment factor B	19.847	19.7418	20.3595	19.1634	24.2955	22.3938	0.910339287531111	-0.135524	0.3188235191181058	0.8274940804147709	Stable
6301	SARS1	seryl-tRNA synthetase 1	9.9199	11.1874	7.7335	11.1256	10.7787	12.3053	0.8430615967447734	-0.24629	0.2114273629043013	0.8274940804147709	Stable
6305	SBF1	SET binding factor 1	8.999999999999999e-05	8.999999999999999e-05	0.0027	0.0029	0.0287	8.999999999999999e-05	0.09088040391290628	-3.45989	0.4021901744984066	0.8274940804147709	Stable
6311	ATXN2	ataxin 2	0.0379	0.156	8.999999999999999e-05	0.0387	0.089	0.0335	1.2034119106699754	0.2671305409060576	0.8437624187174789	0.9617919887017338	Stable
6319	SCD	stearoyl-CoA desaturase	9.0293	11.2308	13.2457	18.0099	13.7527	16.2678	0.6975956893967155	-0.519537	0.04927887100925976	0.8274940804147709	Stable
6342	SCP2	sterol carrier protein 2	9.0119	8.8423	7.0637	4.8906	10.3287	7.6022	1.0918607453497797	0.12678886834187508	0.710611265458952	0.9254094907599983	Stable
6386	SDCBP	syndecan binding protein	12.0592	15.5129	8.4273	18.2375	14.7394	13.9558	0.7670430211771324	-0.382621	0.22021228489217604	0.8274940804147709	Stable
6388	SDF2	stromal cell derived factor 2	1.1661	1.4786	0.1928	1.4303	1.722	8.999999999999999e-05	0.9001107096520418	-0.151826	0.881686419045656	0.9706757186924431	Stable
6389	SDHA	succinate dehydrogenase complex flavoprotein subunit A	20.2804	26.2366	24.2595	24.3395	29.9457	29.1698	0.8480798034869091	-0.237728	0.1633824581028465	0.8274940804147709	Stable
6390	SDHB	succinate dehydrogenase complex iron sulfur subunit B	18.3241	19.5993	13.5497	19.601	12.717	15.5224	1.0759337296510902	0.1055892202290403	0.6790766030207239	0.9135331586643793	Stable
6391	SDHC	succinate dehydrogenase complex subunit C	5.8832	5.1982	2.7209	2.8064	3.2147	8.999999999999999e-05	2.2922877371416615	1.1967881483237415	0.1365021146522898	0.8274940804147709	Stable
6396	SEC13	SEC13 homolog, nuclear pore and COPII coat complex component	11.3459	4.519	6.7815	6.7453	6.706	6.3834	1.1417566184515018	0.1912551526499086	0.6867497010670511	0.9172629244794682	Stable
6400	SEL1L	SEL1L adaptor subunit of ERAD E3 ubiquitin ligase	1.0733	0.9502	1.5229	0.7605	1.0265	0.7503	1.397706223150593	0.4830611597533788	0.18466867319561422	0.8274940804147709	Stable
6418	SET	SET nuclear proto-oncogene	141.014	192.384	153.305	202.715	252.104	179.958	0.7667327004071511	-0.383204	0.14087530642186558	0.8274940804147709	Stable
6421	SFPQ	splicing factor proline and glutamine rich	66.3736	128.099	138.933	135.317	149.019	139.115	0.7873531649676917	-0.344917	0.31443363500461347	0.8274940804147709	Stable
6426	SRSF1	serine and arginine rich splicing factor 1	205.489	212.669	220.669	210.316	281.549	231.582	0.8830317423522701	-0.179463	0.3120835684547093	0.8274940804147709	Stable
6427	SRSF2	serine and arginine rich splicing factor 2	9.8527	13.8297	8.1118	2.923	3.0198	6.0917	2.6419211433794505	1.4015874053609525	0.03888066446406427	0.8274940804147709	Up
6428	SRSF3	serine and arginine rich splicing factor 3	7.4621	9.2689	15.7768	4.7589	11.678	11.9977	1.1432480147426023	0.19313841389800193	0.7146288560025942	0.9270016745524314	Stable
6429	SRSF4	serine and arginine rich splicing factor 4	22.3798	32.7655	31.9094	27.0772	19.0855	29.4227	1.151739621672969	0.2038145978740536	0.4499073197999228	0.8356280382398716	Stable
6430	SRSF5	serine and arginine rich splicing factor 5	71.9099	43.1516	53.4128	66.2263	78.7381	63.5325	0.8080422298844729	-0.307497	0.25643667095182376	0.8274940804147709	Stable
6431	SRSF6	serine and arginine rich splicing factor 6	15.1922	6.4197	15.1981	11.9823	12.07	8.505	1.1306220110389988	0.1771166888808657	0.6873568135939655	0.91731861695659	Stable
6432	SRSF7	serine and arginine rich splicing factor 7	5.8163	9.0973	15.5586	4.4992	8.398	8.9872	1.3924165158743216	0.4775908315188664	0.43734485779474447	0.8312272130098368	Stable
6433	SFSWAP	splicing factor SWAP	0.2499	0.4387	0.5874	0.5775	0.4611	0.7289	0.7219236209335219	-0.470082	0.26249275571820013	0.8274940804147709	Stable
6434	TRA2B	transformer 2 beta homolog	21.6468	27.3271	21.2902	17.1496	19.6487	30.0877	1.050505337439823	0.0710834921189091	0.8157425389891698	0.9563193960813837	Stable
6451	SH3BGRL	SH3 domain binding glutamate rich protein like	8.999999999999999e-05	2.7366	8.999999999999999e-05	2.442	8.999999999999999e-05	2.981	0.5046532511907419	-0.986636	0.5268614424457642	0.864196714290365	Stable
6453	ITSN1	intersectin 1	0.5436	1.0531	0.4479	0.4522	0.2832	0.5171	1.6324151696606788	0.7070080224058736	0.2937700383725836	0.8274940804147709	Stable
6455	SH3GL1	SH3 domain containing GRB2 like 1, endophilin A2	2.2971	3.9133	4.1802	2.779	2.5786	1.3643	1.545783186301492	0.6283379790407596	0.17735253356477265	0.8274940804147709	Stable
6456	SH3GL2	SH3 domain containing GRB2 like 2, endophilin A1	1.0116	1.1665	1.9105	2.5264	1.0753	1.2402	0.844420578698445	-0.243966	0.6687963211013177	0.9104106684993964	Stable
6464	SHC1	SHC adaptor protein 1	0.7742	0.8353	0.4792	1.0411	0.3462	0.616	1.0426296610592523	0.060226807876417966	0.9092032666873969	0.9792275979489768	Stable
6470	SHMT1	serine hydroxymethyltransferase 1	0.2536	0.7987	0.3413	0.3306	0.1887	0.2903	1.7213438735177866	0.7835353339045545	0.36884465952838885	0.8274940804147709	Stable
6472	SHMT2	serine hydroxymethyltransferase 2	108.573	116.399	134.064	104.759	106.322	123.078	1.0744499990274077	0.10359834657802876	0.4369946310388514	0.830976977485061	Stable
6482	ST3GAL1	ST3 beta-galactoside alpha-2,3-sialyltransferase 1	0.6622	1.3562	0.3814	0.3504	0.7722	0.237	1.7650779641070906	0.8197319092451948	0.3701708348436464	0.8274940804147709	Stable
6484	ST3GAL4	ST3 beta-galactoside alpha-2,3-sialyltransferase 4	0.2333	0.5596	0.3542	0.4485	0.3741	0.2226	1.0974933027171834	0.13421213596456263	0.7861104155523079	0.9535441883185503	Stable
6499	SKIC2	SKI2 subunit of superkiller complex	0.6216	0.6122	0.7993	0.7902	1.2841	0.7066	0.7310942500629294	-0.451871	0.2992992989894159	0.8274940804147709	Stable
6500	SKP1	S-phase kinase associated protein 1	26.7535	35.6428	34.6417	32.9511	19.942	38.0183	1.0673908882714378	0.09408860099787152	0.7587150609945547	0.9429270524379018	Stable
6507	SLC1A3	solute carrier family 1 member 3	1.6536	1.4298	2.0897	1.2883	1.7097	1.3078	1.2014259835570624	0.2647477708611158	0.2971261201720156	0.8274940804147709	Stable
6508	SLC4A3	solute carrier family 4 member 3	0.033	0.0425	0.0561	0.0851	0.097	0.0747	0.5124610591900312	-0.964486	0.01095524333687251	0.8274940804147709	Down
6510	SLC1A5	solute carrier family 1 member 5	26.8176	27.2522	34.6495	17.5487	25.744	26.397	1.2730618728449112	0.34830253823165575	0.17271557687307354	0.8274940804147709	Stable
6513	SLC2A1	solute carrier family 2 member 1	11.8064	14.9548	14.7186	15.0214	17.758	21.3818	0.7658582158445532	-0.384851	0.13467497313125776	0.8274940804147709	Stable
6520	SLC3A2	solute carrier family 3 member 2	149.141	150.237	205.814	146.244	157.874	149.555	1.1135589301297386	0.15517790833341605	0.45676040591400696	0.8356280382398716	Stable
6522	SLC4A2	solute carrier family 4 member 2	2.709	4.7965	7.5435	5.7833	6.6244	4.9298	0.8680028839221341	-0.204228	0.6492009855998634	0.9022618963627587	Stable
6533	SLC6A6	solute carrier family 6 member 6	0.4732	0.4614	0.5101	0.5721	0.5401	0.574	0.8567785553315148	-0.223006	0.013915355470923466	0.8274940804147709	Stable
6535	SLC6A8	solute carrier family 6 member 8	8.999999999999999e-05	8.999999999999999e-05	8.999999999999999e-05	0.4522	8.999999999999999e-05	8.999999999999999e-05	0.0005968433617754985	-10.7104	0.42264973081037427	0.8274940804147709	Stable
6536	SLC6A9	solute carrier family 6 member 9	3.1203	2.8855	2.9223	2.959	3.8215	4.574	0.786304989211326	-0.346839	0.22305874246501387	0.8274940804147709	Stable
6541	SLC7A1	solute carrier family 7 member 1	8.999999999999999e-05	0.0982	0.0593	0.0593	0.0531	0.0625	0.9010291595197256	-0.150354	0.8587421979835445	0.9668252677297492	Stable
6558	SLC12A2	solute carrier family 12 member 2	1.2097	1.732	1.4881	0.1976	1.8168	0.2012	1.9993681169886262	0.9995441207371514	0.30282645779471296	0.8274940804147709	Stable
6559	SLC12A3	solute carrier family 12 member 3	0.3937	0.3697	0.5182	0.3484	0.2719	0.3798	1.2814718528147186	0.3578017905681663	0.1781340211967982	0.8274940804147709	Stable
6566	SLC16A1	solute carrier family 16 member 1	6.2932	9.778	6.08	8.57	8.5132	9.4394	0.8351820711393305	-0.259837	0.3479513827250498	0.8274940804147709	Stable
6576	SLC25A1	solute carrier family 25 member 1	1.6106	0.3167	0.2579	0.1466	0.2318	0.1572	4.0799103808812545	2.028537462373684	0.338929251202655	0.8274940804147709	Stable
6590	SLPI	secretory leukocyte peptidase inhibitor	1.2475	1.7587	1.6492	2.0878	1.5261	8.999999999999999e-05	1.2881607309372742	0.3653126177216985	0.6379506703977447	0.89923470301683	Stable
6594	SMARCA1	SWI/SNF related, matrix associated, actin dependent regulator of chromatin, subfamily a, member 1	1.6395	1.6282	1.5718	0.9458	0.6388	1.6618	1.4907281912272055	0.5760172308499543	0.22139581497412028	0.8274940804147709	Stable
6595	SMARCA2	SWI/SNF related, matrix associated, actin dependent regulator of chromatin, subfamily a, member 2	1.0742	1.3799	1.877	1.1012	1.0373	0.8884	1.4308698668604845	0.5168924694286133	0.19842936429140148	0.8274940804147709	Stable
6596	HLTF	helicase like transcription factor	2.5669	2.8144	2.3955	1.7572	1.8161	2.5963	1.260503112033195	0.3339996800443824	0.17585100305383147	0.8274940804147709	Stable
6597	SMARCA4	SWI/SNF related, matrix associated, actin dependent regulator of chromatin, subfamily a, member 4	2.1366	2.9681	2.1622	1.2168	1.3273	0.9113	2.1030560861260637	1.0724873256269758	0.027679263503062587	0.8274940804147709	Up
6598	SMARCB1	SWI/SNF related, matrix associated, actin dependent regulator of chromatin, subfamily b, member 1	2.4371	3.5587	3.4257	2.8177	3.0946	3.4498	1.00634473034896	0.009124594975846115	0.9634777259433571	0.9922443623446995	Stable
6599	SMARCC1	SWI/SNF related, matrix associated, actin dependent regulator of chromatin subfamily c member 1	8.4448	7.4035	10.6394	9.3302	12.4685	10.3358	0.8242760895610637	-0.2788	0.2296204864656189	0.8274940804147709	Stable
6601	SMARCC2	SWI/SNF related, matrix associated, actin dependent regulator of chromatin subfamily c member 2	5.97	6.1258	8.2887	7.4816	9.2376	7.3165	0.8480926288812061	-0.237706	0.279596657999304	0.8274940804147709	Stable
6602	SMARCD1	SWI/SNF related, matrix associated, actin dependent regulator of chromatin, subfamily d, member 1	1.2048	1.5786	1.4771	0.8799	0.8432	1.9473	1.1607726678291195	0.2150854544521454	0.6480180600127871	0.9022618963627587	Stable
6603	SMARCD2	SWI/SNF related, matrix associated, actin dependent regulator of chromatin, subfamily d, member 2	2.7958	1.3057	3.6467	2.9955	2.9413	2.2848	0.9424199669164152	-0.085558	0.8437928930711422	0.9617919887017338	Stable
6604	SMARCD3	SWI/SNF related, matrix associated, actin dependent regulator of chromatin, subfamily d, member 3	0.1434	0.24	8.999999999999999e-05	0.1022	0.1197	0.299	0.7362065655596083	-0.441817	0.6513837121236743	0.9023581619359826	Stable
6605	SMARCE1	SWI/SNF related, matrix associated, actin dependent regulator of chromatin, subfamily e, member 1	6.1566	5.7442	7.8802	8.631	8.6263	4.9662	0.8900938196053727	-0.167971	0.5972050245711878	0.8877277304328481	Stable
6611	SMS	spermine synthase	6.9441	8.8137	5.6843	10.7251	7.1721	7.3976	0.8476880623685501	-0.238395	0.4325676360550645	0.829336859395586	Stable
6612	SUMO3	small ubiquitin like modifier 3	8.999999999999999e-05	1.1022	8.999999999999999e-05	2.9811	0.5109	2.199	0.19370585134422771	-2.36806	0.1590620266412611	0.8274940804147709	Stable
6613	SUMO2	small ubiquitin like modifier 2	3.9293	5.1119	3.9241	7.2081	4.6145	6.2945	0.7156388163668578	-0.482696	0.13828305219381842	0.8274940804147709	Stable
6623	SNCG	synuclein gamma	2.0863	2.1867	0.4409	1.4588	0.9332	2.3046	1.0036835157347868	0.005304426401201851	0.9937988969489356	0.9970325835195096	Stable
6624	FSCN1	fascin actin-bundling protein 1	18.1266	16.3452	19.6952	20.8398	20.1207	17.7104	0.9232345166002227	-0.115231	0.3295721832815594	0.8274940804147709	Stable
6625	SNRNP70	small nuclear ribonucleoprotein U1 subunit 70	37.5436	39.5777	36.1609	43.5493	41.2539	36.8925	0.930864443032909	-0.103357	0.2912150208530757	0.8274940804147709	Stable
6626	SNRPA	small nuclear ribonucleoprotein polypeptide A	12.4163	20.0436	18.5486	7.9698	14.3882	18.2588	1.255847334108054	0.3286610950321339	0.41658456248949527	0.8274940804147709	Stable
6627	SNRPA1	small nuclear ribonucleoprotein polypeptide A'	67.2618	70.0692	75.1851	70.092	75.7325	82.3072	0.9315500651597303	-0.102295	0.29499646847464034	0.8274940804147709	Stable
6628	SNRPB	small nuclear ribonucleoprotein polypeptides B and B1	6.1388	2.5144	5.4737	5.2275	3.829	3.6508	1.1117153132451425	0.15278739170098055	0.7260631268768107	0.9307182975249223	Stable
6629	SNRPB2	small nuclear ribonucleoprotein polypeptide B2	2.727	5.6767	3.479	1.5154	3.0787	3.2812	1.5088568054550302	0.5934558967443941	0.2824519229080226	0.8274940804147709	Stable
6631	SNRPC	small nuclear ribonucleoprotein polypeptide C	91.7844	112.653	127.957	152.524	116.379	111.965	0.8727296596196058	-0.196393	0.3870803243276581	0.8274940804147709	Stable
6632	SNRPD1	small nuclear ribonucleoprotein D1 polypeptide	153.552	155.467	143.944	84.7337	78.6641	124.126	1.5753942113928814	0.6557128798248015	0.05333833871933155	0.8274940804147709	Stable
6633	SNRPD2	small nuclear ribonucleoprotein D2 polypeptide	179.69	212.584	210.766	188.468	183.572	223.186	1.0131274485443431	0.018815672477930964	0.8817838228611903	0.9706757186924431	Stable
6634	SNRPD3	small nuclear ribonucleoprotein D3 polypeptide	104.505	119.922	117.314	135.719	126.288	115.019	0.9064134749148932	-0.141759	0.202421592264046	0.8274940804147709	Stable
6635	SNRPE	small nuclear ribonucleoprotein polypeptide E	52.6502	58.8833	65.4298	60.2243	63.0889	65.5067	0.9372068304241238	-0.0935606	0.4034237044335323	0.8274940804147709	Stable
6636	SNRPF	small nuclear ribonucleoprotein polypeptide F	8.999999999999999e-05	0.2519	0.2307	0.5662	0.6309	0.4466	0.29366064366976946	-1.76778	0.021188580504645844	0.8274940804147709	Down
6637	SNRPG	small nuclear ribonucleoprotein polypeptide G	78.404	17.736	43.1709	29.1881	39.9227	27.6881	1.4391785443842855	0.5252455838218748	0.5074209987555778	0.8555277877288724	Stable
6638	SNRPN	small nuclear ribonucleoprotein polypeptide N	5.9408	2.4333	5.2972	5.0588	3.7055	3.533	1.1117318435754193	0.15280884327939284	0.7260280258778486	0.9307182975249223	Stable
6641	SNTB1	syntrophin beta 1	8.999999999999999e-05	8.999999999999999e-05	8.999999999999999e-05	0.0889	8.999999999999999e-05	8.999999999999999e-05	0.003030983385720699	-8.366	0.42264973081037416	0.8274940804147709	Stable
6642	SNX1	sorting nexin 1	1.3843	1.6596	1.1012	2.4145	1.6277	2.521	0.6315669185763042	-0.662992	0.08413448905535181	0.8274940804147709	Stable
6643	SNX2	sorting nexin 2	1.3454	2.1732	2.2233	1.647	1.8001	2.9732	0.8943351556780837	-0.161113	0.6812850792339787	0.9150126629777625	Stable
6645	SNTB2	syntrophin beta 2	3.9925	8.8984	3.704	3.4793	2.9007	3.5074	1.6783886562695955	0.7470768323135043	0.315362091012652	0.8274940804147709	Stable
6646	SOAT1	sterol O-acyltransferase 1	7.7781	16.2265	13.1233	12.4553	7.4778	10.3736	1.2250723437391735	0.2928669466743964	0.48074440222401255	0.8450182212190473	Stable
6647	SOD1	superoxide dismutase 1	105.131	78.8415	71.4996	69.8689	73.0337	86.0721	1.1157215185782534	0.1579769788681759	0.49507826078626144	0.8502493232461196	Stable
6648	SOD2	superoxide dismutase 2	1.8687	1.7582	4.1624	3.0055	2.3079	0.8441	1.2650101502233049	0.3391489609022546	0.6198297658468703	0.8966067254137173	Stable
6652	SORD	sorbitol dehydrogenase	5.6225	6.6528	4.7933	6.1525	6.4214	9.0157	0.7905936191499611	-0.338992	0.24368295102989268	0.8274940804147709	Stable
6653	SORL1	sortilin related receptor 1	0.0649	0.0653	0.0686	0.0537	0.0547	0.0792	1.0597014925373134	0.08365792904690955	0.6993860377253731	0.9231839147658554	Stable
6667	SP1	Sp1 transcription factor	1.83	9.2608	6.5835	2.2738	7.3878	2.1392	1.4977204935258623	0.582768411361007	0.5213802829957055	0.8626852938004869	Stable
6672	SP100	SP100 nuclear antigen	0.4234	0.4531	0.2515	0.4987	0.4463	0.3875	0.8465290806754223	-0.240368	0.4057977599994961	0.8274940804147709	Stable
6675	UAP1	UDP-N-acetylglucosamine pyrophosphorylase 1	0.651	0.2679	0.4491	0.2982	0.3114	0.3628	1.4068284656519952	0.4924464317445315	0.3553029823424943	0.8274940804147709	Stable
6687	SPG7	SPG7 matrix AAA peptidase subunit, paraplegin	8.999999999999999e-05	0.0172	0.0233	0.0539	8.999999999999999e-05	0.0591	0.3589176761871077	-1.47828	0.32956037066709376	0.8274940804147709	Stable
6697	SPR	sepiapterin reductase	2.0612	1.8407	1.6214	1.3819	1.3979	1.4764	1.297706874676942	0.3759645449645773	0.07295077357385368	0.8274940804147709	Stable
6709	SPTAN1	spectrin alpha, non-erythrocytic 1	34.3923	51.4447	40.6574	38.5981	50.0246	38.3341	0.9963578162020463	-0.00526415	0.981713878005549	0.9940010164050306	Stable
6710	SPTB	spectrin beta, erythrocytic	0.0234	8.999999999999999e-05	0.0441	0.0578	0.0229	0.0325	0.5970848056537101	-0.743992	0.40905527830395294	0.8274940804147709	Stable
6711	SPTBN1	spectrin beta, non-erythrocytic 1	20.3028	27.2309	24.7012	22.6148	26.2096	29.0066	0.9280993434492684	-0.107649	0.5339540415452476	0.8679341696345426	Stable
6712	SPTBN2	spectrin beta, non-erythrocytic 2	1.9844	1.946	2.1799	2.2576	2.3736	2.0709	0.91169931812417	-0.13337	0.161590098918555	0.8274940804147709	Stable
6713	SQLE	squalene epoxidase	13.5377	12.2791	14.9426	0.1139	0.2288	11.9548	3.314446025614962	1.7287677593621207	0.13225696405908025	0.8274940804147709	Stable
6714	SRC	SRC proto-oncogene, non-receptor tyrosine kinase	0.0867	0.0975	8.999999999999999e-05	0.0963	0.2769	0.1406	0.3586804203970417	-1.47923	0.17214775476995808	0.8274940804147709	Stable
6717	SRI	sorcin	4.37	1.8804	1.3648	2.7764	2.3564	3.701	0.8620525708075799	-0.214152	0.7169547181779024	0.9277339935810447	Stable
6720	SREBF1	sterol regulatory element binding transcription factor 1	0.0867	0.0552	0.0541	0.1301	0.1531	0.0885	0.5273069679849341	-0.923285	0.0699316559328693	0.8274940804147709	Stable
6723	SRM	spermidine synthase	10.9831	11.3854	8.9979	10.1201	9.3523	18.9172	0.8170546189593014	-0.291496	0.5284382267261594	0.8646208019348085	Stable
6726	SRP9	signal recognition particle 9	58.2094	86.7612	49.6202	51.4859	65.8653	106.804	0.8681066795624823	-0.204056	0.6515998276502812	0.9023581619359826	Stable
6727	SRP14	signal recognition particle 14	21.0386	14.9712	16.9838	11.3802	14.201	14.1406	1.334118796227764	0.41588713661088167	0.11495843443388627	0.8274940804147709	Stable
6728	SRP19	signal recognition particle 19	8.999999999999999e-05	0.8186	0.7995	8.999999999999999e-05	0.8857	0.8348	0.9404855311259509	-0.0885223	0.9351279363434261	0.9855049276944505	Stable
6729	SRP54	signal recognition particle 54	1.6783	3.2623	3.5824	3.2409	0.2847	1.9939	1.5441616088413805	0.626823750062583	0.3965257041179889	0.8274940804147709	Stable
6730	SRP68	signal recognition particle 68	2.395	4.3184	3.7903	1.675	4.3687	4.6583	0.9814707531302562	-0.0269828	0.9559395022787529	0.9903029851321971	Stable
6731	SRP72	signal recognition particle 72	34.7788	7.4209	5.786	7.7595	6.4252	4.1357	2.6192495797035	1.3891535359180547	0.40341034650848306	0.8274940804147709	Stable
6732	SRPK1	SRSF protein kinase 1	0.9591	1.5213	1.6689	1.3436	1.5804	1.7766	0.8827170999446879	-0.179977	0.5121867127594945	0.8586276695666603	Stable
6733	SRPK2	SRSF protein kinase 2	0.1316	1.1566	8.999999999999999e-05	1.2868	1.3892	0.34	0.4271518567639257	-1.22718	0.30993775366169996	0.8274940804147709	Stable
6734	SRPRA	SRP receptor subunit alpha	13.099	11.5637	11.4656	11.119	9.6147	8.0807	1.2538279471375424	0.32633939212617424	0.09008322251107503	0.8274940804147709	Stable
6738	RO60	Ro60, Y RNA binding protein	3.6528	4.3083	2.9648	1.5191	2.7747	0.9028	2.1025093330254396	1.0721122046086637	0.05339471484587849	0.8274940804147709	Stable
6741	SSB	small RNA binding exonuclease protection factor La	26.2695	25.5098	20.8918	30.7717	34.9239	27.434	0.7803222605916915	-0.357858	0.07154754713304164	0.8274940804147709	Stable
6742	SSBP1	single stranded DNA binding protein 1	117.259	119.281	106.828	135.625	142.605	128.828	0.8435330013585255	-0.245484	0.01862721954248414	0.8274940804147709	Stable
6744	ITPRID2	ITPR interacting domain containing 2	0.3346	0.2926	0.4684	0.2919	0.3901	1.085	0.6200339558573854	-0.689581	0.46631030073876045	0.836322265368455	Stable
6745	SSR1	signal sequence receptor subunit 1	71.4645	116.576	122.217	131.485	121.54	112.244	0.849397046117321	-0.235489	0.3744906732816643	0.8274940804147709	Stable
6747	SSR3	signal sequence receptor subunit 3	37.5909	69.029	76.9719	61.5334	35.0551	37.3711	1.3705012556024354	0.4547036499079984	0.33008988198022615	0.8274940804147709	Stable
6748	SSR4	signal sequence receptor subunit 4	87.1293	88.1508	100.349	76.8458	90.0137	99.0589	1.0365183454774096	0.0517456511265938	0.6997590776085254	0.9233030464303235	Stable
6749	SSRP1	structure specific recognition protein 1	28.5321	25.5748	29.5843	27.445	25.4737	30.0621	1.0085610165243042	0.01229836761391847	0.9012419392128084	0.9751631918905781	Stable
6760	SS18	SS18 subunit of BAF chromatin remodeling complex	0.8545	1.5411	1.0126	0.4984	8.999999999999999e-05	0.7983	2.6281818952953055	1.3940651273951445	0.08788922574118639	0.8274940804147709	Stable
6767	ST13	ST13 Hsp70 interacting protein	67.3013	74.4197	72.7621	65.5265	55.8569	91.9008	1.0056211383684304	0.008086880943837074	0.9740627934237627	0.9939711905207391	Stable
6772	STAT1	signal transducer and activator of transcription 1	4.5171	6.812	4.7286	6.6257	6.2919	4.2904	0.9331531845653186	-0.0998142	0.729426019033272	0.9314732127390177	Stable
6773	STAT2	signal transducer and activator of transcription 2	0.0462	0.0571	0.1063	0.0991	0.0403	0.0116	1.3880794701986756	0.4730901673250092	0.5743101033273379	0.8816380264227365	Stable
6774	STAT3	signal transducer and activator of transcription 3	3.4839	5.2212	5.1	5.5067	4.7417	5.2885	0.8885363232047577	-0.170497	0.41853172571155217	0.8274940804147709	Stable
6776	STAT5A	signal transducer and activator of transcription 5A	0.1276	0.0397	0.0724	0.0921	0.0755	0.0502	1.1005509641873281	0.13822595493222647	0.8145032766711476	0.9563193960813837	Stable
6777	STAT5B	signal transducer and activator of transcription 5B	0.8839	0.0407	0.0741	0.0942	0.0773	0.0513	4.482495511669659	2.1643021385213874	0.4472262395094177	0.8347677178242642	Stable
6780	STAU1	staufen double-stranded RNA binding protein 1	0.414	0.1419	0.1114	0.1549	0.5633	0.1803	0.7426822481914301	-0.429183	0.6639613230979385	0.9077540411919119	Stable
6782	HSPA13	heat shock protein family A (Hsp70) member 13	0.3694	0.9093	0.5123	0.1828	4.8975	0.3296	0.33105972383962734	-1.59484	0.517818180267011	0.8601762190647626	Stable
6786	STIM1	stromal interaction molecule 1	0.8307	0.915	0.8477	0.984	1.031	1.1368	0.8228313979313407	-0.281331	0.03402870615567309	0.8274940804147709	Stable
6788	STK3	serine/threonine kinase 3	0.3531	0.2487	0.3165	0.5936	8.999999999999999e-05	0.2705	1.0626135456323262	0.08761700874992005	0.9265037436428791	0.9837511294289432	Stable
6789	STK4	serine/threonine kinase 4	0.8657	0.2341	0.3091	0.7979	0.3236	0.4593	0.8912575910931174	-0.166086	0.8271275667578618	0.9578125247408722	Stable
6790	AURKA	aurora kinase A	1.0809	8.999999999999999e-05	1.014	1.0486	1.7788	8.999999999999999e-05	0.7409363074670468	-0.432579	0.7178927824755006	0.9277339935810447	Stable
6799	SULT1A2	sulfotransferase family 1A member 2	0.2718	0.0511	8.999999999999999e-05	0.3611	0.1931	8.999999999999999e-05	0.5827094120406284	-0.779151	0.5960240465520057	0.8871750681524042	Stable
6801	STRN	striatin	0.7073	1.9272	1.3482	1.8262	1.2522	1.5724	0.856347295089017	-0.223732	0.6094797284062989	0.8924123120607582	Stable
6810	STX4	syntaxin 4	1.1075	1.6537	0.6378	2.5246	1.1107	0.8194	0.7630143444002963	-0.390218	0.5988026988240706	0.8882738808089916	Stable
6811	STX5	syntaxin 5	2.9436	5.7963	3.3847	3.0031	2.89	2.4304	1.4566708716285213	0.542674943628648	0.28754068996874593	0.8274940804147709	Stable
6812	STXBP1	syntaxin binding protein 1	0.1891	0.1641	0.2106	0.22	0.1991	0.1875	0.9294427959116385	-0.105562	0.44000604055541875	0.8312272130098368	Stable
6814	STXBP3	syntaxin binding protein 3	0.2466	0.5159	0.5267	0.2573	0.5555	0.2512	1.2116541353383459	0.2769779426709932	0.6104529421598803	0.8931789630974722	Stable
6817	SULT1A1	sulfotransferase family 1A member 1	0.3373	2.8148	8.999999999999999e-05	0.4381	0.2279	8.999999999999999e-05	4.732378507408909	2.2425654686318732	0.44952774544295593	0.8356280382398716	Stable
6818	SULT1A3	sulfotransferase family 1A member 3	1.1044	3.6883	0.5018	0.8262	0.8812	0.5729	2.32184361706793	1.2152708057615118	0.41211148700377964	0.8274940804147709	Stable
6829	SUPT5H	SPT5 homolog, DSIF elongation factor subunit	3.5521	3.4134	2.8916	2.9996	4.8839	4.8111	0.7764797630488556	-0.36498	0.26097361339390734	0.8274940804147709	Stable
6830	SUPT6H	SPT6 homolog, histone chaperone and transcription elongation factor	2.5528	2.4559	3.1081	2.577	2.6703	3.1818	0.9629497811154216	-0.0544675	0.7260700514248117	0.9307182975249223	Stable
6832	SUPV3L1	Suv3 like RNA helicase	2.0381	2.0857	4.3217	4.09	2.6573	2.1309	0.9512626433286026	-0.0720844	0.8875779115962086	0.9715111413646887	Stable
6834	SURF1	SURF1 cytochrome c oxidase assembly factor	2.4821	2.5556	3.7259	0.2156	2.9575	2.1433	1.6484086976149275	0.7210739809446022	0.2967771587212802	0.8274940804147709	Stable
6835	SURF2	surfeit 2	0.8124	1.9522	0.4713	0.5327	1.4161	2.5629	0.7172241062127357	-0.479504	0.5977676319332774	0.8877277304328481	Stable
6836	SURF4	surfeit 4	4.4396	4.6476	4.6415	4.3866	3.4006	3.8876	1.175925925925926	0.23379718460869747	0.13119816480811883	0.8274940804147709	Stable
6838	SURF6	surfeit 6	4.2294	12.0953	4.6623	9.2275	6.7358	5.994	0.9558096851616549	-0.0652047	0.9144325370984341	0.9808289408785172	Stable
6839	SUV39H1	SUV39H1 histone lysine methyltransferase	0.5766	0.6222	0.1236	1.0997	0.4446	0.7228	0.5833002514225221	-0.777689	0.2744760497873561	0.8274940804147709	Stable
6840	SVIL	supervillin	0.0449	0.0453	0.1071	0.0975	0.1265	0.0521	0.7145961608113002	-0.4848	0.4298265933602907	0.8274940804147709	Stable
6843	VAMP1	vesicle associated membrane protein 1	8.999999999999999e-05	8.999999999999999e-05	8.999999999999999e-05	0.5199	8.999999999999999e-05	8.999999999999999e-05	0.0005191508998615595	-10.9116	0.42264973081037416	0.8274940804147709	Stable
6844	VAMP2	vesicle associated membrane protein 2	6.2598	3.7745	6.7079	3.42	6.3334	6.8275	1.0097280605998469	0.013966799462475357	0.9712640311609252	0.9934450492725545	Stable
6845	VAMP7	vesicle associated membrane protein 7	7.1493	5.5662	4.4335	8.0491	9.0274	9.0613	0.6560995952222453	-0.608013	0.04664900645743472	0.8274940804147709	Down
6856	SYPL1	synaptophysin like 1	17.9776	12.524	21.4681	13.5052	13.1124	13.1511	1.3067990655968136	0.3860373283158212	0.25837929660807135	0.8274940804147709	Stable
6868	ADAM17	ADAM metallopeptidase domain 17	0.353	0.2228	0.2237	0.3053	0.192	0.8829	0.5792638748007535	-0.787707	0.4625743135098318	0.8356280382398716	Stable
6873	TAF2	TATA-box binding protein associated factor 2	8.999999999999999e-05	8.999999999999999e-05	8.999999999999999e-05	0.0586	8.999999999999999e-05	0.0624	0.002229746469568089	-8.8089	0.18390696395469572	0.8274940804147709	Stable
6874	TAF4	TATA-box binding protein associated factor 4	0.1207	0.0188	8.999999999999999e-05	8.999999999999999e-05	0.1094	0.0995	0.6679266950571798	-0.582238	0.6749990389900609	0.9123874404067682	Stable
6877	TAF5	TATA-box binding protein associated factor 5	0.6861	1.1835	1.3128	0.8475	0.7014	1.6988	0.9798934630661701	-0.0293032	0.9558539575944158	0.9903029851321971	Stable
6878	TAF6	TATA-box binding protein associated factor 6	0.5333	0.6756	0.2421	0.4595	0.5813	0.6814	0.8425270003483916	-0.247205	0.5723552344696574	0.880857808410762	Stable
6880	TAF9	TATA-box binding protein associated factor 9	2.8571	2.7695	4.697	5.7157	0.2112	1.6989	1.3537727189278501	0.436985549253374	0.6499502876083553	0.9023581619359826	Stable
6885	MAP3K7	mitogen-activated protein kinase kinase kinase 7	0.7096	8.999999999999999e-05	0.9023	2.071	1.8482	1.3389	0.3065727163804416	-1.7057	0.027654190991237258	0.8274940804147709	Down
6888	TALDO1	transaldolase 1	46.7066	37.8343	36.9186	43.9228	39.1003	39.2222	0.993571941007139	-0.00930366	0.9451271559389377	0.9885760577096369	Stable
6890	TAP1	transporter 1, ATP binding cassette subfamily B member	0.7434	1.0765	1.002	1.5386	0.6686	0.6361	0.9924735342735557	-0.0108995	0.9834999660791555	0.9940010164050306	Stable
6891	TAP2	transporter 2, ATP binding cassette subfamily B member	3.0992	2.6221	2.5161	2.9608	1.1871	2.3352	1.2705958569203006	0.3455052200090271	0.3800537263718148	0.8274940804147709	Stable
6892	TAPBP	TAP binding protein	0.372	2.611	5.1715	0.4738	2.4632	2.2972	1.5579267127736807	0.6396273684414254	0.5717094611594536	0.880486505040385	Stable
6894	TARBP1	TAR (HIV-1) RNA binding protein 1	0.0303	0.0265	0.0232	0.0279	0.0223	0.0401	0.8859357696567	-0.174726	0.5918389671950779	0.8871647407404436	Stable
6895	TARBP2	TARBP2 subunit of RISC loading complex	8.999999999999999e-05	2.0348	1.1399	2.0105	2.2929	0.7331	0.6303563982924649	-0.66576	0.4615266232925221	0.8356280382398716	Stable
6897	TARS1	threonyl-tRNA synthetase 1	18.8145	20.7728	17.1073	18.6305	11.6825	16.0913	1.2217531564962727	0.288952831906573	0.23060620537083934	0.8274940804147709	Stable
6902	TBCA	tubulin folding cofactor A	38.7893	39.9805	35.2455	32.4835	41.4647	42.4775	0.9792966673165803	-0.0301821	0.8333825638718451	0.9589717852940626	Stable
6904	TBCD	tubulin folding cofactor D	0.6254	1.7107	1.5501	1.6233	1.526	1.5812	0.8215199238981081	-0.283633	0.493123177559197	0.8500777057712662	Stable
6905	TBCE	tubulin folding cofactor E	1.214	2.385	1.3298	2.5988	1.4172	1.6951	0.8630211342823625	-0.212532	0.6397770031678238	0.89923470301683	Stable
6907	TBL1X	transducin beta like 1 X-linked	1.57	0.884	0.8379	1.0029	0.9839	0.5197	1.313345302214243	0.39324627670144835	0.41676317027798593	0.8274940804147709	Stable
6908	TBP	TATA-box binding protein	0.1048	8.999999999999999e-05	8.999999999999999e-05	8.999999999999999e-05	8.999999999999999e-05	8.999999999999999e-05	388.814814814815	8.60293938004731	0.42264973081037416	0.8274940804147709	Stable
6917	TCEA1	transcription elongation factor A1	1.5559	4.3639	2.4635	2.3236	4.6141	2.6415	0.8751565892767664	-0.192387	0.7344677364406409	0.9340380247394728	Stable
6921	ELOC	elongin C	23.4196	31.1363	30.9334	9.1717	14.3523	27.7779	1.666396371284494	0.7367316029072049	0.16485078766181485	0.8274940804147709	Stable
6923	ELOB	elongin B	1.7313	0.4234	0.3222	0.4742	0.5153	0.4101	1.7697199199771365	0.8235210540750026	0.5118745523310994	0.8586276695666603	Stable
6924	ELOA	elongin A	0.732	0.7689	0.9342	1.3982	1.2695	0.5608	0.7542512002477931	-0.406883	0.41804080421399076	0.8274940804147709	Stable
6936	GCFC2	GC-rich sequence DNA-binding factor 2	1.5726	2.9389	2.5767	0.7314	3.6659	0.5114	1.4440075783812414	0.5300783137377882	0.5608077402972169	0.8772635864767955	Stable
6942	TCF20	transcription factor 20	1.409	0.0791	0.0962	0.1012	0.0801	0.1141	5.363236289776575	2.4231038160278056	0.4322513684840042	0.8292013619860598	Stable
6944	VPS72	vacuolar protein sorting 72 homolog	8.999999999999999e-05	0.8971	2.7775	0.9982	1.9061	1.9312	0.7599400268845001	-0.396043	0.6927542877884272	0.9198583828108419	Stable
6949	TCOF1	treacle ribosome biogenesis factor 1	8.0188	8.8449	9.0557	6.2132	7.7148	9.3514	1.1134049846645533	0.1549784472123188	0.4394350666840785	0.8312272130098368	Stable
6950	TCP1	t-complex 1	47.8212	52.5787	42.3547	60.362	57.7363	60.2903	0.8002450829257027	-0.321486	0.047250396309343516	0.8274940804147709	Stable
6990	DYNLT3	dynein light chain Tctex-type 3	1.4091	8.999999999999999e-05	8.999999999999999e-05	8.999999999999999e-05	1.8133	8.999999999999999e-05	0.777113615810486	-0.363803	0.8693236448623685	0.9691596056657962	Stable
6992	PPP1R11	protein phosphatase 1 regulatory inhibitor subunit 11	1.1904	1.7039	1.3401	1.9472	1.5508	1.5951	0.831399344210795	-0.266386	0.22323336600945604	0.8274940804147709	Stable
6993	DYNLT1	dynein light chain Tctex-type 1	0.6252	0.7385	0.6493	0.7911	0.603	8.999999999999999e-05	1.4438491166914122	0.5299199873951363	0.4791922846439923	0.8449692920103734	Stable
7001	PRDX2	peroxiredoxin 2	115.201	90.7882	110.662	139.39	113.592	147.367	0.7909368257458852	-0.338366	0.09813778195853566	0.8274940804147709	Stable
7003	TEAD1	TEA domain transcription factor 1	0.3316	0.3475	0.3578	0.0596	0.0184	8.999999999999999e-05	13.278268664361637	3.7309951427639017	0.0008028371248599553	0.709299967156776	Up
7004	TEAD4	TEA domain transcription factor 4	0.4605	8.999999999999999e-05	0.478	0.5067	0.4594	8.999999999999999e-05	0.9714341899626368	-0.0418118	0.9693339538997281	0.9934450492725545	Stable
7005	TEAD3	TEA domain transcription factor 3	0.0134	8.999999999999999e-05	8.999999999999999e-05	0.0536	0.0165	8.999999999999999e-05	0.19347485396780167	-2.36978	0.355811083613767	0.8274940804147709	Stable
7014	TERF2	telomeric repeat binding factor 2	0.127	0.6116	1.5588	0.8953	0.1558	0.7866	1.2501496435762096	0.32210079658632745	0.7696119891933857	0.9479395295788855	Stable
7019	TFAM	transcription factor A, mitochondrial	5.1468	3.4871	5.7704	4.029	3.3792	4.8422	1.17582283027493	0.2336706952597547	0.43047433249142064	0.8274940804147709	Stable
7020	TFAP2A	transcription factor AP-2 alpha	1.2413	1.1807	1.3477	0.6476	0.8306	0.6903	1.7383905925755132	0.7977522724060064	0.0020493740393705963	0.7330664798436566	Up
7021	TFAP2B	transcription factor AP-2 beta	0.1587	0.1864	0.8394	0.1978	0.26	0.2001	1.8004255965952276	0.8483379807328442	0.513079140229923	0.8586276695666603	Stable
7023	TFAP4	transcription factor AP-4	0.4486	1.6546	0.6569	1.5412	0.5197	1.5813	0.7578112130031301	-0.40009	0.594655068609965	0.8871647407404436	Stable
7024	TFCP2	transcription factor CP2	1.3753	1.5786	0.3243	0.995	0.8321	2.2255	0.8089127967230914	-0.305944	0.6831400786304586	0.9161849894140263	Stable
7025	NR2F1	nuclear receptor subfamily 2 group F member 1	0.0274	0.0527	0.0673	0.0508	8.999999999999999e-05	0.0864	1.0736397406948797	0.10250997888835513	0.911044536190025	0.9792791475425289	Stable
7035	TFPI	tissue factor pathway inhibitor	2.3056	0.6811	1.5945	5.1601	1.1162	0.9394	0.634893357539809	-0.655414	0.5975040894188312	0.8877277304328481	Stable
7037	TFRC	transferrin receptor	76.3912	70.3534	65.2168	50.6522	70.0491	56.0896	1.1989384068976403	0.2617575450358783	0.17054018287724892	0.8274940804147709	Stable
7046	TGFBR1	transforming growth factor beta receptor 1	8.999999999999999e-05	0.1309	8.999999999999999e-05	0.1278	0.1459	0.1102	0.3414430841364939	-1.55028	0.18783790235484135	0.8274940804147709	Stable
7052	TGM2	transglutaminase 2	7.7831	7.3989	8.2478	8.1223	5.7995	6.6232	1.1404137259673888	0.18955730870445592	0.291282552689228	0.8274940804147709	Stable
7064	THOP1	thimet oligopeptidase 1	1.6329	1.0165	1.1997	1.3436	0.8939	1.3076	1.0857521649600856	0.1186948294890797	0.6870072269283632	0.91731861695659	Stable
7072	TIA1	TIA1 cytotoxic granule associated RNA binding protein	3.0702	2.9014	2.8155	2.2965	2.4534	1.8315	1.3351414592639865	0.4169926046595755	0.04400748867243375	0.8274940804147709	Stable
7073	TIAL1	TIA1 cytotoxic granule associated RNA binding protein like 1	2.4528	1.7177	2.2515	2.5099	2.0738	2.3513	0.9260273972602738	-0.110873	0.5455733771855555	0.8736130831343005	Stable
7077	TIMP2	TIMP metallopeptidase inhibitor 2	8.999999999999999e-05	8.999999999999999e-05	8.999999999999999e-05	3.5048	8.999999999999999e-05	2.8648	4.238824809370628e-05	-14.526	0.18759424602857183	0.8274940804147709	Stable
7082	TJP1	tight junction protein 1	0.9471	1.8212	1.2641	1.7159	1.3422	1.401	0.9043080442241708	-0.145114	0.6495320682600157	0.9022618963627587	Stable
7083	TK1	thymidine kinase 1	2.8707	1.7385	3.4514	3.5172	3.1811	2.509	0.8754575174046679	-0.191891	0.5561451709102764	0.876751413047935	Stable
7084	TK2	thymidine kinase 2	0.2722	0.2256	0.3639	0.2028	0.4301	0.5395	0.7349880586830433	-0.444207	0.41344545248727527	0.8274940804147709	Stable
7086	TKT	transketolase	141.011	142.133	119.076	139.804	142.625	145.7	0.9394780047102484	-0.0900687	0.369017106410018	0.8274940804147709	Stable
7088	TLE1	TLE family member 1, transcriptional corepressor	0.1663	0.0914	0.0699	0.1003	0.106	0.1842	0.8389244558258644	-0.253387	0.6265779662436828	0.8966067254137173	Stable
7089	TLE2	TLE family member 2, transcriptional corepressor	0.1923	0.087	0.0808	0.0908	0.0973	0.213	0.8977811019695835	-0.155564	0.8117839910956055	0.9560454362488973	Stable
7090	TLE3	TLE family member 3, transcriptional corepressor	0.6233	0.0752	0.0699	0.8392	0.7661	0.6851	0.3354872511351729	-1.57567	0.10245714456777598	0.8274940804147709	Stable
7091	TLE4	TLE family member 4, transcriptional corepressor	0.1663	0.0914	0.0699	0.1003	0.106	0.1842	0.8389244558258644	-0.253387	0.6265779662436828	0.8966067254137173	Stable
7093	TLL2	tolloid like 2	8.999999999999999e-05	8.999999999999999e-05	8.999999999999999e-05	0.0516	8.999999999999999e-05	8.999999999999999e-05	0.005214368482039396	-7.58329	0.42264973081037416	0.8274940804147709	Stable
7094	TLN1	talin 1	6.0739	4.8929	4.8688	9.9887	5.4034	6.8883	0.7107412793307121	-0.492604	0.24861397234631735	0.8274940804147709	Stable
7105	TSPAN6	tetraspanin 6	8.999999999999999e-05	0.1762	0.1038	0.1655	0.0997	0.1428	0.6864950980392157	-0.542679	0.500839337012468	0.8510643396026629	Stable
7106	TSPAN4	tetraspanin 4	1.3721	1.4037	1.7554	1.3904	2.2279	1.8013	0.8360764632076167	-0.258293	0.3554735355345862	0.8274940804147709	Stable
7110	TMF1	TATA element modulatory factor 1	0.7042	0.6676	0.9796	0.8024	0.7297	1.1451	0.8783056925145675	-0.187205	0.5405646799797663	0.8705855823534261	Stable
7111	TMOD1	tropomodulin 1	0.4473	8.999999999999999e-05	8.999999999999999e-05	0.4798	0.6058	0.4719	0.28730658105939	-1.79934	0.12177447663801023	0.8274940804147709	Stable
7112	TMPO	thymopoietin	76.8034	91.1325	92.4913	72.7688	86.8511	67.6349	1.1459700741194465	0.19656937002572003	0.22197846939858157	0.8274940804147709	Stable
7114	TMSB4X	thymosin beta 4 X-linked	1615.45	982.475	1145.72	1613.09	1198	1231.47	0.9260597667778033	-0.110823	0.6918479852651933	0.9195537031918811	Stable
7125	TNNC2	troponin C2, fast skeletal type	0.2584	0.2356	0.2647	0.3929	0.4495	0.2818	0.6748799146059419	-0.567297	0.12772708434540472	0.8274940804147709	Stable
7127	TNFAIP2	TNF alpha induced protein 2	0.3923	0.5628	0.229	0.6343	0.7082	0.9952	0.5065235060101809	-0.981299	0.05931665201669898	0.8274940804147709	Stable
7150	TOP1	DNA topoisomerase I	8.224	6.512	6.9766	5.1527	4.9569	3.7841	1.5627658579068213	0.6441016420991771	0.018418998084315547	0.8274940804147709	Up
7153	TOP2A	DNA topoisomerase II alpha	8.1721	9.6588	10.3123	6.5271	6.5815	6.5922	1.4285308210834078	0.5145321632917891	0.04695664398601111	0.8274940804147709	Stable
7155	TOP2B	DNA topoisomerase II beta	3.6939	3.7728	4.1293	2.596	2.4293	3.4489	1.368388756460787	0.4524781551809576	0.06437731273876471	0.8274940804147709	Stable
7158	TP53BP1	tumor protein p53 binding protein 1	2.28	2.7555	3.6011	1.8483	2.8865	1.9328	1.2953086567880496	0.37329591610384005	0.268912174375581	0.8274940804147709	Stable
7162	TPBG	trophoblast glycoprotein	0.4309	0.6931	0.8681	8.999999999999999e-05	0.2109	0.2805	4.053185212313577	2.0190561015582515	0.03747414910084176	0.8274940804147709	Up
7163	TPD52	tumor protein D52	14.8565	17.0398	11.4952	18.0113	12.9486	15.2546	0.9389152755087689	-0.0909331	0.688123271341975	0.9175913746912593	Stable
7164	TPD52L1	TPD52 like 1	8.999999999999999e-05	2.6095	2.7355	2.6532	2.9606	2.5791	0.6524051312721991	-0.61616	0.39864332459562196	0.8274940804147709	Stable
7165	TPD52L2	TPD52 like 2	37.5483	34.2537	37.0727	22.7513	34.2171	35.4253	1.1783779629996416	0.2368023557100839	0.30519124582155466	0.8274940804147709	Stable
7167	TPI1	triosephosphate isomerase 1	117.977	143.847	143.055	141.741	139.688	151.319	0.9356024455814679	-0.0960325	0.3955285397936013	0.8274940804147709	Stable
7168	TPM1	tropomyosin 1	40.6432	41.5052	29.4076	41.5494	41.8416	45.4706	0.8657039800840594	-0.208054	0.27399495355593934	0.8274940804147709	Stable
7169	TPM2	tropomyosin 2	58.8522	49.2997	42.4008	68.1071	66.2909	60.185	0.773719698020896	-0.370117	0.07212981191110875	0.8274940804147709	Stable
7170	TPM3	tropomyosin 3	92.8808	109.477	79.9838	96.9685	118.971	103.379	0.8842009433861815	-0.177554	0.31947927849893387	0.8274940804147709	Stable
7171	TPM4	tropomyosin 4	99.7034	83.195	71.9678	90.9153	94.6211	95.0531	0.9083240819774081	-0.138721	0.39886713074193736	0.8274940804147709	Stable
7174	TPP2	tripeptidyl peptidase 2	3.1949	4.101	4.6453	4.034	4.4644	3.4207	1.001854166841456	0.002672520422727418	0.9894469098234249	0.9956986162963423	Stable
7175	TPR	translocated promoter region, nuclear basket protein	25.6425	27.0167	28.0681	27.0227	30.3873	28.2538	0.9423735580256771	-0.085629	0.2517204573486126	0.8274940804147709	Stable
7178	TPT1	tumor protein, translationally-controlled 1	88.0312	89.8788	59.5139	90.945	69.2407	74.6612	1.0109731063088334	0.01574461948530023	0.9459386133274221	0.9885886522365052	Stable
7182	NR2C2	nuclear receptor subfamily 2 group C member 2	0.2948	0.3584	0.3566	0.1723	0.3163	0.5472	0.9748986290789728	-0.0366759	0.9445269565021046	0.9881830396463454	Stable
7184	HSP90B1	heat shock protein 90 beta family member 1	266.63	296.594	332.531	322.486	329.779	309.998	0.9308841330597557	-0.103326	0.36572976807887125	0.8274940804147709	Stable
7186	TRAF2	TNF receptor associated factor 2	0.1507	0.2708	0.2046	0.3681	0.2808	0.0732	0.8670544245949313	-0.205806	0.7592569134020155	0.9429341279032258	Stable
7203	CCT3	chaperonin containing TCP1 subunit 3	44.9979	50.8104	43.0387	44.5301	43.5013	59.4953	0.9411652263624144	-0.0874801	0.6476006376495075	0.9022618963627587	Stable
7205	TRIP6	thyroid hormone receptor interactor 6	5.6971	7.446	6.945	6.8452	3.295	6.9059	1.1784572424190871	0.23689941470263354	0.4979081885915633	0.8503275699813432	Stable
7247	TSN	translin	22.7751	18.6411	16.6606	21.1337	21.383	27.4335	0.8302592415747205	-0.268366	0.22279657085742535	0.8274940804147709	Stable
7249	TSC2	TSC complex subunit 2	0.4138	0.0281	0.0354	0.3079	8.999999999999999e-05	0.0307	1.4092532994773983	0.49493094525745185	0.7888258527573823	0.9535441883185503	Stable
7251	TSG101	tumor susceptibility 101	0.7807	0.6238	0.1586	0.1294	8.999999999999999e-05	0.1559	5.477066470443954	2.4534033892212883	0.14292506045377676	0.8274940804147709	Stable
7257	TSNAX	translin associated factor X	1.3713	2.9237	1.2877	1.2477	0.9505	1.673	1.4421109733415995	0.5281821871372676	0.40180529847811236	0.8274940804147709	Stable
7259	TSPYL1	TSPY like 1	0.3991	1.0144	0.6148	0.5948	1.4275	0.4873	0.8082164488364679	-0.307186	0.6731001813717263	0.9118664031846978	Stable
7260	EIPR1	EARP complex and GARP complex interacting protein 1	1.5728	0.8573	0.4008	1.3947	0.1947	1.0339	1.0791369648915485	0.1098779844085076	0.8950893645157725	0.9728584471185077	Stable
7262	PHLDA2	pleckstrin homology like domain family A member 2	8.999999999999999e-05	8.999999999999999e-05	0.9996	0.902	8.999999999999999e-05	8.999999999999999e-05	1.1081824026247533	0.14819536306952893	0.945721977284093	0.9885886522365052	Stable
7263	TST	thiosulfate sulfurtransferase	18.348	21.8444	18.3695	21.8032	15.3886	18.6738	1.0482640480009164	0.06800216416518035	0.7058100162081519	0.9245469255788159	Stable
7264	GFUS	GDP-L-fucose synthase	0.2342	0.2123	0.1508	0.2733	0.2143	0.2563	0.8029305014114799	-0.316653	0.19253362751691988	0.8274940804147709	Stable
7265	TTC1	tetratricopeptide repeat domain 1	3.5979	4.4559	0.8366	4.1221	4.598	4.7945	0.657836709928522	-0.604199	0.29213192733530147	0.8274940804147709	Stable
7266	DNAJC7	DnaJ heat shock protein family (Hsp40) member C7	5.7872	2.9855	2.9306	4.3226	6.4892	4.2781	0.7755717400380385	-0.366668	0.40056572397264917	0.8274940804147709	Stable
7268	TTC4	tetratricopeptide repeat domain 4	8.999999999999999e-05	8.999999999999999e-05	8.999999999999999e-05	1.4966	8.999999999999999e-05	8.999999999999999e-05	0.00018038723125643046	-12.4366	0.42264973081037427	0.8274940804147709	Stable
7270	TTF1	transcription termination factor 1	0.0266	0.031	0.0473	0.1242	0.1336	0.0441	0.3474660483603842	-1.52506	0.14113710411701055	0.8274940804147709	Stable
7273	TTN	titin	8.999999999999999e-05	8.999999999999999e-05	0.0077	0.0026	0.0174	8.999999999999999e-05	0.39223494275759085	-1.35021	0.5465946845325597	0.874209725854924	Stable
7277	TUBA4A	tubulin alpha 4a	70.9385	76.472	62.3087	70.352	66.0559	87.9532	0.9347395782958812	-0.0973636	0.5748650367937244	0.8816380264227365	Stable
7278	TUBA3C	tubulin alpha 3c	97.5246	99.14	72.6006	104.537	80.1207	102.271	0.9384403914007814	-0.091663	0.6385717045297168	0.89923470301683	Stable
7280	TUBB2A	tubulin beta 2A class IIa	69.4971	79.8645	69.0525	73.9784	73.4955	83.8911	0.9440239448490482	-0.0831046	0.42763754917053426	0.8274940804147709	Stable
7283	TUBG1	tubulin gamma 1	2.4824	1.1709	2.535	2.4313	1.538	2.5956	0.9426343127846578	-0.0852299	0.8328114235190793	0.9587607904865683	Stable
7284	TUFM	Tu translation elongation factor, mitochondrial	89.5674	127.343	123.557	104.956	128.109	144.591	0.90152538006078	-0.14956	0.4973922362216336	0.8503275699813432	Stable
7290	HIRA	histone cell cycle regulator	0.2537	0.293	0.3625	0.4022	0.4006	0.5073	0.6939928249751928	-0.527007	0.04880582865588508	0.8274940804147709	Stable
7295	TXN	thioredoxin	177.737	122.859	142.461	182.86	194.591	210.568	0.7534745068481664	-0.408369	0.07590531728890833	0.8274940804147709	Stable
7296	TXNRD1	thioredoxin reductase 1	69.371	65.3409	54.1995	70.9184	53.3977	76.9723	0.9385111114202309	-0.0915543	0.6532112351535005	0.9023581619359826	Stable
7298	TYMS	thymidylate synthetase	5.4616	5.6121	2.7911	6.7238	5.3482	5.6385	0.7828576268315406	-0.353178	0.29858390410769686	0.8274940804147709	Stable
7307	U2AF1	U2 small nuclear RNA auxiliary factor 1	9.76	12.3913	14.1292	9.6259	7.8795	10.4473	1.2979247085254735	0.3762066962897389	0.1496584402259424	0.8274940804147709	Stable
7311	UBA52	ubiquitin A-52 residue ribosomal protein fusion product 1	77.9305	35.2805	83.6205	72.8884	79.4565	33.2866	1.0603345876104002	0.08451957773115291	0.867507673345724	0.9691596056657962	Stable
7314	UBB	ubiquitin B	93.5166	42.3366	100.345	87.4661	95.3478	39.9439	1.0603345876104002	0.08451957773115291	0.867507705505051	0.9691596056657962	Stable
7316	UBC	ubiquitin C	77.9305	35.2805	83.6205	72.8884	79.4565	33.2866	1.0603345876104002	0.08451957773115291	0.867507673345724	0.9691596056657962	Stable
7317	UBA1	ubiquitin like modifier activating enzyme 1	17.0658	14.4207	11.5746	13.906	17.6475	14.2526	0.9400734836626561	-0.0891546	0.6704432446060837	0.9111330670713271	Stable
7319	UBE2A	ubiquitin conjugating enzyme E2 A	21.767	20.6906	15.3625	20.8013	11.2345	18.5183	1.1437272150033329	0.19374300273733377	0.5314719695078125	0.8661364775141375	Stable
7320	UBE2B	ubiquitin conjugating enzyme E2 B	1.1069	0.7096	0.5831	0.4098	0.2924	8.999999999999999e-05	3.4168221105241425	1.772655138915779	0.050485293442794066	0.8274940804147709	Stable
7321	UBE2D1	ubiquitin conjugating enzyme E2 D1	4.0632	2.827	2.7492	6.7716	5.6389	8.999999999999999e-05	0.776707634367101	-0.364556	0.704822296929445	0.9245469255788159	Stable
7322	UBE2D2	ubiquitin conjugating enzyme E2 D2	2.2519	1.3351	8.999999999999999e-05	3.4882	2.3876	8.999999999999999e-05	0.6104760300141765	-0.711993	0.5712298264636102	0.8803707261759204	Stable
7323	UBE2D3	ubiquitin conjugating enzyme E2 D3	2.0017	1.1867	8.999999999999999e-05	3.1006	2.1223	8.999999999999999e-05	0.6104721624969606	-0.712003	0.571224631728984	0.8803707261759204	Stable
7324	UBE2E1	ubiquitin conjugating enzyme E2 E1	0.7322	1.0245	8.999999999999999e-05	0.7727	0.7354	0.8217	0.7540518499442012	-0.407264	0.595130303568478	0.8871647407404436	Stable
7325	UBE2E2	ubiquitin conjugating enzyme E2 E2	0.606	0.8479	8.999999999999999e-05	0.6395	0.6086	0.68	0.754105077537472	-0.407163	0.5952152037885504	0.8871647407404436	Stable
7327	UBE2G2	ubiquitin conjugating enzyme E2 G2	8.2629	10.2534	18.3766	7.1707	7.8227	11.2854	1.403903526797266	0.48944380017724876	0.3767737313023943	0.8274940804147709	Stable
7329	UBE2I	ubiquitin conjugating enzyme E2 I	62.1265	54.5453	44.5311	50.6473	49.2211	72.6912	0.9341867969095895	-0.098217	0.7030939580912512	0.9245274962416171	Stable
7332	UBE2L3	ubiquitin conjugating enzyme E2 L3	8.0861	7.6332	6.5978	6.5804	4.3815	6.9892	1.2432162931519517	0.3140773164318526	0.20992492559467726	0.8274940804147709	Stable
7334	UBE2N	ubiquitin conjugating enzyme E2 N	24.2503	17.8179	18.4467	17.6724	12.2615	16.5369	1.302213432951445	0.3809659257887089	0.152706647106077	0.8274940804147709	Stable
7335	UBE2V1	ubiquitin conjugating enzyme E2 V1	3.7436	3.5904	2.9868	5.3371	5.9458	5.107	0.6297048792244003	-0.667252	0.004108687212978168	0.7330664798436566	Down
7336	UBE2V2	ubiquitin conjugating enzyme E2 V2	5.4009	5.7019	4.8641	7.3929	8.1936	7.4698	0.6925178801455567	-0.530077	0.002623565572813386	0.7330664798436566	Stable
7337	UBE3A	ubiquitin protein ligase E3A	0.0811	0.0836	0.1148	0.1103	8.999999999999999e-05	0.0531	1.7095846840785371	0.7736458882724351	0.34958115899115494	0.8274940804147709	Stable
7341	SUMO1	small ubiquitin like modifier 1	6.006	8.411	16.8302	7.9389	0.9796	10.5145	1.6079452477744043	0.6852182820708288	0.41695273092192237	0.8274940804147709	Stable
7342	UBP1	upstream binding protein 1	1.2456	0.8537	0.3227	0.9899	0.8278	1.1431	0.818022156174007	-0.289788	0.5791107033511356	0.8835497413277839	Stable
7343	UBTF	upstream binding transcription factor	10.1297	21.8237	17.9632	6.139	7.9734	6.7246	2.395575178768537	1.2603720893353259	0.10284888405971652	0.8274940804147709	Stable
7347	UCHL3	ubiquitin C-terminal hydrolase L3	10.3609	10.1897	6.9405	10.2809	9.5702	9.5182	0.9360488673546867	-0.0953442	0.6335317887080804	0.8985970428483264	Stable
7353	UFD1	ubiquitin recognition factor in ER associated degradation 1	3.087	3.9053	2.9564	4.1573	3.9774	5.8304	0.7123973333524286	-0.489246	0.13721519070182106	0.8274940804147709	Stable
7355	SLC35A2	solute carrier family 35 member A2	0.1202	0.1123	0.1397	0.1399	12.8504	8.999999999999999e-05	0.028651949633536785	-5.12522	0.42758348103545196	0.8274940804147709	Stable
7358	UGDH	UDP-glucose 6-dehydrogenase	20.09	26.5625	19.3742	15.8557	23.0866	24.3425	1.0433263595681743	0.061190513257789306	0.8069121562247961	0.9556058550717835	Stable
7360	UGP2	UDP-glucose pyrophosphorylase 2	8.3092	9.4729	5.1677	5.6884	9.0191	9.2108	0.9595079917887139	-0.0596333	0.8604289330298818	0.9676323020364085	Stable
7371	UCK2	uridine-cytidine kinase 2	1.073	8.999999999999999e-05	0.8222	0.9425	0.5398	1.0257	0.7556977671451356	-0.404119	0.6097400021172895	0.8925358022474559	Stable
7372	UMPS	uridine monophosphate synthetase	3.0811	3.5369	3.7201	4.3567	3.6136	4.1031	0.856270810210877	-0.223861	0.1174523857471727	0.8274940804147709	Stable
7374	UNG	uracil DNA glycosylase	1.3203	1.2352	0.8721	0.5702	2.2834	1.7335	0.7472259161561771	-0.420384	0.5283916233525793	0.8646208019348085	Stable
7381	UQCRB	ubiquinol-cytochrome c reductase binding protein	13.0346	9.5311	20.11	20.7342	23.8542	18.7881	0.673367888728472	-0.570533	0.14339586161054588	0.8274940804147709	Stable
7384	UQCRC1	ubiquinol-cytochrome c reductase core protein 1	55.6936	61.367	67.8556	57.0861	57.4115	59.0024	1.065799423631124	0.09193595802223442	0.39218246022795233	0.8274940804147709	Stable
7385	UQCRC2	ubiquinol-cytochrome c reductase core protein 2	31.1611	28.0369	37.8066	28.1944	23.7263	59.5816	0.8699784668118956	-0.200948	0.7142359831742711	0.9268602881812381	Stable
7386	UQCRFS1	ubiquinol-cytochrome c reductase, Rieske iron-sulfur polypeptide 1	33.9708	37.9644	39.7505	29.8289	33.6813	33.5456	1.1507369987162024	0.2025581427628687	0.08904577183702034	0.8274940804147709	Stable
7388	UQCRH	ubiquinol-cytochrome c reductase hinge protein	54.9844	60.1825	71.3382	69.0455	67.9435	62.8031	0.9334958689557794	-0.0992845	0.46460666170072035	0.8356280382398716	Stable
7389	UROD	uroporphyrinogen decarboxylase	0.4397	0.4441	0.4426	0.4626	0.4363	2.0534	0.44927683500999216	-1.15432	0.4174571744620871	0.8274940804147709	Stable
7391	USF1	upstream transcription factor 1	8.999999999999999e-05	0.3383	8.999999999999999e-05	0.342	0.3861	8.999999999999999e-05	0.4648237410565923	-1.10524	0.47813367339387103	0.8443229321842064	Stable
7398	USP1	ubiquitin specific peptidase 1	0.1606	0.1483	0.2265	0.1595	0.2966	8.999999999999999e-05	1.1736337929371536	0.23098231685413853	0.7913358644025041	0.9535441883185503	Stable
7402	UTRN	utrophin	0.1517	0.5769	0.2178	0.1966	0.4375	0.1957	1.140515786936611	0.1896864164681377	0.8164235703471758	0.9563193960813837	Stable
7407	VARS1	valyl-tRNA synthetase 1	6.7647	5.6141	6.1126	5.6386	7.2261	6.0124	0.9795678361612747	-0.0297827	0.8376604038907465	0.9599723477372015	Stable
7408	VASP	vasodilator stimulated phosphoprotein	2.0053	2.2184	1.6377	3.9718	1.6982	2.1136	0.7530448635592786	-0.409192	0.4584008092017811	0.8356280382398716	Stable
7410	VAV2	vav guanine nucleotide exchange factor 2	0.339	0.4832	0.2902	0.5547	0.6671	0.4407	0.6691127819548872	-0.579679	0.10471464834003655	0.8274940804147709	Stable
7411	VBP1	VHL binding protein 1	10.7219	7.1381	4.0853	10.3547	6.4546	4.847	1.0133448465342647	0.019125214339346004	0.971385396570484	0.9934450492725545	Stable
7414	VCL	vinculin	11.9259	12.4572	10.2332	14.7221	12.5781	15.0291	0.8177857890397432	-0.290205	0.06680770493356065	0.8274940804147709	Stable
7415	VCP	valosin containing protein	72.6405	85.411	79.2024	80.2021	87.8443	93.6433	0.9066229966253926	-0.141425	0.20352446043750227	0.8274940804147709	Stable
7416	VDAC1	voltage dependent anion channel 1	267.984	318.723	340.003	335.846	310.158	326.988	0.9524341315106665	-0.0703088	0.5537130479237177	0.8766452072948878	Stable
7417	VDAC2	voltage dependent anion channel 2	135.697	125.701	160.231	121.114	121.051	105.491	1.2127778608739674	0.2783153226232372	0.1224800877948867	0.8274940804147709	Stable
7419	VDAC3	voltage dependent anion channel 3	28.0889	34.3711	24.5273	22.0191	23.262	15.7072	1.4262948795096764	0.512272282782053	0.08236714124068696	0.8274940804147709	Stable
7430	EZR	ezrin	28.5469	26.2712	22.2726	26.5584	23.9485	27.652	0.9863329703974851	-0.0198533	0.8774836548042244	0.969910477666657	Stable
7431	VIM	vimentin	1152.94	1161.68	1220.04	1237.52	1236.79	1306.52	0.9348901001169717	-0.0971313	0.05910143266450288	0.8274940804147709	Stable
7443	VRK1	VRK serine/threonine kinase 1	10.3202	6.0283	5.8119	5.0893	4.9244	5.5369	1.4250511234293213	0.5110136766071736	0.27125898222822037	0.8274940804147709	Stable
7444	VRK2	VRK serine/threonine kinase 2	0.5116	0.6655	0.4696	0.4159	8.999999999999999e-05	0.0983	3.201889984250132	1.6789237382403384	0.07667737709338389	0.8274940804147709	Stable
7448	VTN	vitronectin	0.6478	0.7523	0.9322	1.179	0.7528	0.6636	0.8986283424520306	-0.154204	0.6583193988375589	0.9055602932357081	Stable
7453	WARS1	tryptophanyl-tRNA synthetase 1	11.1321	5.9661	8.3417	11.9484	9.9996	12.1395	0.7463116978364503	-0.42215	0.18382476060370212	0.8274940804147709	Stable
7458	EIF4H	eukaryotic translation initiation factor 4H	21.4223	11.6028	9.3318	13.0859	12.1207	12.6871	1.1177821115383295	0.1606389920819914	0.7275351665556216	0.9308202975559693	Stable
7461	CLIP2	CAP-Gly domain containing linker protein 2	0.0969	0.0456	0.0491	0.0427	0.0967	0.0493	1.0153683094859567	0.022003138135735078	0.9694585030772704	0.9934450492725545	Stable
7464	CORO2A	coronin 2A	8.999999999999999e-05	8.999999999999999e-05	8.999999999999999e-05	0.4238	0.4162	8.999999999999999e-05	0.0003213941363425346	-11.6034	0.1835368503102968	0.8274940804147709	Stable
7468	NSD2	nuclear receptor binding SET domain protein 2	0.8399	0.5126	1.1579	1.0346	0.4993	0.2078	1.4413504047769419	0.5274211098221618	0.4516815628239227	0.8356280382398716	Stable
7469	NELFA	negative elongation factor complex member A	1.0982	1.1122	1.7842	1.5901	0.2348	2.1236	1.0116753197416741	0.016746355491280743	0.9815685991392495	0.9940010164050306	Stable
7474	WNT5A	Wnt family member 5A	1.6928	1.6085	2.3906	2.1312	1.9731	1.2954	1.0541141174509696	0.07603106030393335	0.7982689470307511	0.9535441883185503	Stable
7508	XPC	XPC complex subunit, DNA damage recognition and repair factor	0.1528	0.0621	0.1986	0.0386	0.1376	0.1144	1.4229181004817621	0.5088526264257961	0.46229185081429	0.8356280382398716	Stable
7511	XPNPEP1	X-prolyl aminopeptidase 1	2.2629	1.5017	1.5441	1.9422	1.4466	2.1571	0.9572296651580449	-0.063063	0.8197291067627377	0.9568829341958532	Stable
7514	XPO1	exportin 1	13.9503	12.8419	12.5147	14.6054	15.7414	16.2123	0.8442366798327287	-0.244281	0.020306918788723625	0.8274940804147709	Stable
7515	XRCC1	X-ray repair cross complementing 1	12.3145	20.4229	11.278	14.9704	13.8508	16.2574	0.9764145292888423	-0.0344343	0.9150095653160314	0.9808289408785172	Stable
7520	XRCC5	X-ray repair cross complementing 5	42.455	49.4943	47.6285	42.8702	46.9245	50.073	0.9979273270383369	-0.00299334	0.9755455691044632	0.9940010164050306	Stable
7525	YES1	YES proto-oncogene 1, Src family tyrosine kinase	0.6729	1.0197	0.7196	0.6543	1.2602	0.8467	0.8736056786904247	-0.194946	0.6136199933545188	0.8947890207476006	Stable
7528	YY1	YY1 transcription factor	0.5576	0.468	0.3055	0.492	0.285	0.3155	1.2183981693363848	0.2849856792660574	0.46338726929713003	0.8356280382398716	Stable
7529	YWHAB	tyrosine 3-monooxygenase/tryptophan 5-monooxygenase activation protein beta	75.5439	71.4919	62.9033	79.6478	73.1661	65.5851	0.9612640167766335	-0.0569954	0.6361656543728549	0.89923470301683	Stable
7531	YWHAE	tyrosine 3-monooxygenase/tryptophan 5-monooxygenase activation protein epsilon	254.536	265.189	233.805	270.197	230.681	289.27	0.9536580019520412	-0.0684561	0.5761031260078169	0.8822128300422202	Stable
7532	YWHAG	tyrosine 3-monooxygenase/tryptophan 5-monooxygenase activation protein gamma	60.6411	54.6371	57.3124	61.7469	62.2463	69.5864	0.8915743187815245	-0.165573	0.09369227909966985	0.8274940804147709	Stable
7533	YWHAH	tyrosine 3-monooxygenase/tryptophan 5-monooxygenase activation protein eta	35.9603	32.5669	29.8317	39.4224	32.5283	29.0959	0.9734013811449369	-0.0388933	0.8142762284643567	0.9563193960813837	Stable
7534	YWHAZ	tyrosine 3-monooxygenase/tryptophan 5-monooxygenase activation protein zeta	82.5517	65.6059	76.9635	93.354	74.8154	70.1822	0.9444916669323807	-0.08239	0.6401859709056387	0.89923470301683	Stable
7536	SF1	splicing factor 1	8.6071	6.1256	9.6919	8.2654	9.6096	10.1991	0.8700047374626435	-0.200905	0.38376590460633747	0.8274940804147709	Stable
7542	ZFPL1	zinc finger protein like 1	0.1982	0.2336	0.3718	0.2372	0.3005	8.999999999999999e-05	1.4942635601256995	0.5794346349752195	0.45964467940498616	0.8356280382398716	Stable
7555	CNBP	CCHC-type zinc finger nucleic acid binding protein	1.3584	1.6323	1.7004	1.8298	2.2257	0.9497	0.9372452649244786	-0.0935015	0.8111070420747076	0.9560454362488973	Stable
7629	ZNF76	zinc finger protein 76	46.1811	8.999999999999999e-05	8.999999999999999e-05	51.2668	8.999999999999999e-05	34.0439	0.5413298833594203	-0.88542	0.5774681917520169	0.8822128300422202	Stable
7702	ZNF143	zinc finger protein 143	39.5838	8.999999999999999e-05	8.999999999999999e-05	43.9429	8.999999999999999e-05	29.1805	0.5413305628601698	-0.885418	0.577468601255073	0.8822128300422202	Stable
7706	TRIM25	tripartite motif containing 25	6.8213	5.2763	5.0566	4.5422	5.5514	5.3268	1.112435475084952	0.15372165745012964	0.42697346173852774	0.8274940804147709	Stable
7707	ZNF148	zinc finger protein 148	1.3944	0.5425	1.9576	1.9196	0.7846	1.877	0.8501047760412119	-0.234287	0.7009829634955725	0.9238836504295066	Stable
7716	VEZF1	vascular endothelial zinc finger 1	0.0267	8.999999999999999e-05	0.0508	0.1194	0.0553	0.0921	0.2908170914542728	-1.78182	0.059193068950520816	0.8274940804147709	Stable
7726	TRIM26	tripartite motif containing 26	0.4282	0.0973	0.3823	0.431	8.999999999999999e-05	0.4175	1.0697745672232766	0.09730681063161903	0.9162346318053367	0.981143349571802	Stable
7739	ZNF185	zinc finger protein 185 with LIM domain	8.999999999999999e-05	0.0247	0.0365	0.0261	0.0592	0.0502	0.4523247232472325	-1.14457	0.16555602416825657	0.8274940804147709	Stable
7750	ZMYM2	zinc finger MYM-type containing 2	0.0205	0.3399	0.0229	0.0392	8.999999999999999e-05	0.448	0.7865952512877342	-0.346307	0.8560356192406532	0.9668252677297492	Stable
7756	ZNF207	zinc finger protein 207	2.5526	18.2752	11.3575	6.9297	8.8382	17.2953	0.9734478211425391	-0.0388244	0.9607839441019963	0.991453722342926	Stable
7764	ZNF217	zinc finger protein 217	8.999999999999999e-05	8.999999999999999e-05	8.999999999999999e-05	0.8072	8.999999999999999e-05	8.999999999999999e-05	0.00033441502142733274	-11.5461	0.42264973081037427	0.8274940804147709	Stable
7779	SLC30A1	solute carrier family 30 member 1	1.906	6.0494	1.6425	4.4703	5.0929	2.1278	0.8209648447523734	-0.284608	0.7043130300023553	0.9245414031119176	Stable
7791	ZYX	zyxin	5.1117	5.2997	1.3042	6.364	6.1795	6.7868	0.6060744013284842	-0.722433	0.18842941125440135	0.8274940804147709	Stable
7798	LUZP1	leucine zipper protein 1	0.9991	1.4421	1.1787	1.3369	1.6878	0.8188	0.9418238584623388	-0.0864708	0.8096535960347258	0.9558837142406685	Stable
7803	PTP4A1	protein tyrosine phosphatase 4A1	0.6721	1.4602	1.3605	1.356	0.2599	1.6732	1.0619318354565077	0.08669116368915084	0.8989966612905653	0.9739493814143668	Stable
7804	LRP8	LDL receptor related protein 8	0.3413	0.2572	0.2148	0.2128	0.2189	0.3929	0.986296386126607	-0.0199068	0.9599898497570545	0.9910734367368794	Stable
7812	CSDE1	cold shock domain containing E1	2.9277	4.6393	1.9846	3.5441	3.9019	3.0672	0.9085340334056234	-0.138388	0.7261542435384928	0.9307182975249223	Stable
7818	DAP3	death associated protein 3	13.3472	14.161	13.8666	9.8507	13.6282	16.0308	1.047206129127784	0.06654544628080121	0.7635395973282959	0.9452364229302171	Stable
7837	PXDN	peroxidasin	0.5847	0.7222	0.4946	0.5709	0.5633	0.7081	0.9778537697443412	-0.0323094	0.8759379295348453	0.969910477666657	Stable
7841	MOGS	mannosyl-oligosaccharide glucosidase	9.6274	11.7602	10.8453	7.4137	9.1415	4.7606	1.512159993995065	0.5966107918947918	0.08560559347004393	0.8274940804147709	Stable
7846	TUBA1A	tubulin alpha 1a	202.816	231.494	169.828	212.077	187.696	239.919	0.9444212995928815	-0.0824975	0.6391037257725776	0.89923470301683	Stable
7866	IFRD2	interferon related developmental regulator 2	0.8643	0.7939	0.2421	0.532	0.4359	1.1237	0.9085389175750622	-0.13838	0.8376036804323941	0.9599723477372015	Stable
7867	MAPKAPK3	MAPK activated protein kinase 3	8.999999999999999e-05	8.999999999999999e-05	8.999999999999999e-05	0.1627	8.999999999999999e-05	8.999999999999999e-05	0.0016576620825147343	-9.23663	0.42264973081037427	0.8274940804147709	Stable
7871	SLMAP	sarcolemma associated protein	1.7921	0.7004	1.0712	0.3606	0.9042	0.8001	1.7258462879558334	0.7873039769855636	0.26038698922943465	0.8274940804147709	Stable
7873	MANF	mesencephalic astrocyte derived neurotrophic factor	51.048	39.3693	42.4916	37.8698	49.7738	29.0956	1.1385113141087142	0.18714862852102532	0.4901603222418846	0.8482697717411837	Stable
7874	USP7	ubiquitin specific peptidase 7	9.1051	11.2564	13.7235	12.5403	11.8884	12.2421	0.9294861306543626	-0.105495	0.5856830676291944	0.8853033406524629	Stable
7879	RAB7A	RAB7A, member RAS oncogene family	143.088	130.599	116.75	121.035	134.451	146.269	0.9718273504567086	-0.0412281	0.7383866217844379	0.9358371514885212	Stable
7905	REEP5	receptor accessory protein 5	8.999999999999999e-05	8.999999999999999e-05	0.2317	0.2198	0.3168	0.2754	0.2855665024630542	-1.8081	0.11645640424776608	0.8274940804147709	Stable
7913	DEK	DEK proto-oncogene	34.4738	40.0456	28.7603	37.6074	47.2931	34.3271	0.8662398639241249	-0.207162	0.3557570331309761	0.8274940804147709	Stable
7915	ALDH5A1	aldehyde dehydrogenase 5 family member A1	5.9266	5.4561	5.4062	5.6296	5.2791	5.6774	1.0122271058295802	0.017533013051763215	0.7625566258191092	0.9447773174271087	Stable
7916	PRRC2A	proline rich coiled-coil 2A	1.2992	1.3223	1.5202	1.2426	1.7085	1.484	0.9338459110279361	-0.0987436	0.5648763227691513	0.8779952495703655	Stable
7917	BAG6	BAG cochaperone 6	4.0162	4.4325	1.6727	4.1361	3.515	5.1269	0.7920957896384412	-0.336253	0.4304435989256169	0.8274940804147709	Stable
7919	DDX39B	DExD-box helicase 39B	67.3027	62.7688	59.5474	60.6712	71.5665	77.7121	0.9031630418319045	-0.146942	0.3093770344229426	0.8274940804147709	Stable
7920	ABHD16A	abhydrolase domain containing 16A, phospholipase	1.0514	1.2347	1.7329	0.905	1.0499	0.8464	1.4346910363045728	0.520740082975303	0.17687076555872308	0.8274940804147709	Stable
7922	SLC39A7	solute carrier family 39 member 7	0.0914	0.0794	0.0848	0.2098	0.1272	0.3264	0.38528791076273744	-1.37599	0.14245307238983876	0.8274940804147709	Stable
7923	HSD17B8	hydroxysteroid 17-beta dehydrogenase 8	1.4252	3.1247	1.7613	2.0566	2.8432	1.9215	0.9252195329336051	-0.112132	0.7925841949523096	0.9535441883185503	Stable
7936	NELFE	negative elongation factor complex member E	1.6788	5.3419	3.8346	5.4241	0.3948	0.1021	1.8333558520520183	0.8744868383402795	0.47140579714269143	0.8390719961954892	Stable
7965	AIMP2	aminoacyl tRNA synthetase complex interacting multifunctional protein 2	8.9563	8.677	7.5041	7.3442	10.2546	10.7078	0.8880402450311942	-0.171303	0.4308655356771766	0.8280023390147037	Stable
7975	MAFK	MAF bZIP transcription factor K	8.999999999999999e-05	0.6157	0.4702	0.177	8.999999999999999e-05	0.1937	2.9288546077294426	1.550336577678211	0.3280278354704816	0.8274940804147709	Stable
7982	ST7	suppression of tumorigenicity 7	0.7424	0.5369	0.902	1.6858	0.81	0.4011	0.7529773205840727	-0.409322	0.5985771175068376	0.8881410082525901	Stable
7993	UBXN8	UBX domain protein 8	1.1744	1.5688	1.3832	1.0714	2.0248	1.449	0.9078588400950455	-0.13946	0.6768402178694244	0.9127429657402537	Stable
8019	BRD3	bromodomain containing 3	0.745	2.7309	1.2357	1.3458	1.3397	1.6473	1.0874261447562776	0.12091742007667271	0.8532518857744211	0.966683745330567	Stable
8021	NUP214	nucleoporin 214	7.8775	8.6818	7.3728	7.1253	9.0693	6.6064	1.0496074733564316	0.06984989730175037	0.6845965908151266	0.9168024817187101	Stable
8027	STAM	signal transducing adaptor molecule	2.1131	6.1412	1.583	2.1365	4.4844	6.3674	0.7573970419531425	-0.400878	0.6085842456182475	0.8922693916446008	Stable
8030	CCDC6	coiled-coil domain containing 6	3.5139	2.3533	4.8689	2.5946	2.4362	6.0221	0.9713378389381973	-0.0419549	0.9432437652980565	0.9881707799511135	Stable
8036	SHOC2	SHOC2 leucine rich repeat scaffold protein	8.999999999999999e-05	8.999999999999999e-05	8.999999999999999e-05	0.244	0.3365	0.0951	0.0003996447602131438	-11.289	0.08527806285449688	0.8274940804147709	Stable
8050	PDHX	pyruvate dehydrogenase complex component X	0.9996	2.7422	0.9459	3.1266	3.0285	3.4285	0.4891376935598313	-1.03169	0.10417918637969611	0.8274940804147709	Stable
8065	CUL5	cullin 5	0.9316	0.066	0.165	0.0827	1.0966	0.1204	0.8945141186427636	-0.160824	0.9206657244508951	0.9821838230132894	Stable
8073	PTP4A2	protein tyrosine phosphatase 4A2	0.601	1.348	1.2219	1.3808	0.1896	1.622	0.9932652549805788	-0.00974905	0.989446766023917	0.9956986162963423	Stable
8078	USP5	ubiquitin specific peptidase 5	4.1562	5.3094	5.6639	3.597	5.7728	3.1154	1.2117947650017622	0.27714537819497875	0.41299053419237397	0.8274940804147709	Stable
8085	KMT2D	lysine methyltransferase 2D	0.0055	0.0065	0.0072	0.0098	0.0118	0.0159	0.5119999999999999	-0.965784	0.06772309975896469	0.8274940804147709	Stable
8086	AAAS	aladin WD repeat nucleoporin	2.5164	2.8781	0.7449	0.7327	0.9969	1.1153	2.158037189356392	1.10971972693795	0.23536606675631952	0.8274940804147709	Stable
8087	FXR1	FMR1 autosomal homolog 1	11.0161	17.4143	14.4824	9.5252	11.2928	13.5142	1.249928638421074	0.3218457301394473	0.2720653891431102	0.8274940804147709	Stable
8106	PABPN1	poly(A) binding protein nuclear 1	10.6144	7.7758	9.2157	9.1804	8.0773	11.1787	0.9707944746873725	-0.0427622	0.8321089115345806	0.958611543582143	Stable
8120	AP3B2	adaptor related protein complex 3 subunit beta 2	8.999999999999999e-05	8.999999999999999e-05	8.999999999999999e-05	0.0913	0.0986	8.999999999999999e-05	0.0014211274277593552	-9.45875	0.18410717575107863	0.8274940804147709	Stable
8125	ANP32A	acidic nuclear phosphoprotein 32 family member A	35.3781	31.4684	38.3764	27.5968	34.9068	42.7577	0.9996351935611664	-0.0005264	0.9980559308583763	0.9988458956019434	Stable
8140	SLC7A5	solute carrier family 7 member 5	33.2154	44.274	36.9183	44.0961	32.3531	43.2232	0.9560074002025531	-0.0649063	0.7428481288034399	0.9378960326926649	Stable
8148	TAF15	TATA-box binding protein associated factor 15	7.7588	7.1542	13.1236	9.2826	15.0827	14.5732	0.7200225997406166	-0.473886	0.24262442399088344	0.8274940804147709	Stable
8161	COIL	coilin	1.3966	2.2784	1.6697	1.3335	1.6145	1.0306	1.343361986628462	0.42584811038389114	0.22769955442846157	0.8274940804147709	Stable
8165	AKAP1	A-kinase anchoring protein 1	2.9644	3.8018	2.9512	2.5265	3.3331	3.7301	1.0133163706893853	0.019084672822247614	0.9297601605129985	0.9844874084887109	Stable
8175	SF3A2	splicing factor 3a subunit 2	12.9925	17.7317	18.4782	14.9407	20.1016	18.8432	0.9130916480314742	-0.131168	0.5376083185357945	0.8696017636955012	Stable
8178	ELL	elongation factor for RNA polymerase II	8.999999999999999e-05	0.4686	0.1671	0.2255	8.999999999999999e-05	8.999999999999999e-05	2.8172190712513285	1.4942717542414885	0.4443075853695581	0.8327898020070738	Stable
8189	SYMPK	symplekin scaffold protein	1.1809	1.5567	1.272	2.0534	1.8902	1.4868	0.7383618149675899	-0.4376	0.08923498565900308	0.8274940804147709	Stable
8192	CLPP	caseinolytic mitochondrial matrix peptidase proteolytic subunit	25.1891	29.906	39.86	25.1408	25.0977	27.1434	1.2270970343193952	0.2952493365283303	0.3073701059868233	0.8274940804147709	Stable
8208	CHAF1B	chromatin assembly factor 1 subunit B	0.8225	0.3271	1.0013	1.6685	1.2406	1.0447	0.5440082958166826	-0.878299	0.09315401032831727	0.8274940804147709	Stable
8209	GATD3	glutamine amidotransferase class 1 domain containing 3	131.762	49.3421	70.0972	110.853	96.1561	50.8308	0.974252995174909	-0.0376316	0.9461989397363181	0.9885886522365052	Stable
8218	CLTCL1	clathrin heavy chain like 1	4.4753	4.1721	4.2305	3.9626	3.2755	3.5617	1.1924202300042592	0.25389275669066724	0.05546629122051502	0.8274940804147709	Stable
8220	ESS2	ess-2 splicing factor homolog	0.3976	0.7079	0.5768	0.3808	0.9161	0.758	0.8186773078981946	-0.288633	0.5426146783706527	0.871654083581885	Stable
8237	USP11	ubiquitin specific peptidase 11	0.0203	0.1144	8.999999999999999e-05	0.0073	0.0196	0.1068	1.008152580403889	0.011714002263879057	0.9942232157037114	0.9970325835195096	Stable
8239	USP9X	ubiquitin specific peptidase 9 X-linked	0.4877	0.6244	0.4509	0.4565	0.4234	0.7265	0.9729830677290837	-0.0395134	0.903025822334006	0.97612292995217	Stable
8241	RBM10	RNA binding motif protein 10	5.505	6.859	5.1711	6.2302	6.2853	7.5532	0.8737536561909839	-0.194702	0.27983936907710694	0.8274940804147709	Stable
8242	KDM5C	lysine demethylase 5C	0.0121	0.0607	0.0407	0.0612	0.0915	0.0701	0.5094254937163376	-0.973057	0.10703428549382986	0.8274940804147709	Stable
8243	SMC1A	structural maintenance of chromosomes 1A	8.0815	6.9149	8.2236	7.9416	7.4859	14.5828	0.7737343512060858	-0.37009	0.4284819852122403	0.8274940804147709	Stable
8260	NAA10	N-alpha-acetyltransferase 10, NatA catalytic subunit	2.1713	4.3834	2.1724	3.0447	3.8281	1.5031	1.0419298224668394	0.05925811044887133	0.9129075769358016	0.9806360383929569	Stable
8266	UBL4A	ubiquitin like 4A	2.899	3.3732	3.5157	2.9643	4.2657	2.7694	0.9788487309238553	-0.0308422	0.8990760905307509	0.9739493814143668	Stable
8270	LAGE3	L antigen family member 3	0.805	0.9406	8.999999999999999e-05	0.8831	0.5696	1.0393	0.7005176565008026	-0.513507	0.5017592999456424	0.8510643396026629	Stable
8284	KDM5D	lysine demethylase 5D	0.0116	0.0311	0.0112	0.0374	0.0573	0.0439	0.38888888888888895	-1.36257	0.03325468168707123	0.8274940804147709	Down
8287	USP9Y	ubiquitin specific peptidase 9 Y-linked	0.0991	0.1581	0.0536	0.0998	0.0448	0.1874	0.9361445783132528	-0.0951967	0.8978282056686123	0.9738900636239266	Stable
8289	ARID1A	AT-rich interaction domain 1A	3.438	1.9458	2.084	1.936	3.1503	2.3052	1.0103226679293786	0.014816121767357884	0.9681778429764425	0.9934450492725545	Stable
8290	H3-4	H3.4 histone, cluster member	15.3303	15.0776	8.6799	13.6365	19.0404	8.8628	0.9409745376110081	-0.0877724	0.8350127730062713	0.9594639112671038	Stable
8291	DYSF	dysferlin	0.2923	8.999999999999999e-05	0.3313	0.2272	0.2685	0.2608	0.8244415069398545	-0.278511	0.7139543734761511	0.9266790019477772	Stable
8294	H4C9	H4 clustered histone 9	309.552	262.757	282.883	180.173	191.904	138.776	1.6740486438056559	0.743341449726713	0.005979205850500905	0.7330664798436566	Up
8295	TRRAP	transformation/transcription domain associated protein	0.6374	0.3803	0.6359	0.4254	0.3391	0.496	1.3118603728679097	0.39161417567954554	0.2673687048572507	0.8274940804147709	Stable
8301	PICALM	phosphatidylinositol binding clathrin assembly protein	1.3977	0.9864	0.984	1.0785	1.2357	1.4166	0.9027822450948858	-0.14755	0.5171307595945116	0.8601762190647626	Stable
8314	BAP1	BRCA1 associated protein 1	0.1842	8.999999999999999e-05	8.999999999999999e-05	8.999999999999999e-05	8.999999999999999e-05	8.999999999999999e-05	682.8888888888891	9.41550705015065	0.42264973081037416	0.8274940804147709	Stable
8318	CDC45	cell division cycle 45	8.999999999999999e-05	8.999999999999999e-05	8.999999999999999e-05	0.4929	8.999999999999999e-05	8.999999999999999e-05	0.0005475784862496957	-10.8346	0.42264973081037427	0.8274940804147709	Stable
8329	H2AC13	H2A clustered histone 13	32.2312	36.1257	24.3525	41.4	38.1617	41.267	0.7672796281016017	-0.382176	0.10315747599414864	0.8274940804147709	Stable
8330	H2AC15	H2A clustered histone 15	32.2312	36.1257	24.3525	41.4	38.1617	41.267	0.7672796281016017	-0.382176	0.10315747599414864	0.8274940804147709	Stable
8331	H2AC14	H2A clustered histone 14	32.2312	36.1257	24.3525	41.4	38.1617	41.267	0.7672796281016017	-0.382176	0.10315747599414864	0.8274940804147709	Stable
8332	H2AC16	H2A clustered histone 16	32.2312	36.1257	24.3525	41.4	38.1617	41.267	0.7672796281016017	-0.382176	0.10315747599414864	0.8274940804147709	Stable
8334	H2AC6	H2A clustered histone 6	30.8653	36.1257	23.4255	39.9828	33.9237	40.4711	0.7905088059200404	-0.339147	0.15110933720633454	0.8274940804147709	Stable
8335	H2AC4	H2A clustered histone 4	30.8429	36.1257	23.4255	39.9609	33.9032	40.4711	0.7906060425835613	-0.338969	0.15133163280811776	0.8274940804147709	Stable
8336	H2AC17	H2A clustered histone 17	32.2312	36.1257	24.3525	41.4	38.1617	41.267	0.7672796281016017	-0.382176	0.10315747599414864	0.8274940804147709	Stable
8337	H2AC18	H2A clustered histone 18	32.2312	36.1257	24.3525	41.4	38.1617	41.267	0.7672796281016017	-0.382176	0.10315747599414864	0.8274940804147709	Stable
8338	H2AC20	H2A clustered histone 20	32.2312	36.1257	24.3525	41.4	38.1617	41.267	0.7672796281016017	-0.382176	0.10315747599414864	0.8274940804147709	Stable
8339	H2BC8	H2B clustered histone 8	203.728	156.008	138.888	133.702	131.366	61.2499	1.5280287939984922	0.6116717296088927	0.13739843179640626	0.8274940804147709	Stable
8340	H2BC13	H2B clustered histone 13	203.728	156.008	138.888	133.688	131.366	61.2499	1.528095290339861	0.6117345110531651	0.13735327842464323	0.8274940804147709	Stable
8341	H2BC15	H2B clustered histone 15	203.728	156.008	138.888	133.688	131.366	61.2499	1.528095290339861	0.6117345110531651	0.13735327842464323	0.8274940804147709	Stable
8342	H2BC14	H2B clustered histone 14	203.728	156.008	138.888	133.688	131.366	61.2499	1.528095290339861	0.6117345110531651	0.13735327842464323	0.8274940804147709	Stable
8343	H2BC7	H2B clustered histone 7	203.728	156.008	138.888	133.702	131.366	61.2499	1.5280287939984922	0.6116717296088927	0.13739843179640626	0.8274940804147709	Stable
8344	H2BC6	H2B clustered histone 6	203.728	156.008	138.888	133.702	131.366	61.2499	1.5280287939984922	0.6116717296088927	0.13739843179640626	0.8274940804147709	Stable
8345	H2BC9	H2B clustered histone 9	203.728	156.008	138.888	133.688	131.366	61.2499	1.528095290339861	0.6117345110531651	0.13735327842464323	0.8274940804147709	Stable
8346	H2BC10	H2B clustered histone 10	203.728	156.008	138.888	133.702	131.366	61.2499	1.5280287939984922	0.6116717296088927	0.13739843179640626	0.8274940804147709	Stable
8347	H2BC4	H2B clustered histone 4	203.728	156.008	138.888	133.702	131.366	61.2499	1.5280287939984922	0.6116717296088927	0.13739843179640626	0.8274940804147709	Stable
8348	H2BC17	H2B clustered histone 17	274.582	181.1	205.899	147.551	133.201	119.065	1.6547096754184358	0.7265781133610405	0.07896823411928064	0.8274940804147709	Stable
8349	H2BC21	H2B clustered histone 21	274.582	181.1	205.899	147.565	133.201	119.065	1.6546509083224017	0.7265268750653762	0.07896874122398999	0.8274940804147709	Stable
8350	H3C1	H3 clustered histone 1	19.9054	17.9859	13.4467	18.0576	23.7558	14.2643	0.9154797718166043	-0.1274	0.6653155958873646	0.9077540411919119	Stable
8351	H3C4	H3 clustered histone 4	19.9054	17.9859	13.4467	18.0576	23.7558	14.2643	0.9154797718166043	-0.1274	0.6653155958873646	0.9077540411919119	Stable
8352	H3C3	H3 clustered histone 3	19.9054	17.9859	13.4467	18.0576	23.7558	14.2643	0.9154797718166043	-0.1274	0.6653155958873646	0.9077540411919119	Stable
8353	H3C6	H3 clustered histone 6	19.9054	17.9859	13.4467	18.0576	23.7558	14.2643	0.9154797718166043	-0.1274	0.6653155958873646	0.9077540411919119	Stable
8354	H3C11	H3 clustered histone 11	19.9054	17.9859	13.4467	18.0576	23.7558	14.2643	0.9154797718166043	-0.1274	0.6653155958873646	0.9077540411919119	Stable
8355	H3C8	H3 clustered histone 8	19.9054	17.9859	13.4467	18.0576	23.7558	14.2643	0.9154797718166043	-0.1274	0.6653155958873646	0.9077540411919119	Stable
8356	H3C12	H3 clustered histone 12	19.9054	17.9859	13.4467	18.0576	23.7558	14.2643	0.9154797718166043	-0.1274	0.6653155958873646	0.9077540411919119	Stable
8357	H3C10	H3 clustered histone 10	19.9054	17.9859	13.4467	18.0576	23.7558	14.2643	0.9154797718166043	-0.1274	0.6653155958873646	0.9077540411919119	Stable
8358	H3C2	H3 clustered histone 2	19.9054	17.9859	13.4467	18.0576	23.7558	14.2643	0.9154797718166043	-0.1274	0.6653155958873646	0.9077540411919119	Stable
8359	H4C1	H4 clustered histone 1	309.552	262.757	282.883	180.173	191.904	138.776	1.6740486438056559	0.743341449726713	0.005979205850500905	0.7330664798436566	Up
8360	H4C4	H4 clustered histone 4	309.552	262.757	282.883	180.173	191.904	138.776	1.6740486438056559	0.743341449726713	0.005979205850500905	0.7330664798436566	Up
8361	H4C6	H4 clustered histone 6	309.552	262.757	282.883	180.173	191.904	138.776	1.6740486438056559	0.743341449726713	0.005979205850500905	0.7330664798436566	Up
8362	H4C12	H4 clustered histone 12	309.552	262.757	282.883	180.173	191.904	138.776	1.6740486438056559	0.743341449726713	0.005979205850500905	0.7330664798436566	Up
8363	H4C11	H4 clustered histone 11	309.552	262.757	282.883	180.173	191.904	138.776	1.6740486438056559	0.743341449726713	0.005979205850500905	0.7330664798436566	Up
8364	H4C3	H4 clustered histone 3	309.552	262.757	282.883	180.173	191.904	138.776	1.6740486438056559	0.743341449726713	0.005979205850500905	0.7330664798436566	Up
8365	H4C8	H4 clustered histone 8	309.552	262.757	282.883	180.173	191.904	138.776	1.6740486438056559	0.743341449726713	0.005979205850500905	0.7330664798436566	Up
8366	H4C2	H4 clustered histone 2	309.552	262.757	282.883	180.173	191.904	138.776	1.6740486438056559	0.743341449726713	0.005979205850500905	0.7330664798436566	Up
8367	H4C5	H4 clustered histone 5	309.552	262.757	282.883	180.173	191.904	138.776	1.6740486438056559	0.743341449726713	0.005979205850500905	0.7330664798436566	Up
8368	H4C13	H4 clustered histone 13	309.552	262.757	282.883	180.173	191.904	138.776	1.6740486438056559	0.743341449726713	0.005979205850500905	0.7330664798436566	Up
8370	H4C14	H4 clustered histone 14	309.552	262.757	282.883	180.173	191.904	138.776	1.6740486438056559	0.743341449726713	0.005979205850500905	0.7330664798436566	Up
8379	MAD1L1	mitotic arrest deficient 1 like 1	1.4973	2.8167	1.8523	1.9551	2.3522	2.1171	0.959825042027271	-0.0591566	0.8509316778772924	0.9655228247678053	Stable
8394	PIP5K1A	phosphatidylinositol-4-phosphate 5-kinase type 1 alpha	0.8467	0.4728	8.999999999999999e-05	0.6801	0.6846	0.0703	0.919574912891986	-0.120961	0.9099468704983754	0.9792275979489768	Stable
8396	PIP4K2B	phosphatidylinositol-5-phosphate 4-kinase type 2 beta	0.2194	0.287	0.4117	0.3141	0.4715	0.3662	0.797100191005383	-0.327167	0.34758038134967306	0.8274940804147709	Stable
8402	SLC25A11	solute carrier family 25 member 11	14.4793	14.8343	13.5003	25.5026	11.2287	11.3417	0.8906017931063175	-0.167148	0.7473531246834527	0.9393919357289228	Stable
8407	TAGLN2	transgelin 2	40.6096	39.0415	30.8407	32.9034	35.3015	43.8343	0.986188762504552	-0.0200643	0.9141570908386838	0.9808289408785172	Stable
8411	EEA1	early endosome antigen 1	2.2918	2.1379	2.4431	2.3138	3.1356	2.8707	0.8260477638489923	-0.275703	0.17518154304774042	0.8274940804147709	Stable
8412	BCAR3	BCAR3 adaptor protein, NSP family member	0.8105	1.3162	1.2698	1.9436	1.1189	1.7918	0.6996889355828853	-0.515214	0.19364299710778168	0.8274940804147709	Stable
8428	STK24	serine/threonine kinase 24	1.5923	3.3967	0.7625	1.6103	1.903	2.984	0.8852138580641189	-0.175902	0.796166048415291	0.9535441883185503	Stable
8443	GNPAT	glyceronephosphate O-acyltransferase	1.2414	1.4631	1.5713	0.9215	0.9863	1.4446	1.2754444577019448	0.35100007468113137	0.19893221947338624	0.8274940804147709	Stable
[truncated: 4,531 more rows]

## Sheet: FFA+G1 vs. FFA
Gene_ID	Gene_symbol	Description	FFA+G1_1	FFA+G1_2	FFA+G1_3	FFA_1	FFA_2	FFA_3	FC	log2FC	pValue	FDR	significance
2	A2M	alpha-2-macroglobulin	0.0707	0.0694	0.0715	0.0574	0.0895	8.999999999999999e-05	1.439553711136812	0.5256216182484197	0.4967803929924319	0.8787429262866899	Stable
9	NAT1	N-acetyltransferase 1	8.999999999999999e-05	8.999999999999999e-05	0.0923	0.1311	8.999999999999999e-05	0.1994	0.2797422789558063	-1.83783	0.3150986830018625	0.8689403224015022	Stable
16	AARS1	alanyl-tRNA synthetase 1	15.9117	13.9654	10.4391	10.6677	11.0398	12.1936	1.1892298479990322	0.2500275784320155	0.3122720161712031	0.8689403224015022	Stable
18	ABAT	4-aminobutyrate aminotransferase	0.7811	8.999999999999999e-05	8.999999999999999e-05	0.7348	8.999999999999999e-05	8.999999999999999e-05	1.0629949114261612	0.08813469068104607	0.9676355143079775	0.9953287029692631	Stable
21	ABCA3	ATP binding cassette subfamily A member 3	7.6873	8.999999999999999e-05	7.8969	0.0106	6.3887	6.8105	1.179752153704068	0.2384838051982925	0.8278512630234368	0.9754201219307397	Stable
23	ABCF1	ATP binding cassette subfamily F member 1	3.9257	7.4263	6.1128	4.2676	4.8492	6.6249	1.1094608587382557	0.14985877082442484	0.6707960301574905	0.9293077767478403	Stable
27	ABL2	ABL proto-oncogene 2, non-receptor tyrosine kinase	0.0897	0.0973	0.0551	0.0853	0.084	0.0591	1.059982486865149	0.084040428636094	0.7855854615196636	0.9639448425556053	Stable
30	ACAA1	acetyl-CoA acyltransferase 1	3.0311	1.9306	5.1458	3.3287	4.6996	6.6852	0.6869541577462875	-0.541714	0.32093575374054073	0.8689403224015022	Stable
31	ACACA	acetyl-CoA carboxylase alpha	2.1333	1.5081	1.3199	1.6565	1.3794	1.5247	1.0878612463272377	0.12149455658714149	0.6488480054978614	0.9203970460504023	Stable
32	ACACB	acetyl-CoA carboxylase beta	0.5763	0.3632	0.4458	0.3178	0.395	0.3428	1.312334217506631	0.3921351837788475	0.21149215204520921	0.8689403224015022	Stable
34	ACADM	acyl-CoA dehydrogenase medium chain	31.4801	17.2113	28.0402	25.8185	31.4957	31.9429	0.8596694268579194	-0.218146	0.4464363376948014	0.8715050775334873	Stable
35	ACADS	acyl-CoA dehydrogenase short chain	0.4291	0.1972	8.999999999999999e-05	0.2481	0.3937	0.4973	0.5498990431042051	-0.862761	0.31406093807861385	0.8689403224015022	Stable
37	ACADVL	acyl-CoA dehydrogenase very long chain	34.0848	35.3829	48.1022	33.2832	24.3682	35.8601	1.2572774471589054	0.33030304870229116	0.23403383624857294	0.8689403224015022	Stable
38	ACAT1	acetyl-CoA acetyltransferase 1	17.7926	9.5264	10.7912	11.3933	27.1226	11.2074	0.7664455094492925	-0.383745	0.5580418677708887	0.8914437955514849	Stable
39	ACAT2	acetyl-CoA acetyltransferase 2	5.8175	4.7033	7.9963	5.9207	2.7054	4.7606	1.3832460576542387	0.468057812007172	0.2736248693894793	0.8689403224015022	Stable
47	ACLY	ATP citrate lyase	27.2046	28.5474	22.1668	21.4466	25.151	23.5692	1.1104796000387647	0.15118289023452364	0.3255343987072859	0.8689403224015022	Stable
48	ACO1	aconitase 1	4.7819	4.4076	4.1093	3.0469	5.0849	4.0484	1.0918375724536544	0.12675824925676457	0.5987431372062437	0.9022772688746267	Stable
50	ACO2	aconitase 2	29.1896	33.924	36.9109	41.0661	33.7025	47.4138	0.8186490034571263	-0.288683	0.19857667378323532	0.8689403224015022	Stable
51	ACOX1	acyl-CoA oxidase 1	2.3817	3.7173	2.957	1.974	2.7638	3.1124	1.153601182135487	0.20614454807220783	0.47777876396831187	0.8715050775334873	Stable
52	ACP1	acid phosphatase 1	23.917	14.7397	16.0285	23.8981	25.2076	20.434	0.7863882070241891	-0.346686	0.22194561709424482	0.8689403224015022	Stable
53	ACP2	acid phosphatase 2, lysosomal	1.4788	2.8029	3.5828	3.7936	1.6213	1.009	1.2242562929061784	0.29190561178791086	0.6717106641890928	0.9293077767478403	Stable
58	ACTA1	actin alpha 1, skeletal muscle	852.541	624.228	764.948	641.231	700.663	661.156	1.1191516817701324	0.16240558207617875	0.35425749336672474	0.8689403224015022	Stable
59	ACTA2	actin alpha 2, smooth muscle	852.207	623.707	764.824	640.152	700.351	661.279	1.1193711843062242	0.16268851438488663	0.3542058223448703	0.8689403224015022	Stable
60	ACTB	actin beta	1371.48	1055.26	1236.01	1000.87	1200.64	1167.97	1.0870343985381248	0.12039759428900913	0.43288558704814445	0.8715050775334873	Stable
70	ACTC1	actin alpha cardiac muscle 1	852.821	624.281	764.863	641.638	700.847	661.699	1.1186425294889415	0.16174908606764427	0.3560037737147143	0.8689403224015022	Stable
71	ACTG1	actin gamma 1	1371.34	1055.08	1235.9	1000.72	1200.38	1167.84	1.0870852955893124	0.12046514247741483	0.43270964552712676	0.8715050775334873	Stable
72	ACTG2	actin gamma 2, smooth muscle	897.826	654.365	806.038	673.175	737.695	691.772	1.1215556428531346	0.1655011974878666	0.35309111666023757	0.8689403224015022	Stable
81	ACTN4	actinin alpha 4	87.6302	90.2514	85.7203	84.1242	104.568	86.6208	0.9574625971167362	-0.062712	0.6086423121621046	0.9038874644919824	Stable
86	ACTL6A	actin like 6A	22.2473	20.3578	25.0278	19.9701	20.0425	19.2481	1.1412774401922354	0.19064954792326924	0.1720745569434889	0.8689403224015022	Stable
87	ACTN1	actinin alpha 1	45.555	44.4852	40.589	43.9241	55.1791	42.3935	0.9231960886720326	-0.115291	0.47157120444375156	0.8715050775334873	Stable
88	ACTN2	actinin alpha 2	10.3812	8.1981	9.4821	9.5004	9.5352	7.9401	1.0402473337114513	0.056926590573302446	0.6837045215625022	0.9354505788956999	Stable
89	ACTN3	actinin alpha 3	5.7658	5.0438	6.1476	5.0344	5.8516	4.2135	1.123030563925958	0.1673971920522955	0.34798032290326064	0.8689403224015022	Stable
102	ADAM10	ADAM metallopeptidase domain 10	0.4548	0.8584	0.8169	0.686	0.7435	0.7056	0.9976581893119761	-0.00338248	0.9908498212538137	0.9980246468446946	Stable
103	ADAR	adenosine deaminase RNA specific	5.2914	3.8017	5.4138	4.5888	5.1042	4.6824	1.0091475715458353	0.013137160737576132	0.9418519345188783	0.9939346979194489	Stable
104	ADARB1	adenosine deaminase RNA specific B1	2.0248	2.5548	1.3439	1.9065	2.4144	3.3113	0.7761195985430152	-0.365649	0.35230879432500944	0.8689403224015022	Stable
113	ADCY7	adenylate cyclase 7	8.999999999999999e-05	8.999999999999999e-05	8.999999999999999e-05	8.999999999999999e-05	8.999999999999999e-05	0.9057	0.0002980527222148629	-11.7121	0.42264973081037427	0.8689403224015022	Stable
115	ADCY9	adenylate cyclase 9	0.1785	8.999999999999999e-05	0.12	0.17	0.0908	0.1415	0.7422073079791202	-0.430106	0.5929505629570097	0.9022772688746267	Stable
128	ADH5	alcohol dehydrogenase 5 (class III), chi polypeptide	16.888	14.2027	14.5971	11.4074	15.7085	11.1176	1.1949677638719969	0.25697169977146306	0.23658677317212992	0.8689403224015022	Stable
132	ADK	adenosine kinase	4.5734	2.6842	3.2778	2.2081	2.0968	2.8577	1.4708904587719542	0.5566898091549715	0.1707594904597012	0.8689403224015022	Stable
142	PARP1	poly(ADP-ribose) polymerase 1	41.6576	48.8388	55.8714	47.3691	47.0419	38.983	1.0972592470425955	0.13390442841699704	0.4370512396793644	0.8715050775334873	Stable
158	ADSL	adenylosuccinate lyase	4.8064	4.8286	3.4552	2.6588	3.0797	2.4508	1.5984516381131475	0.6766750953791132	0.05365686307720999	0.8689403224015022	Stable
159	ADSS2	adenylosuccinate synthase 2	9.256	13.7547	7.7211	8.1304	8.8273	5.7569	1.352953606931225	0.4361123698408504	0.2809257233079753	0.8689403224015022	Stable
160	AP2A1	adaptor related protein complex 2 subunit alpha 1	3.7252	2.9571	3.5578	3.6797	4.0405	4.8547	0.8143285433681382	-0.296317	0.1466541718280681	0.8689403224015022	Stable
161	AP2A2	adaptor related protein complex 2 subunit alpha 2	4.303	3.5071	2.6149	3.3216	3.436	4.0315	0.966252977542149	-0.0495271	0.836151356701816	0.9766315437187603	Stable
162	AP1B1	adaptor related protein complex 1 subunit beta 1	13.3395	13.3679	11.6924	12.3403	11.2962	10.2001	1.1348598854494838	0.18251418734407027	0.1415646972157689	0.8689403224015022	Stable
163	AP2B1	adaptor related protein complex 2 subunit beta 1	13.8142	11.6099	10.9101	10.9058	12.96	13.6516	0.9684626333381309	-0.0462317	0.7593928651104099	0.9575080188702714	Stable
164	AP1G1	adaptor related protein complex 1 subunit gamma 1	2.6159	3.3083	2.1531	2.9489	2.4008	2.6162	1.013984609397557	0.020035754792605182	0.9269939677126693	0.9925634798787057	Stable
178	AGL	amylo-alpha-1, 6-glucosidase, 4-alpha-glucanotransferase	1.7706	2.8661	3.7155	2.6027	1.6976	2.7168	1.1902637841843495	0.2512813365264741	0.5393332325845889	0.8885491686423501	Stable
191	AHCY	adenosylhomocysteinase	42.2527	46.4941	32.8497	34.8649	43.5015	35.3076	1.0696949170434753	0.09719939061903803	0.622646097609344	0.9114042083055826	Stable
203	AK1	adenylate kinase 1	14.0488	13.2922	11.2861	12.9915	8.3037	9.181	1.2674513226714619	0.34193034061006167	0.19455550714996248	0.8689403224015022	Stable
204	AK2	adenylate kinase 2	29.3699	33.5188	48.2121	47.5435	72.7899	67.0876	0.5927873610747996	-0.754413	0.060792543628459525	0.8689403224015022	Stable
205	AK4	adenylate kinase 4	0.472	1.6483	2.697	0.5767	2.1039	2.3933	0.949427462110014	-0.0748703	0.925181517153409	0.9925634798787057	Stable
208	AKT2	AKT serine/threonine kinase 2	8.999999999999999e-05	0.1013	8.999999999999999e-05	0.0875	8.999999999999999e-05	8.999999999999999e-05	1.1573905109489053	0.21087572110341274	0.9228770002764497	0.9925634798787057	Stable
211	ALAS1	5'-aminolevulinate synthase 1	0.1747	0.2042	0.2866	0.0339	0.2337	0.2508	1.2837577160493827	0.36037294791462937	0.5724890739987567	0.8949602831442427	Stable
212	ALAS2	5'-aminolevulinate synthase 2	1.6953	1.1943	2.6607	2.2885	1.5193	3.4421	0.7655691802645553	-0.385395	0.4695585234739443	0.8715050775334873	Stable
213	ALB	albumin	31.4593	9.5342	47.5471	23.7037	14.9865	21.4626	1.4719281562953013	0.5577072562550136	0.48345778535609624	0.873355274784533	Stable
214	ALCAM	activated leukocyte cell adhesion molecule	28.1975	26.9521	19.3676	28.6301	32.2332	31.9548	0.802830482416684	-0.316833	0.14492415908246056	0.8689403224015022	Stable
215	ABCD1	ATP binding cassette subfamily D member 1	1.9568	2.2367	1.9594	1.8206	1.9243	1.9045	1.0891245087973946	0.12316889249063324	0.20538808960940672	0.8689403224015022	Stable
217	ALDH2	aldehyde dehydrogenase 2 family member	17.9122	16.4565	25.1809	18.0082	23.5635	25.361	0.8896936773804135	-0.168619	0.5209852526862758	0.8853916686542121	Stable
218	ALDH3A1	aldehyde dehydrogenase 3 family member A1	1.7345	1.8506	2.4269	2.5493	2.8836	1.6199	0.8524274047186933	-0.230351	0.48015955859972437	0.8725708539330905	Stable
219	ALDH1B1	aldehyde dehydrogenase 1 family member B1	13.4097	13.2871	16.6492	14.2611	16.7737	14.4878	0.9521863865420692	-0.0706841	0.6250081654326642	0.9121245554229891	Stable
221	ALDH3B1	aldehyde dehydrogenase 3 family member B1	2.6876	2.7601	3.6103	4.1339	4.5319	3.4234	0.7492638057108824	-0.416454	0.083404313123562	0.8689403224015022	Stable
222	ALDH3B2	aldehyde dehydrogenase 3 family member B2	2.0953	2.2691	2.9474	3.1176	4.0724	2.2362	0.7756890369395939	-0.36645	0.3208397334974565	0.8689403224015022	Stable
223	ALDH9A1	aldehyde dehydrogenase 9 family member A1	3.46	6.1033	5.5813	5.7123	3.0331	2.7171	1.321230098146129	0.40188174027616513	0.38218440147066496	0.8689403224015022	Stable
224	ALDH3A2	aldehyde dehydrogenase 3 family member A2	14.6526	14.4783	18.9194	14.1255	15.6889	17.7752	1.0096806865365542	0.013899110019920863	0.9363442551937636	0.9925634798787057	Stable
225	ABCD2	ATP binding cassette subfamily D member 2	0.1469	0.0996	8.999999999999999e-05	0.1407	0.1327	0.1539	0.577088696466183	-0.793135	0.2975487533006713	0.8689403224015022	Stable
226	ALDOA	aldolase, fructose-bisphosphate A	167.465	149.973	153.727	149.875	131.169	110.984	1.201868643465755	0.2652792273501474	0.12843291087901001	0.8689403224015022	Stable
230	ALDOC	aldolase, fructose-bisphosphate C	31.5898	30.883	27.3192	12.7828	18.1715	21.1344	1.7238287766828506	0.7856164824907006	0.019143315029514354	0.8689403224015022	Up
231	AKR1B1	aldo-keto reductase family 1 member B	421.227	255.146	346.687	315.018	289.815	275.819	1.1617082937887597	0.2162478519291796	0.4288005367769944	0.8705995051607673	Stable
248	ALPI	alkaline phosphatase, intestinal	34.3527	42.8137	45.2918	35.4769	38.5411	34.6593	1.1268056898726782	0.17223875381871057	0.2985498506600058	0.8689403224015022	Stable
249	ALPL	alkaline phosphatase, biomineralization associated	38.4177	19.8251	28.365	17.7929	52.9254	45.4114	0.7457851006245603	-0.423168	0.47171560416270863	0.8715050775334873	Stable
250	ALPP	alkaline phosphatase, placental	189.352	184.899	237.418	183.825	213.129	234.998	0.9679045040791099	-0.0470634	0.7781962119061632	0.9618434939562261	Stable
251	ALPG	alkaline phosphatase, germ cell	118.271	109.698	130.514	108.482	113.514	121.188	1.044581623851928	0.06292522933699202	0.5188454511942026	0.8853916686542121	Stable
267	AMFR	autocrine motility factor receptor	0.5564	0.5397	0.724	0.5077	1.0662	0.6444	0.8204931704458367	-0.285437	0.5202572732996478	0.8853916686542121	Stable
271	AMPD2	adenosine monophosphate deaminase 2	3.7199	3.0023	3.0402	3.1519	4.0328	3.2009	0.9399938376213218	-0.0892768	0.6045146940903059	0.9022772688746267	Stable
274	BIN1	bridging integrator 1	7.649	5.2646	5.21	4.2128	5.156	4.3367	1.322359636642224	0.4031145939709213	0.20074814590658202	0.8689403224015022	Stable
291	SLC25A4	solute carrier family 25 member 4	33.9431	22.031	32.2417	32.0963	32.8485	23.1117	1.0018090657702725	0.002607572291038257	0.9918203229757301	0.9982321624067917	Stable
292	SLC25A5	solute carrier family 25 member 5	237.14	230.777	270.925	207.317	191.987	244.472	1.147669128598066	0.1987067749985323	0.1908001141014123	0.8689403224015022	Stable
293	SLC25A6	solute carrier family 25 member 6	184.038	183.356	181.921	164.26	142.691	202.228	1.0788259448350954	0.10946212267692142	0.5224544796582836	0.8856110003096155	Stable
301	ANXA1	annexin A1	91.4243	68.2561	81.1888	69.6367	59.727	35.6104	1.460042515764596	0.5460103803310986	0.11572235344211095	0.8689403224015022	Stable
302	ANXA2	annexin A2	451.61	541.061	709.464	540.701	417.239	422.744	1.2328198197415194	0.30196196100569317	0.2982647659106197	0.8689403224015022	Stable
306	ANXA3	annexin A3	31.7922	36.965	21.3738	32.5366	29.4329	26.8419	1.0148584528562776	0.021278521890584948	0.9347677303170903	0.9925634798787057	Stable
307	ANXA4	annexin A4	10.0251	8.2527	14.7189	12.8463	9.2569	6.1365	1.1684507979900636	0.22459698530582226	0.5931368558292425	0.9022772688746267	Stable
308	ANXA5	annexin A5	65.6112	68.2744	68.7617	65.8861	54.1758	48.3897	1.2030001495978668	0.2666368219188832	0.15291007399134157	0.8689403224015022	Stable
309	ANXA6	annexin A6	4.9601	4.5608	8.5693	8.9467	4.6435	5.032	0.9714319468161658	-0.0418152	0.929203842252501	0.9925634798787057	Stable
310	ANXA7	annexin A7	3.9323	2.6104	6.837	3.7759	3.0797	3.2691	1.3214910071409522	0.4021666073500496	0.47745655586072494	0.8715050775334873	Stable
311	ANXA11	annexin A11	35.8872	22.0909	32.6621	23.4953	11.0682	19.0181	1.691629215999522	0.7584133823708398	0.09042047442031287	0.8689403224015022	Stable
318	NUDT2	nudix hydrolase 2	1.14	4.4449	3.8746	0.7949	0.8261	2.3859	2.360802615488282	1.2392774242178186	0.2115741165855841	0.8689403224015022	Stable
324	APC	APC regulator of WNT signaling pathway	8.999999999999999e-05	0.0536	8.999999999999999e-05	0.2306	8.999999999999999e-05	0.0131	0.22059969646006808	-2.1805	0.4888039637728786	0.8777178383224441	Stable
327	APEH	acylaminoacyl-peptide hydrolase	1.58	0.7433	0.2625	0.3433	0.7024	0.6777	1.5004061738424046	0.5853531044979808	0.5386875901317111	0.8885491686423501	Stable
328	APEX1	apurinic/apyrimidinic endodeoxyribonuclease 1	43.802	38.6255	45.765	40.5592	35.2792	32.1282	1.1873347868692725	0.24772678186756794	0.10837194523949954	0.8689403224015022	Stable
332	BIRC5	baculoviral IAP repeat containing 5	1.3783	0.956	1.3159	1.0414	1.1369	1.218	1.0747578246915759	0.10401161378959337	0.5971571808802474	0.9022772688746267	Stable
334	APLP2	amyloid beta precursor like protein 2	0.1776	0.2624	8.999999999999999e-05	8.999999999999999e-05	0.1092	0.4375	0.8048610984107244	-0.313188	0.8295567609959238	0.9754201219307397	Stable
338	APOB	apolipoprotein B	0.0171	0.0187	0.0378	0.0175	0.0038	8.999999999999999e-05	3.440860215053763	1.7827692837793307	0.11350739021776009	0.8689403224015022	Stable
351	APP	amyloid beta precursor protein	0.279	0.6062	0.589	0.3455	0.5823	1.1962	0.6940677966101696	-0.526852	0.49438658821046527	0.8785691564742081	Stable
353	APRT	adenine phosphoribosyltransferase	18.1552	14.1146	15.9888	10.5074	9.8595	6.5783	1.7909906031500975	0.8407577679077275	0.013587957456240734	0.8689403224015022	Up
369	ARAF	A-Raf proto-oncogene, serine/threonine kinase	0.4563	0.3631	1.5613	0.1582	0.7677	0.2865	1.963625866050808	0.9735200759811167	0.43167678381888597	0.8715050775334873	Stable
372	ARCN1	archain 1	25.7367	23.5405	25.4348	22.8418	26.0155	22.2578	1.050578569108389	0.07118406017789032	0.43695191297254454	0.8715050775334873	Stable
375	ARF1	ADP ribosylation factor 1	42.6291	44.1932	17.1488	35.0322	33.1239	34.5108	1.012703217882297	0.018211440849477012	0.9649931705943912	0.9953287029692631	Stable
377	ARF3	ADP ribosylation factor 3	42.6291	44.1932	17.1488	35.0322	33.1239	34.5108	1.012703217882297	0.018211440849477012	0.9649931705943912	0.9953287029692631	Stable
378	ARF4	ADP ribosylation factor 4	33.7409	33.4683	16.5477	29.5394	24.9577	21.2968	1.10506122524372	0.14412630347057998	0.6990517122093403	0.9404171892780063	Stable
381	ARF5	ADP ribosylation factor 5	33.0662	34.0193	9.6639	27.4261	25.6532	24.8113	0.9853486813556449	-0.0212938	0.9663321294063327	0.9953287029692631	Stable
382	ARF6	ADP ribosylation factor 6	3.4672	3.5602	2.0374	4.0026	2.0932	4.6903	0.8404149785371913	-0.250826	0.5723786161585388	0.8949602831442427	Stable
384	ARG2	arginase 2	0.5774	0.6722	1.6649	0.9912	0.6326	0.7232	1.2417980400511293	0.3124305597833306	0.6476994087936352	0.9203071800808336	Stable
387	RHOA	ras homolog family member A	2.9744	4.4764	4.9837	6.8599	4.8026	4.9292	0.7494409855530176	-0.416113	0.1984870525346115	0.8689403224015022	Stable
388	RHOB	ras homolog family member B	1.0939	1.4112	1.2535	1.1078	1.5586	1.5458	0.8923128056597502	-0.164379	0.4434080013641521	0.8715050775334873	Stable
389	RHOC	ras homolog family member C	1.9028	2.4515	3.313	5.1712	2.4654	2.1503	0.7834247821066938	-0.352133	0.5514256295036172	0.888926480034264	Stable
391	RHOG	ras homolog family member G	100.494	103.854	95.3853	87.8271	117.651	90.3348	1.013250921019805	0.018991486759144423	0.9054619766838267	0.9903780159042045	Stable
392	ARHGAP1	Rho GTPase activating protein 1	13.2493	12.6721	3.7802	11.4173	5.8972	7.0239	1.2203595963580187	0.2873063211002951	0.6433097488453268	0.9186345816120645	Stable
396	ARHGDIA	Rho GDP dissociation inhibitor alpha	59.5367	71.9743	64.3792	63.7583	90.2719	53.8963	0.9421127177151541	-0.0860284	0.7540196719052893	0.9561080171374186	Stable
400	ARL1	ADP ribosylation factor like GTPase 1	3.9608	3.3323	3.7779	6.9548	4.1325	6.7564	0.6204430695427517	-0.688629	0.12584620424731102	0.8689403224015022	Stable
402	ARL2	ADP ribosylation factor like GTPase 2	4.9942	2.8071	4.9295	2.2433	2.7027	2.4113	1.73036304078942	0.7910747558960816	0.1257299824803562	0.8689403224015022	Stable
403	ARL3	ADP ribosylation factor like GTPase 3	0.7322	0.7142	1.0433	0.4916	0.5527	0.4637	1.6509946949602121	0.7233354845353078	0.08445615215286854	0.8689403224015022	Stable
408	ARRB1	arrestin beta 1	5.5372	4.9691	4.1955	5.305	4.7846	6.0145	0.9129227960581465	-0.131435	0.42594336205349764	0.8689403224015022	Stable
411	ARSB	arylsulfatase B	0.076	0.0633	0.3651	0.083	0.1027	0.0908	1.8242314647377937	0.8672887952061503	0.5215681501465859	0.8856110003096155	Stable
427	ASAH1	N-acylsphingosine amidohydrolase 1	1.7258	0.4109	1.4421	0.8472	1.5202	0.897	1.0963117265041047	0.13265807415399378	0.8320663128692105	0.9754201219307397	Stable
435	ASL	argininosuccinate lyase	0.6295	0.7028	0.6593	0.3496	0.1755	0.3463	2.28551755795272	1.1925209021508816	0.014161835969638586	0.8689403224015022	Up
439	GET3	guided entry of tail-anchored proteins factor 3, ATPase	41.5594	45.2885	44.3322	20.4938	43.5989	46.5774	1.1853255757426802	0.24528338148292603	0.49488308682385057	0.8785691564742081	Stable
440	ASNS	asparagine synthetase (glutamine-hydrolyzing)	26.0885	23.7259	18.4602	21.7029	15.8202	23.237	1.1236749116607774	0.16822471245247303	0.47656367453456333	0.8715050775334873	Stable
444	ASPH	aspartate beta-hydroxylase	4.3549	3.1896	20.1802	3.6944	1.5659	3.1191	3.308673652051459	1.726252999784125	0.3602002005027854	0.8689403224015022	Stable
445	ASS1	argininosuccinate synthase 1	93.8274	64.4242	41.5888	44.8137	59.2025	58.9078	1.2265866293486534	0.29464912979291563	0.5069295468826679	0.8826616984529209	Stable
471	ATIC	5-aminoimidazole-4-carboxamide ribonucleotide formyltransferase/IMP cyclohydrolase	20.6753	18.2222	16.9417	12.0408	18.0685	13.5569	1.2787739716302313	0.354761284684508	0.14278258402908584	0.8689403224015022	Stable
472	ATM	ATM serine/threonine kinase	0.1084	0.0481	0.0468	0.0228	0.0099	0.0224	3.689655172413793	1.8834859912735749	0.1302558307496406	0.8689403224015022	Stable
475	ATOX1	antioxidant 1 copper chaperone	3.8265	2.9664	8.999999999999999e-05	2.5301	2.3925	8.999999999999999e-05	1.3799345479808802	0.4645998397985406	0.6857676843942475	0.9356484190222368	Stable
476	ATP1A1	ATPase Na+/K+ transporting subunit alpha 1	23.2488	18.18	23.9311	21.3843	33.5473	34.901	0.72757439949417	-0.458833	0.18908793383852032	0.8689403224015022	Stable
477	ATP1A2	ATPase Na+/K+ transporting subunit alpha 2	0.4916	0.9976	1.694	1.1721	1.0813	1.4418	0.8614418705347479	-0.215175	0.6794173835759324	0.9334888089976179	Stable
478	ATP1A3	ATPase Na+/K+ transporting subunit alpha 3	0.5865	1.2166	1.7982	1.2442	1.218	1.5305	0.9019710972524859	-0.148847	0.7499492198272157	0.9550199779099522	Stable
479	ATP12A	ATPase H+/K+ transporting non-gastric alpha2 subunit	0.0403	0.0723	0.1195	0.1186	0.0093	0.1082	0.9830580262600594	-0.0246515	0.9762697732056275	0.9953287029692631	Stable
480	ATP1A4	ATPase Na+/K+ transporting subunit alpha 4	0.0435	0.078	0.2464	0.1279	0.01	0.1933	1.1108091787439611	0.15161100347364895	0.8894489368130921	0.9880038937006473	Stable
481	ATP1B1	ATPase Na+/K+ transporting subunit beta 1	12.0877	8.999999999999999e-05	3.4541	1.4128	0.1227	15.6691	0.9033566604280251	-0.146632	0.9328511379183283	0.9925634798787057	Stable
483	ATP1B3	ATPase Na+/K+ transporting subunit beta 3	17.5043	13.4156	22.3025	14.7471	23.2771	4.1645	1.2615321164197995	0.33517693529540765	0.5912328228147127	0.9022772688746267	Stable
487	ATP2A1	ATPase sarcoplasmic/endoplasmic reticulum Ca2+ transporting 1	4.1309	2.8495	3.3528	3.2414	3.1593	3.8158	1.0114226985758332	0.016386061227951308	0.9328069463699092	0.9925634798787057	Stable
488	ATP2A2	ATPase sarcoplasmic/endoplasmic reticulum Ca2+ transporting 2	19.9482	22.9038	31.008	19.5453	16.8233	26.7977	1.1692943864054093	0.22563819448834632	0.46832941498087804	0.8715050775334873	Stable
489	ATP2A3	ATPase sarcoplasmic/endoplasmic reticulum Ca2+ transporting 3	2.8883	2.8211	1.2709	1.3597	3.628	4.0402	0.773191993708393	-0.371101	0.5335923796030818	0.8885491686423501	Stable
490	ATP2B1	ATPase plasma membrane Ca2+ transporting 1	7.9514	13.6436	8.9417	6.3667	4.5266	14.2137	1.2162623969410922	0.2824545099718855	0.6336314567193064	0.9145497507720688	Stable
491	ATP2B2	ATPase plasma membrane Ca2+ transporting 2	0.1113	0.1089	0.2316	0.0494	0.1533	0.0796	1.600425079702444	0.6784551419433912	0.3334397063222942	0.8689403224015022	Stable
492	ATP2B3	ATPase plasma membrane Ca2+ transporting 3	0.1203	0.1177	0.167	0.0534	0.1657	0.0148	1.731509191962377	0.7920300463069219	0.33564224276807725	0.8689403224015022	Stable
493	ATP2B4	ATPase plasma membrane Ca2+ transporting 4	6.7906	11.547	7.7253	4.6701	3.0626	11.3037	1.3691086549977938	0.4532369460889434	0.4766601993013662	0.8715050775334873	Stable
495	ATP4A	ATPase H+/K+ transporting subunit alpha	0.0136	0.0737	0.1445	0.1451	0.0253	0.0963	0.8691413573303337	-0.202337	0.8320776390733658	0.9754201219307397	Stable
498	ATP5F1A	ATP synthase F1 subunit alpha	258.002	273.651	308.614	282.613	287.454	310.014	0.9547618655338914	-0.0667872	0.49352070707901924	0.8781569051517037	Stable
501	ALDH7A1	aldehyde dehydrogenase 7 family member A1	18.8017	28.0755	28.7888	29.5486	28.7328	24.6748	0.9121198897731572	-0.132705	0.545594719909961	0.8885491686423501	Stable
506	ATP5F1B	ATP synthase F1 subunit beta	299.885	281.848	365.553	336.115	307.854	359.193	0.944300422065429	-0.0826822	0.5691530929126772	0.8949602831442427	Stable
509	ATP5F1C	ATP synthase F1 subunit gamma	36.9114	37.4797	37.9275	31.4323	37.591	41.0182	1.020693102147826	0.029549147737398834	0.8125351071044249	0.9718005879478598	Stable
513	ATP5F1D	ATP synthase F1 subunit delta	9.6602	13.2739	10.1174	13.4268	13.2603	17.7319	0.7440847385127987	-0.426461	0.1145946775856735	0.8689403224015022	Stable
514	ATP5F1E	ATP synthase F1 subunit epsilon	8.999999999999999e-05	8.999999999999999e-05	1.1362	0.7077	8.999999999999999e-05	0.5126	0.9311613500602267	-0.102897	0.9523992091215756	0.9945345073874049	Stable
515	ATP5PB	ATP synthase peripheral stalk-membrane subunit b	5.7437	7.2793	7.1337	6.4435	6.2869	7.9921	0.9726963445530222	-0.0399386	0.8094943803945753	0.9717114835854943	Stable
521	ATP5ME	ATP synthase membrane subunit e	146.859	123.564	165.676	185.422	228.482	166.739	0.7510612805219868	-0.412997	0.1034040006132238	0.8689403224015022	Stable
522	ATP5PF	ATP synthase peripheral stalk subunit F6	35.3644	32.5498	36.8011	62.9338	42.7878	79.2657	0.5660675084181455	-0.820954	0.12466600798117727	0.8689403224015022	Stable
523	ATP6V1A	ATPase H+ transporting V1 subunit A	1.1419	1.824	0.7452	1.2522	0.5197	0.7876	1.4499316272709515	0.5359848703623871	0.37762380339923796	0.8689403224015022	Stable
525	ATP6V1B1	ATPase H+ transporting V1 subunit B1	0.1846	0.1843	0.1865	0.31	0.7201	8.999999999999999e-05	0.5391238509401179	-0.891311	0.5271138626570555	0.8859684074913611	Stable
526	ATP6V1B2	ATPase H+ transporting V1 subunit B2	8.1382	6.502	4.7698	6.0299	6.9707	4.9775	1.079646903732875	0.11055955912463748	0.6991878592542811	0.9404171892780063	Stable
528	ATP6V1C1	ATPase H+ transporting V1 subunit C1	2.0652	2.0914	1.4599	2.1313	2.0853	1.9155	0.9159178747900394	-0.12671	0.4981156969481005	0.8789569063194268	Stable
535	ATP6V0A1	ATPase H+ transporting V0 subunit a1	2.3173	1.113	2.6855	0.9488	1.1759	0.7259	2.145443064617975	1.101275615612888	0.14094668735058907	0.8689403224015022	Stable
537	ATP6AP1	ATPase H+ transporting accessory protein 1	0.3039	0.2902	0.5948	0.6485	2.4516	8.999999999999999e-05	0.38349262464558626	-1.38273	0.4772659946771873	0.8715050775334873	Stable
539	ATP5PO	ATP synthase peripheral stalk subunit OSCP	27.6917	29.3988	40.3926	21.213	28.5162	34.5986	1.1560019353048463	0.20914381310880562	0.4737574138519889	0.8715050775334873	Stable
545	ATR	ATR serine/threonine kinase	0.1934	0.0723	0.3225	0.2275	0.1757	0.1694	1.0272441494935385	0.03877911388771144	0.9500824139704697	0.9939346979194489	Stable
546	ATRX	ATRX chromatin remodeler	0.6074	0.6927	0.4175	0.685	0.6022	0.4382	0.9954793091457055	-0.00653676	0.9821212490801716	0.9953287029692631	Stable
549	AUH	AU RNA binding methylglutaconyl-CoA hydratase	8.999999999999999e-05	0.3568	0.8087	0.7161	0.8244	8.999999999999999e-05	0.7565867622144763	-0.402423	0.7383093650448529	0.951343384953467	Stable
550	AUP1	AUP1 lipid droplet regulating VLDL assembly factor	8.5667	8.1826	7.255	9.2988	10.7431	11.4845	0.7614031414941129	-0.393268	0.03857095689123372	0.8689403224015022	Stable
558	AXL	AXL receptor tyrosine kinase	8.1793	0.2814	2.8288	2.3993	2.4145	0.284	2.214582761191102	1.1470349131992599	0.47330965647358514	0.8715050775334873	Stable
567	B2M	beta-2-microglobulin	84.4391	54.7133	68.6035	103.108	111.926	124.891	0.6111805053811774	-0.71033	0.017204128512885653	0.8689403224015022	Down
571	BACH1	BTB domain and CNC homolog 1	0.2441	0.298	0.3396	0.0783	0.0847	8.999999999999999e-05	5.406217425961127	2.434619535003953	0.0034932750649913137	0.8689403224015022	Up
572	BAD	BCL2 associated agonist of cell death	0.439	0.6292	1.4541	0.7541	1.6849	0.7901	0.7811154810938032	-0.356392	0.6173266985397883	0.9092987616499242	Stable
573	BAG1	BAG cochaperone 1	2.8375	0.8944	2.2199	8.999999999999999e-05	0.7216	1.0195	3.418236952888542	1.773252408397425	0.11795032565308172	0.8689403224015022	Stable
578	BAK1	BCL2 antagonist/killer 1	8.999999999999999e-05	8.999999999999999e-05	0.3937	8.999999999999999e-05	8.999999999999999e-05	8.999999999999999e-05	1458.8148148148152	10.510581040635573	0.42264973081037427	0.8689403224015022	Stable
580	BARD1	BRCA1 associated RING domain 1	8.999999999999999e-05	8.999999999999999e-05	8.999999999999999e-05	0.0448	8.999999999999999e-05	8.999999999999999e-05	0.006002667852378834	-7.38018	0.42264973081037427	0.8689403224015022	Stable
587	BCAT2	branched chain amino acid transaminase 2	9.149	11.2404	8.1474	8.9817	6.0118	14.8079	0.9575657519445396	-0.0625565	0.8893050519792061	0.9880038937006473	Stable
593	BCKDHA	branched chain keto acid dehydrogenase E1 subunit alpha	3.2496	1.6618	2.457	1.5293	3.6176	2.4521	0.9696539018291881	-0.0444582	0.9244807193033038	0.9925634798787057	Stable
594	BCKDHB	branched chain keto acid dehydrogenase E1 subunit beta	1.5848	0.8485	1.8235	1.4697	1.8351	2.0671	0.792419814218433	-0.335663	0.349928255588406	0.8689403224015022	Stable
598	BCL2L1	BCL2 like 1	5.5412	2.6624	0.9472	3.4659	3.2099	2.1924	1.0318666696736654	0.045256568215210846	0.9515308111927487	0.9945345073874049	Stable
617	BCS1L	BCS1 homolog, ubiquinol-cytochrome c reductase complex chaperone	2.0886	2.2206	1.8874	2.1243	2.8145	1.3325	0.9880885940714046	-0.0172877	0.9594944508443657	0.9953287029692631	Stable
622	BDH1	3-hydroxybutyrate dehydrogenase 1	8.999999999999999e-05	8.999999999999999e-05	8.999999999999999e-05	8.999999999999999e-05	0.1004	0.0451	0.0018545229754790848	-9.07474	0.23688919220691435	0.8689403224015022	Stable
636	BICD1	BICD cargo adaptor 1	8.999999999999999e-05	8.999999999999999e-05	0.4549	0.1329	0.6617	0.1792	0.4673238858081742	-1.09751	0.4893094669471818	0.878117467285639	Stable
637	BID	BH3 interacting domain death agonist	0.3228	0.8517	0.7722	1.6812	2.1857	2.5426	0.3037210390826117	-1.71918	0.011046081440789269	0.8689403224015022	Down
640	BLK	BLK proto-oncogene, Src family tyrosine kinase	8.999999999999999e-05	0.0399	8.999999999999999e-05	8.999999999999999e-05	8.999999999999999e-05	8.999999999999999e-05	148.44444444444446	7.21377929103174	0.42264973081037427	0.8689403224015022	Stable
642	BLMH	bleomycin hydrolase	6.8332	6.6992	7.7366	6.619	7.011	5.2854	1.1244277149835584	0.16919091893100593	0.2836601284050659	0.8689403224015022	Stable
644	BLVRA	biliverdin reductase A	10.5947	6.1521	9.4938	10.8829	9.7937	3.5156	1.0846719190482883	0.11725873636786936	0.8127151697566689	0.9718005879478598	Stable
645	BLVRB	biliverdin reductase B	41.292	39.2366	34.3088	29.396	26.2092	17.4553	1.5718124020503557	0.6524290402542725	0.03909172001433305	0.8689403224015022	Up
648	BMI1	BMI1 proto-oncogene, polycomb ring finger	0.3168	8.999999999999999e-05	0.243	0.1792	0.2509	8.999999999999999e-05	1.3014946883935004	0.3801694238864791	0.7405656253094217	0.9521780263667816	Stable
659	BMPR2	bone morphogenetic protein receptor type 2	8.999999999999999e-05	8.999999999999999e-05	0.1018	0.1282	8.999999999999999e-05	8.999999999999999e-05	0.7943604922885182	-0.332134	0.879989235841834	0.9870999616702918	Stable
661	POLR3D	RNA polymerase III subunit D	1.1115	1.3893	2.2804	2.3863	1.3109	0.4725	1.146653236443869	0.19742916668066723	0.7743339857963527	0.9602773458781624	Stable
662	BNIP1	BCL2 interacting protein 1	2.9963	3.9032	1.897	41.7776	27.8987	0.2342	0.12582516217163375	-2.99051	0.23699370509877005	0.8689403224015022	Stable
667	DST	dystonin	0.3117	0.3629	0.3443	0.5012	0.4922	0.3932	0.7348189816818115	-0.444539	0.05440751153051686	0.8689403224015022	Stable
670	BPHL	biphenyl hydrolase like	0.5325	0.3417	1.3624	0.4002	0.9813	1.3159	0.8291688292429747	-0.270262	0.7286286781033762	0.9494035306579308	Stable
672	BRCA1	BRCA1 DNA repair associated	0.041	8.999999999999999e-05	0.2987	8.999999999999999e-05	0.0598	8.999999999999999e-05	5.665055018339447	2.502089967396195	0.42458988622741095	0.8689403224015022	Stable
682	BSG	basigin (Ok blood group)	136.085	110.879	177.171	157.29	132.973	166.544	0.928478063040669	-0.10706	0.651105366604037	0.9215635285405126	Stable
684	BST2	bone marrow stromal cell antigen 2	7.3712	7.1736	8.7114	6.4132	9.5553	7.3716	0.9964053281691168	-0.00519536	0.9803782020823588	0.9953287029692631	Stable
688	KLF5	KLF transcription factor 5	0.3493	0.8984	1.6888	1.4239	1.3184	1.1707	0.7504472271914132	-0.414177	0.4921320594238648	0.8781569051517037	Stable
689	BTF3	basic transcription factor 3	32.5275	13.1132	10.1781	11.5877	48.2516	6.8665	0.8367908037981705	-0.257061	0.8222907147126312	0.9743855900137236	Stable
699	BUB1	BUB1 mitotic checkpoint serine/threonine kinase	0.0797	0.0919	8.999999999999999e-05	0.1093	8.999999999999999e-05	0.1036	0.8060941828254847	-0.31098	0.7788380931649473	0.9621048036270142	Stable
701	BUB1B	BUB1 mitotic checkpoint serine/threonine kinase B	0.0597	0.1008	0.0559	0.1793	0.1597	0.0601	0.5422199949887248	-0.88305	0.23544126844573143	0.8689403224015022	Stable
705	BYSL	bystin like	2.3201	2.4994	1.7784	2.6038	2.4603	3.3476	0.7843717678947179	-0.35039	0.16317317930007277	0.8689403224015022	Stable
706	TSPO	translocator protein	0.56	1.1111	0.575	1.5054	0.8583	0.5476	0.7715110088276715	-0.374241	0.5504172398151173	0.8885491686423501	Stable
708	C1QBP	complement C1q binding protein	339.253	296.663	307.732	281.578	338.825	426.159	0.9016646323856393	-0.149337	0.5054342572562437	0.8821758366585633	Stable
718	C3	complement C3	2.2267	2.0882	0.1496	0.0708	2.8855	3.1472	0.7314655525518146	-0.451138	0.6733467612941963	0.9293077767478403	Stable
738	VPS51	VPS51 subunit of GARP complex	0.2761	0.2941	0.419	0.3868	0.3741	0.2025	1.026780153622587	0.038127315802960825	0.9140598013603856	0.9908523711228526	Stable
740	MRPL49	mitochondrial ribosomal protein L49	12.1034	11.3373	12.2443	12.957	12.4065	13.7895	0.911424411922458	-0.133805	0.08569514852880582	0.8689403224015022	Stable
741	ZNHIT2	zinc finger HIT-type containing 2	1.1858	1.1422	0.9404	0.9624	0.2978	0.9269	1.4943989758127203	0.579565371408596	0.23139520464884314	0.8689403224015022	Stable
746	TMEM258	transmembrane protein 258	5.1551	8.999999999999999e-05	6.5892	8.999999999999999e-05	7.5406	7.5204	0.7797835349234351	-0.358854	0.7486904676934577	0.9546348097282439	Stable
788	SLC25A20	solute carrier family 25 member 20	0.3486	1.5285	2.5808	0.6752	1.8904	1.9642	0.9841273345401564	-0.0230831	0.9768445406985927	0.9953287029692631	Stable
790	CAD	carbamoyl-phosphate synthetase 2, aspartate transcarbamylase, and dihydroorotase	10.8539	10.2161	7.0389	7.3077	8.666	8.0245	1.171292013567684	0.2281007974500224	0.36727499180086237	0.8689403224015022	Stable
800	CALD1	caldesmon 1	12.3098	8.4905	12.8655	8.6219	6.8529	9.2691	1.3605696757584698	0.4442108399373139	0.15065188544163358	0.8689403224015022	Stable
801	CALM1	calmodulin 1	56.5861	53.3433	44.9588	47.7835	46.5625	40.3426	1.1499726034720086	0.2015994913384508	0.19138765890595416	0.8689403224015022	Stable
805	CALM2	calmodulin 2	56.5861	53.3433	44.9588	47.7835	46.5625	40.3426	1.1499726034720086	0.2015994913384508	0.19138765890595416	0.8689403224015022	Stable
808	CALM3	calmodulin 3	56.5861	53.3433	44.9588	47.7835	46.5625	40.3426	1.1499726034720086	0.2015994913384508	0.19138765890595416	0.8689403224015022	Stable
810	CALML3	calmodulin like 3	4.2589	16.4281	7.8092	13.1131	6.9891	3.2734	1.2190574787385138	0.28576615084412454	0.7310684683361259	0.949608802987702	Stable
811	CALR	calreticulin	166.969	177.751	172.8	168.797	183.973	184.132	0.9639001024023389	-0.0530445	0.3511020268312156	0.8689403224015022	Stable
813	CALU	calumenin	155.314	217.295	160.205	245.29	266.603	294.758	0.6605257194315061	-0.598313	0.02419293592365176	0.8689403224015022	Down
818	CAMK2G	calcium/calmodulin dependent protein kinase II gamma	0.9662	0.6214	1.2637	0.7754	0.9728	1.1291	0.9909637507385397	-0.0130958	0.969862241138835	0.9953287029692631	Stable
819	CAMLG	calcium modulating ligand	2.4926	1.1457	2.1754	3.0072	1.2146	2.059	0.9256304929308369	-0.111492	0.8252693094052215	0.9754201219307397	Stable
821	CANX	calnexin	113.538	105.102	115.547	95.2788	101.48	133.455	1.0120325037801257	0.01725562628652126	0.9226644271793812	0.9925634798787057	Stable
822	CAPG	capping actin protein, gelsolin like	0.5485	0.6748	0.6839	0.8104	0.2919	0.071	1.6255007244523993	0.7008841990080603	0.380608904387559	0.8689403224015022	Stable
823	CAPN1	calpain 1	2.1197	2.1286	2.0873	1.1339	1.7131	0.9382	1.6737820987002008	0.743111722878373	0.06699451443084407	0.8689403224015022	Stable
824	CAPN2	calpain 2	4.3947	5.9311	3.9011	3.6077	3.6234	3.0296	1.3865428284619958	0.4714921799947299	0.15368593569900996	0.8689403224015022	Stable
826	CAPNS1	calpain small subunit 1	3.1357	2.3619	1.7592	0.87	1.5221	1.1922	2.0246073152358903	1.0176421157510078	0.07320428337610807	0.8689403224015022	Stable
829	CAPZA1	capping actin protein of muscle Z-line subunit alpha 1	54.7436	44.807	49.18	49.0037	51.8775	46.7796	1.0072449830963939	0.010414619703460212	0.9191397097445883	0.9925634798787057	Stable
830	CAPZA2	capping actin protein of muscle Z-line subunit alpha 2	39.6764	39.1832	35.1301	33.9903	35.4234	34.9657	1.0920708492288707	0.12706645563089422	0.1475300742127653	0.8689403224015022	Stable
831	CAST	calpastatin	0.982	4.5293	3.3399	4.2472	1.1147	2.1774	1.1740081970474712	0.23144248153012176	0.7690391799419902	0.9602773458781624	Stable
832	CAPZB	capping actin protein of muscle Z-line subunit beta	10.7233	27.5998	18.12	23.0557	29.3029	16.1901	0.8234014649439013	-0.280332	0.551504858587288	0.888926480034264	Stable
833	CARS1	cysteinyl-tRNA synthetase 1	1.4774	2.864	4.2398	2.5815	2.8704	2.2125	1.119617974009707	0.1630065528009965	0.7418583445862112	0.9523896287041341	Stable
835	CASP2	caspase 2	0.2191	0.2912	8.999999999999999e-05	0.0756	0.1615	0.088	1.5699477083974163	0.6507165068289404	0.5596904424369228	0.8920575359209247	Stable
837	CASP4	caspase 4	8.999999999999999e-05	0.1665	0.1853	0.176	8.999999999999999e-05	8.999999999999999e-05	1.9973322738108752	0.9980743577710011	0.5197000922084315	0.8853916686542121	Stable
840	CASP7	caspase 7	8.999999999999999e-05	8.999999999999999e-05	8.999999999999999e-05	0.037	8.999999999999999e-05	8.999999999999999e-05	0.007261968800430337	-7.10542	0.42264973081037416	0.8689403224015022	Stable
847	CAT	catalase	29.0153	21.891	30.0832	27.0827	27.2093	33.1415	0.9262982724013106	-0.110451	0.5476462620931397	0.8885491686423501	Stable
857	CAV1	caveolin 1	9.655	9.3858	10.6761	5.2129	5.1932	11.3415	1.3664450330151374	0.45042742679018244	0.32286122601912487	0.8689403224015022	Stable
859	CAV3	caveolin 3	8.999999999999999e-05	8.999999999999999e-05	8.999999999999999e-05	8.999999999999999e-05	0.0738	0.3004	0.0007213657858879477	-10.437	0.301668698644008	0.8689403224015022	Stable
865	CBFB	core-binding factor subunit beta	1.16	2.5081	1.4411	0.9668	2.5558	2.1063	0.9076729023432643	-0.139756	0.7960459494674771	0.9667405324118451	Stable
867	CBL	Cbl proto-oncogene	0.4977	0.8638	0.1909	0.4736	0.208	0.3046	1.5741228959643074	0.6545481802843292	0.4424811648785373	0.8715050775334873	Stable
871	SERPINH1	serpin family H member 1	57.3386	45.2949	58.9095	44.7384	56.9049	61.994	0.9872015732354422	-0.0185834	0.9220058007154073	0.9925634798787057	Stable
873	CBR1	carbonyl reductase 1	18.2943	19.3782	12.2627	15.9082	16.0413	13.8181	1.0910600512152702	0.12573050881664705	0.601767647112957	0.9022772688746267	Stable
874	CBR3	carbonyl reductase 3	14.4361	6.1214	3.6446	4.2395	2.8713	9.5283	1.4545317955899058	0.5405548336252315	0.5541912065879073	0.8897597180334367	Stable
875	CBS	cystathionine beta-synthase	0.7517	0.6468	0.2243	0.5617	0.6638	0.3267	1.0454838294034274	0.06417074780037574	0.9083172225466771	0.9907460108251732	Stable
890	CCNA2	cyclin A2	0.4524	0.6773	0.4146	0.8849	0.3273	2.1495	0.45938067049409526	-1.12224	0.37784460341918374	0.8689403224015022	Stable
891	CCNB1	cyclin B1	4.8532	3.3595	2.6643	2.2861	5.9473	4.0592	0.8848412866277271	-0.176509	0.7264023834758061	0.9494035306579308	Stable
904	CCNT1	cyclin T1	0.4204	0.1261	0.4305	0.188	0.3531	0.3576	1.0871258484477577	0.1205189600727667	0.8335399764274067	0.9754201219307397	Stable
908	CCT6A	chaperonin containing TCP1 subunit 6A	35.2941	30.1915	38.4723	29.5872	30.8972	28.5046	1.1682106777242132	0.22430047652902324	0.16685520410694687	0.8689403224015022	Stable
928	CD9	CD9 molecule	12.0101	8.999999999999999e-05	11.1416	6.8183	8.999999999999999e-05	13.2989	1.1508403964947564	0.20268776817782944	0.8617711485378555	0.9846623817136797	Stable
949	SCARB1	scavenger receptor class B member 1	10.4004	9.2761	13.6444	11.8809	9.0087	10.5125	1.0611041936685761	0.08556632666595534	0.7046783482171881	0.941603010065477	Stable
950	SCARB2	scavenger receptor class B member 2	8.9642	8.3794	6.2533	6.5662	7.6824	8.0606	1.0577205816434476	0.08095856061052996	0.6774624696125928	0.9316465537019715	Stable
960	CD44	CD44 molecule (Indian blood group)	2.3628	7.0538	10.2852	10.5415	4.8985	4.6716	0.979623699755365	-0.0297004	0.9658848298805072	0.9953287029692631	Stable
961	CD47	CD47 molecule	6.844	13.8673	8.6467	23.8003	26.0718	33.8038	0.35085371056660275	-1.51106	0.01065552288318081	0.8689403224015022	Down
966	CD59	CD59 molecule (CD59 blood group)	2.6383	5.6522	4.5113	4.1342	1.9058	7.1238	0.9725003418465793	-0.0402293	0.9490510905450411	0.9939346979194489	Stable
975	CD81	CD81 molecule	5.6576	5.8717	5.0013	8.0386	6.7282	7.8471	0.7309928849070705	-0.452071	0.019406501569696876	0.8689403224015022	Stable
976	ADGRE5	adhesion G protein-coupled receptor E5	2.7971	2.4569	3.5695	4.6113	3.4154	3.646	0.7559090870150007	-0.403715	0.12683410126253533	0.8689403224015022	Stable
977	CD151	CD151 molecule (Raph blood group)	2.8791	0.24	1.381	0.1201	1.2053	3.7985	0.8782567965807295	-0.187285	0.8843605471468944	0.9880038937006473	Stable
978	CDA	cytidine deaminase	21.7905	18.1635	13.2412	12.4096	12.6135	12.6326	1.412673247343696	0.4984278075325814	0.17158060668452524	0.8689403224015022	Stable
983	CDK1	cyclin dependent kinase 1	32.3676	41.5404	48.9769	54.548	45.8006	32.4138	0.9256001699276301	-0.111539	0.7044391227435638	0.941603010065477	Stable
984	CDK11B	cyclin dependent kinase 11B	2.5437	1.4304	1.7683	0.9809	1.555	2.5326	1.1329584689750418	0.1800949770437572	0.7107359462503264	0.9427975795164678	Stable
987	LRBA	LPS responsive beige-like anchor protein	0.3517	0.4905	0.258	0.7425	0.7401	0.9625	0.44996114678336263	-1.15213	0.011154700818624502	0.8689403224015022	Down
988	CDC5L	cell division cycle 5 like	11.0253	8.2955	13.4716	11.0277	13.4692	11.5897	0.9087140378977238	-0.138102	0.5583626081947501	0.8916708998212081	Stable
989	SEPTIN7	septin 7	15.6065	13.3156	12.3373	10.6444	9.3486	14.3746	1.2005318963209535	0.2636737343078214	0.2798230229643638	0.8689403224015022	Stable
996	CDC27	cell division cycle 27	1.4709	2.0465	0.4371	0.9517	0.4155	0.7873	1.8354606637270827	0.8761421959662123	0.33083634049131416	0.8689403224015022	Stable
998	CDC42	cell division cycle 42	7.5339	7.2598	8.3099	7.4305	7.6518	8.7745	0.968428288789779	-0.0462829	0.657142881283429	0.924367928216229	Stable
1000	CDH2	cadherin 2	3.611	1.3384	4.2788	3.0546	5.5241	2.653	0.821620947852952	-0.283455	0.6252201356457566	0.9121245554229891	Stable
1003	CDH5	cadherin 5	0.0637	0.0812	8.999999999999999e-05	0.06	8.999999999999999e-05	0.068	1.1319384807557187	0.17879555187967724	0.8715731938062079	0.9857992676692924	Stable
1017	CDK2	cyclin dependent kinase 2	4.158	4.7985	6.367	5.308	5.4661	4.0811	1.0315243147180784	0.04477782831092943	0.8541127494744885	0.9816396790307989	Stable
1018	CDK3	cyclin dependent kinase 3	8.999999999999999e-05	8.999999999999999e-05	2.0905	1.4705	1.942	8.999999999999999e-05	0.6126373223856367	-0.706895	0.6541572605379229	0.9230192588636492	Stable
1019	CDK4	cyclin dependent kinase 4	6.2585	5.6513	4.8554	5.1162	1.9838	2.0287	1.8365375135561472	0.8769883652057947	0.11984423046432646	0.8689403224015022	Stable
1020	CDK5	cyclin dependent kinase 5	0.1443	0.1136	0.0855	0.1025	8.999999999999999e-05	8.999999999999999e-05	3.3443708609271523	1.7417348383140783	0.12809682518116025	0.8689403224015022	Stable
1022	CDK7	cyclin dependent kinase 7	1.4483	1.7928	1.9269	0.7349	8.999999999999999e-05	1.1904	2.684131526599806	1.4244553675604956	0.07326149843465801	0.8689403224015022	Stable
1025	CDK9	cyclin dependent kinase 9	1.8699	1.2202	2.507	2.2157	1.1902	2.0037	1.0346606033717836	0.049157602379506074	0.9039483707505815	0.9903780159042045	Stable
1029	CDKN2A	cyclin dependent kinase inhibitor 2A	23.2262	30.7449	19.8366	20.9655	21.0003	17.6688	1.2376657175532322	0.3076217081301799	0.27772893915436075	0.8689403224015022	Stable
1030	CDKN2B	cyclin dependent kinase inhibitor 2B	2.1123	1.6674	0.44	2.0397	1.9584	0.653	0.907247747844596	-0.140432	0.8411936980967532	0.9776286320595083	Stable
1051	CEBPB	CCAAT enhancer binding protein beta	4.459	4.1296	3.3372	2.7836	3.9933	5.6751	0.9577417282364279	-0.0622914	0.8599320199242311	0.9840321468142551	Stable
1059	CENPB	centromere protein B	0.4714	0.3858	0.8492	1.9275	2.1295	3.6245	0.22214411247803165	-2.17043	0.05686529871588126	0.8689403224015022	Stable
1060	CENPC	centromere protein C	0.0968	0.3504	0.2652	0.1745	0.2503	0.2589	1.0419774755009505	0.059324091115165345	0.9128451440509477	0.9907482822179254	Stable
1063	CENPF	centromere protein F	1.4187	1.0453	1.1396	0.8511	1.1785	1.5442	1.0083384632603951	0.011979981403106736	0.9680722235286532	0.9953287029692631	Stable
1069	CETN2	centrin 2	0.6011	1.628	8.999999999999999e-05	1.7944	8.999999999999999e-05	1.7654	0.6261963150546785	-0.675313	0.592292019895336	0.9022772688746267	Stable
1072	CFL1	cofilin 1	113.007	165.701	97.4668	205.581	96.0437	119.595	0.8930637793662353	-0.163165	0.724614626253351	0.9492634651047508	Stable
1073	CFL2	cofilin 2	21.8748	22.6984	20.5219	23.3643	16.6835	14.2119	1.199695169711591	0.2626678783237028	0.3161439670763485	0.8689403224015022	Stable
1075	CTSC	cathepsin C	3.8216	3.3442	1.2017	2.5697	2.8154	2.6207	1.0451797446851034	0.06375107098229081	0.895003168921648	0.9887152654322676	Stable
1104	RCC1	regulator of chromosome condensation 1	50.8176	47.0561	62.6112	38.3432	49.8549	62.7872	1.0629173833479153	0.08802946585654174	0.7302916749969951	0.9494080656161489	Stable
1105	CHD1	chromodomain helicase DNA binding protein 1	0.1727	0.7931	0.7332	0.6468	0.4797	0.3907	1.1198259952544158	0.16327457577734522	0.7958820398601756	0.9667405324118451	Stable
1107	CHD3	chromodomain helicase DNA binding protein 3	0.8543	0.869	1.0078	1.0775	1.0034	1.2084	0.8302982397470586	-0.268298	0.07649530847672197	0.8689403224015022	Stable
1108	CHD4	chromodomain helicase DNA binding protein 4	2.7226	3.3527	6.5749	3.7079	4.2413	4.4564	1.0197169020442383	0.028168680916588345	0.9521932348250326	0.9945345073874049	Stable
1111	CHEK1	checkpoint kinase 1	0.4807	0.4774	0.3592	0.23	0.3415	8.999999999999999e-05	2.3046239437358946	1.204531358564002	0.1180087232298946	0.8689403224015022	Stable
1119	CHKA	choline kinase alpha	0.3961	8.999999999999999e-05	0.2086	8.999999999999999e-05	8.999999999999999e-05	8.999999999999999e-05	2239.962962962963	11.129259162663088	0.2201533644217894	0.8689403224015022	Stable
1152	CKB	creatine kinase B	38.1727	42.2856	34.1453	21.9317	29.9199	23.683	1.5172331620211135	0.6014428099378779	0.018222123602723895	0.8689403224015022	Up
1153	CIRBP	cold inducible RNA binding protein	7.1537	4.1068	2.8963	4.7552	2.8048	4.757	1.1493707883413167	0.20084428815523034	0.695861760280325	0.9392355530758028	Stable
1163	CKS1B	CDC28 protein kinase regulatory subunit 1B	14.3072	17.5307	1.9592	8.2952	15.7395	15.5257	0.854316437649771	-0.227158	0.7428668865879686	0.9532332501521258	Stable
1173	AP2M1	adaptor related protein complex 2 subunit mu 1	1.1942	2.4766	2.401	2.6834	1.7312	2.5096	0.8768955258369199	-0.189523	0.6091063610743725	0.9040140062695659	Stable
1174	AP1S1	adaptor related protein complex 1 subunit sigma 1	2.3626	2.8794	1.8811	3.6547	2.6971	2.3615	0.8174973890489251	-0.290714	0.3386811989522564	0.8689403224015022	Stable
1175	AP2S1	adaptor related protein complex 2 subunit sigma 1	23.0633	19.0496	12.7095	20.1761	21.3807	26.9205	0.8005923130730914	-0.32086	0.2894574774992831	0.8689403224015022	Stable
1186	CLCN7	chloride voltage-gated channel 7	1.3203	0.8156	0.0815	2.0131	1.387	1.5812	0.44514484170798785	-1.16765	0.10745642103020392	0.8689403224015022	Stable
1191	CLU	clusterin	0.4577	0.3774	0.406	0.4476	8.999999999999999e-05	0.4047	1.4560236511456022	0.5420337903672012	0.4602479947157903	0.8715050775334873	Stable
1192	CLIC1	chloride intracellular channel 1	72.9504	62.488	61.4602	50.3208	41.7804	44.4217	1.4422386280982895	0.5283098879433354	0.014052895234535238	0.8689403224015022	Stable
1195	CLK1	CDC like kinase 1	0.0091	0.2833	8.999999999999999e-05	0.0325	0.2637	0.0334	0.8874089805825243	-0.172329	0.9234286860972081	0.9925634798787057	Stable
1196	CLK2	CDC like kinase 2	8.999999999999999e-05	8.999999999999999e-05	0.3996	0.2619	0.5129	0.3238	0.36389950846531954	-1.45839	0.22079818760637893	0.8689403224015022	Stable
1198	CLK3	CDC like kinase 3	0.682	1.0742	0.7418	0.5159	0.7067	0.4294	1.5121065375302667	0.5965597901885122	0.1375381820202662	0.8689403224015022	Stable
1200	TPP1	tripeptidyl peptidase 1	0.3326	0.2983	8.999999999999999e-05	0.9546	8.999999999999999e-05	0.3129	0.49778713937471897	-1.0064	0.5385525002912993	0.8885491686423501	Stable
1201	CLN3	CLN3 lysosomal/endosomal transmembrane protein, battenin	8.999999999999999e-05	0.0632	0.1344	0.0862	0.281	8.999999999999999e-05	0.5382395382395383	-0.89368	0.5835559179957794	0.8994755257777383	Stable
1207	CLNS1A	chloride nucleotide-sensitive channel 1A	24.5342	26.9515	10.4912	20.374	13.2204	11.4639	1.375482430539989	0.45993771178446663	0.4023679208603379	0.8689403224015022	Stable
1209	CLPTM1	CLPTM1 regulator of GABA type A receptor forward trafficking	1.7131	1.9536	3.3404	1.647	1.284	1.4114	1.6136468312453942	0.6903248595550031	0.2184453761752231	0.8689403224015022	Stable
1211	CLTA	clathrin light chain A	4.6376	7.7808	2.5819	2.3469	5.3299	5.1563	1.168875797741777	0.22512164030444592	0.711236867990553	0.9427975795164678	Stable
1212	CLTB	clathrin light chain B	1.8446	2.6125	8.999999999999999e-05	3.2536	1.9659	0.5777	0.7688522045125232	-0.379222	0.7040948839850922	0.941603010065477	Stable
1213	CLTC	clathrin heavy chain	33.5463	29.0515	25.6079	27.167	28.2669	29.5596	1.0377934783248133	0.05351937487057376	0.6931746099157647	0.9392171681093766	Stable
1267	CNP	2',3'-cyclic nucleotide 3' phosphodiesterase	6.8748	8.1132	9.5281	6.751	7.1588	8.0302	1.117415679124886	0.16016596885993903	0.3908282526419839	0.8689403224015022	Stable
1289	COL5A1	collagen type V alpha 1 chain	8.999999999999999e-05	0.0062	0.0119	0.0125	0.0049	0.0309	0.3766045548654245	-1.40888	0.326695465564144	0.8689403224015022	Stable
1294	COL7A1	collagen type VII alpha 1 chain	0.1936	0.0152	0.2272	0.2051	0.231	0.019	0.9580312019336409	-0.0618555	0.9491073045981073	0.9939346979194489	Stable
1303	COL12A1	collagen type XII alpha 1 chain	0.5906	0.3959	0.4073	0.2669	0.579	0.1849	1.3521536670547147	0.43525911767034403	0.43750898207819827	0.8715050775334873	Stable
1312	COMT	catechol-O-methyltransferase	22.9441	26.8841	24.8086	31.7208	28.9797	35.2476	0.7778872119406219	-0.362367	0.03815652743118079	0.8689403224015022	Stable
1314	COPA	COPI coat complex subunit alpha	12.6044	11.9239	13.0755	10.096	12.1072	11.6124	1.1120252191296323	0.15318950667714887	0.161739302211795	0.8689403224015022	Stable
1315	COPB1	COPI coat complex subunit beta 1	25.7856	75.2416	73.2272	74.6082	77.7413	77.8741	0.7568919954340042	-0.401841	0.36756775375824813	0.8689403224015022	Stable
1317	SLC31A1	solute carrier family 31 member 1	8.999999999999999e-05	8.999999999999999e-05	2.6278	2.6163	8.999999999999999e-05	2.3895	0.5249775764149831	-0.929672	0.5486926732964317	0.8885491686423501	Stable
1327	COX4I1	cytochrome c oxidase subunit 4I1	84.5828	92.5324	106.288	61.9089	72.2545	82.749	1.306531115786834	0.385741483675773	0.0644309035555616	0.8689403224015022	Stable
1329	COX5B	cytochrome c oxidase subunit 5B	250.636	233.336	314.744	252.275	151.739	228.807	1.26215030236795	0.3358837229743503	0.23372491536667497	0.8689403224015022	Stable
1337	COX6A1	cytochrome c oxidase subunit 6A1	27.1461	52.7139	8.999999999999999e-05	80.4577	95.5809	86.7183	0.3039314666903134	-1.71818	0.047841415103779816	0.8689403224015022	Down
1340	COX6B1	cytochrome c oxidase subunit 6B1	39.833	37.4666	61.3633	48.864	58.3947	50.5312	0.8787818485213567	-0.186423	0.4993692594717415	0.8799877057661546	Stable
1347	COX7A2	cytochrome c oxidase subunit 7A2	8.999999999999999e-05	1.8371	3.3641	1.0052	0.9233	8.999999999999999e-05	2.696939214659414	1.4313230055565813	0.3810498030927149	0.8689403224015022	Stable
1349	COX7B	cytochrome c oxidase subunit 7B	8.999999999999999e-05	8.999999999999999e-05	8.999999999999999e-05	8.999999999999999e-05	1.2505	8.999999999999999e-05	0.0002158825598874212	-12.1775	0.42264973081037427	0.8689403224015022	Stable
1350	COX7C	cytochrome c oxidase subunit 7C	19.4945	16.1426	50.5426	16.9329	18.7566	49.6671	1.0096430738806375	0.013845365698940067	0.9865126927911991	0.9971686146684123	Stable
1353	COX11	cytochrome c oxidase copper chaperone COX11	0.1264	0.2226	0.3891	0.4019	0.149	0.2155	0.9630741127348642	-0.0542813	0.9344648376710012	0.9925634798787057	Stable
1355	COX15	cytochrome c oxidase assembly homolog COX15	1.6004	1.5481	2.5496	2.0856	2.5314	1.5044	0.9308491521547358	-0.103381	0.7650554472120458	0.9597779225265546	Stable
1362	CPD	carboxypeptidase D	0.6272	1.0382	1.5921	0.7622	0.9174	2.0384	0.8761430876815492	-0.190762	0.7713812722524191	0.9602773458781624	Stable
1371	CPOX	coproporphyrinogen oxidase	13.8253	11.8984	10.9121	10.2168	11.4403	13.4759	1.042774599379501	0.06042734625658829	0.7154411508714542	0.9448653173956337	Stable
1373	CPS1	carbamoyl-phosphate synthase 1	195.605	178.791	225.928	201.654	220.737	242.314	0.9031434560339351	-0.146973	0.30327180275876336	0.8689403224015022	Stable
1374	CPT1A	carnitine palmitoyltransferase 1A	15.6962	16.451	20.0225	11.8211	12.0142	21.6588	1.1467355107585377	0.19753267878341105	0.5765339315774369	0.8954531030856553	Stable
1376	CPT2	carnitine palmitoyltransferase 2	5.1293	3.868	4.5319	6.3941	3.9646	2.8943	1.0208405644005132	0.029757562680072517	0.9394308126626705	0.9935206957653674	Stable
1384	CRAT	carnitine O-acetyltransferase	0.656	0.1278	0.1411	0.5985	0.4298	1.2164	0.41203724328418057	-1.27915	0.21748439124639138	0.8689403224015022	Stable
1385	CREB1	cAMP responsive element binding protein 1	1.29	1.7897	0.7392	1.8614	8.999999999999999e-05	8.999999999999999e-05	2.0514294309135255	1.0366295264350782	0.41657584536420594	0.8689403224015022	Stable
1387	CREBBP	CREB binding protein	0.2706	0.3801	0.242	0.2842	0.2945	0.6215	0.7437927012164639	-0.427028	0.4602567131779294	0.8715050775334873	Stable
1398	CRK	CRK proto-oncogene, adaptor protein	0.6112	8.999999999999999e-05	0.571	8.999999999999999e-05	0.6492	8.999999999999999e-05	1.8206443068773293	0.8644490953912276	0.5771320547869464	0.8961125289805624	Stable
1399	CRKL	CRK like proto-oncogene, adaptor protein	3.3435	3.0678	2.0317	1.3567	1.5946	0.4307	2.4964518036664702	1.3198790543617511	0.034927484415801936	0.8689403224015022	Up
1429	CRYZ	crystallin zeta	0.8269	0.7503	4.3568	0.7064	0.6886	0.8425	2.652067039106145	1.4071172444412858	0.409135142861802	0.8689403224015022	Stable
1431	CS	citrate synthase	35.0734	39.1786	50.1944	37.5349	40.8137	40.9261	1.043359572482681	0.06123643881498052	0.7429505462542736	0.9532332501521258	Stable
1432	MAPK14	mitogen-activated protein kinase 14	8.999999999999999e-05	3.0343	0.2917	1.7481	2.3707	2.2196	0.5247523034204216	-0.930292	0.40858254725864007	0.8689403224015022	Stable
1434	CSE1L	chromosome segregation 1 like	24.9582	23.8752	26.9986	22.6451	25.1407	14.6863	1.2138538643650525	0.27959474626726255	0.29113510211909954	0.8689403224015022	Stable
1438	CSF2RA	colony stimulating factor 2 receptor subunit alpha	1.5545	1.5115	2.026	1.3773	1.7194	0.8546	1.288689798294232	0.3659050330397357	0.28464232954596413	0.8689403224015022	Stable
1452	CSNK1A1	casein kinase 1 alpha 1	0.224	8.999999999999999e-05	8.999999999999999e-05	0.4762	0.6887	0.5626	0.1297713458755427	-2.94596	0.0072849441099304664	0.8689403224015022	Down
1453	CSNK1D	casein kinase 1 delta	0.7303	0.6064	0.9415	0.9666	0.7747	1.1122	0.7983879446294023	-0.324838	0.23777977285592014	0.8689403224015022	Stable
1454	CSNK1E	casein kinase 1 epsilon	0.4494	0.213	0.5449	0.5326	0.1928	0.5896	0.9180988593155895	-0.123279	0.8322861100805895	0.9754201219307397	Stable
1455	CSNK1G2	casein kinase 1 gamma 2	0.0431	0.0721	0.0442	0.038	8.999999999999999e-05	0.0909	1.2357547096674162	0.3053924048397152	0.7455235000501974	0.9538017297157484	Stable
[truncated: 6,241 more rows]

## Sheet: FFA+G1 vs. Control
Gene_ID	Gene_symbol	Description	FFA+G1_1	FFA+G1_2	FFA+G1_3	NC_1	NC_2	NC_3	FC	log2FC	pValue	FDR	significance
[truncated: 6,566 more rows]
