# Supplementary material for: GPER1 as a therapeutic target in MASLD: evidence for steatosis attenuation by agonist G1 in preclinical models
Source: Front Pharmacol. 2026 Mar 18;17:1764287. doi: 10.3389/fphar.2026.1764287 (PMC13038608; doi:10.3389/fphar.2026.1764287)
Supplement: Supplementary file 5 [file Supplementaryfile1.zip]

Archive with 15 entries (15 files):
- Figure S15.tiff
- Figure S1.jpg
- Figure S2.pdf
- Figure S3.pdf
- Figure S4.pdf
- Figure S5.pdf
- Figure S6.pdf
- Figure S7.tiff
- Figure S8.jpg
- Figure S9.jpg
- Figure S10.tiff
- Figure S11.jpg
- Figure S12.tiff
- Figure S13.jpg
- Figure S14.tiff
